# Supplementary material for: RES complex is associated with intron definition and required for zebrafish early embryogenesis
Source: PLoS Genet. 2018 Jul 3;14(7):e1007473. doi: 10.1371/journal.pgen.1007473 (PMC6047831; doi:10.1371/journal.pgen.1007473)
Supplement: S1 Table — (XLSX) [file pgen.1007473.s001.xlsx]

## Sheet: genes up or down
GENE_ID	NAME	WT sibling bud13	WT sibling rbmx2	WT sibling snip1	bud13 KO	Rbmx2 KO	Snip _KO	Fold_B	Fold_R	Fold_S	DIR
ENSDARG00000056292	vsx1	4.12348	77.3679	59.8964	0.958333	1.85347	1.44667	-2.1	-5.38	-5.37	DOWN
ENSDARG00000033498	rorb	6.79421	32.3996	26.8204	0.735	2.28167	1.28911	-3.21	-3.83	-4.38	DOWN
ENSDARG00000057141	zgc:110045	6.90698	23.3265	16.7459	1.55833	1.40833	1.25866	-2.15	-4.05	-3.73	DOWN
ENSDARG00000032705	foxg1b	7.4556	35.663	30.4519	1.29667	2.71167	3.55484	-2.52	-3.72	-3.1	DOWN
ENSDARG00000098512	si:ch73-215f7.1	5.565	7.88336	8.5568	0.045	1.24167	0.976667	-6.92	-2.67	-3.13	DOWN
ENSDARG00000040321	rx2	9.41129	3.31742	4.56083	0.496667	0.69535	0.658333	-4.24	-2.25	-2.79	DOWN
ENSDARG00000062510	bcl11ba	4.90167	32.7428	22.2042	0.46	3.81833	2.57833	-3.41	-3.1	-3.11	DOWN
ENSDARG00000067727	CABZ01032983.1	3.19	12.9367	10.5697	0.321667	1.29578	1.74167	-3.31	-3.32	-2.6	DOWN
ENSDARG00000040214	scrt1b	2.96	6.26667	9.0959	0.02	1.28333	1.18833	-7.14	-2.29	-2.94	DOWN
ENSDARG00000103982	si:ch211-193l2.6	48.8287	24.8515	36.6446	2.48333	4.88	8.1699	-4.3	-2.35	-2.17	DOWN
ENSDARG00000104217	gpc2	10.9233	20.6525	24.5683	0.688333	5.065	2.36506	-3.99	-2.03	-3.38	DOWN
ENSDARG00000057635	wdr34	4.47167	2.95833	2.9525	0.387533	0.686667	0.511667	-3.53	-2.11	-2.53	DOWN
ENSDARG00000025847	sox12	9.46078	50.1915	61.5332	0.414626	7.66167	10.9617	-4.51	-2.71	-2.49	DOWN
ENSDARG00000058421	lgi1b	6.97	17.914	14.6358	0.414626	2.66204	3.18	-4.07	-2.75	-2.2	DOWN
ENSDARG00000098045	si:dkey-172f14.2	11.7359	4.17968	4.81424	1.54833	0.713333	1.09	-2.92	-2.55	-2.14	DOWN
ENSDARG00000058039	bhlhe22	8.49501	17.5496	22.6105	1.86167	2.9425	3.11589	-2.19	-2.58	-2.86	DOWN
ENSDARG00000094248	si:ch211-188c16.4	2.76242	6.40629	4.30667	0.311667	1.04246	0.986667	-3.14	-2.62	-2.12	DOWN
ENSDARG00000007097	her13	56.6524	32.2635	37.4071	4.96008	8.00349	9.86818	-3.51	-2.01	-1.92	DOWN
ENSDARG00000019566	neurod1	16.0807	69.4225	60.0044	7.96333	10.135	8.45913	-1.01	-2.78	-2.83	DOWN
ENSDARG00000093205	si:ch211-142h2.1	7.73658	2.55704	2.43518	0.243333	0.858333	1.24167	-4.98	-1.57	-0.97	DOWN
ENSDARG00000078748	si:ch211-137a8.4	240.993	158.174	136.283	25.3322	33.8513	39.9953	-3.25	-2.22	-1.77	DOWN
ENSDARG00000011235	otx2	20.5698	50.9895	54.0117	8.47517	7.04833	8.1699	-1.28	-2.85	-2.72	DOWN
ENSDARG00000056175	scrt2	22.0822	39.1249	42.5134	3.33167	7.96833	8.75683	-2.73	-2.3	-2.28	DOWN
ENSDARG00000093156	si:ch73-21g5.7	135.924	44.5449	59.6269	3.11667	13.8459	30.7207	-5.45	-1.69	-0.96	DOWN
ENSDARG00000033444	map4k6	4.34667	3.43472	3.06407	0.321667	0.92	0.957503	-3.75	-1.9	-1.68	DOWN
ENSDARG00000075783	hmgxb4a	5.29417	6.77836	5.52	0.446667	1.27	1.85201	-3.56	-2.42	-1.58	DOWN
ENSDARG00000097761	si:dkey-181d19.3	5.54249	1.97774	2.32167	0.753333	0.541667	0.755	-2.88	-1.87	-1.62	DOWN
ENSDARG00000033567	fkbp1ab	5.24917	29.2036	37.5891	3.27667	7.13962	4.82833	-0.68	-2.03	-2.96	DOWN
ENSDARG00000032272	sat1b	9.24333	6.65106	8.37506	1.045	1.94164	2.18333	-3.14	-1.78	-1.94	DOWN
ENSDARG00000100821	scrt1a	23.0838	34.6245	40.3184	0.958333	10.79	9.09834	-4.59	-1.68	-2.15	DOWN
ENSDARG00000102047	mab21l1	34.705	95.287	99.4094	4.86148	21.9497	22.0402	-2.84	-2.12	-2.17	DOWN
ENSDARG00000101984	pde6g	3.58715	22.6666	18.9185	1.06	5.2925	3.37	-1.76	-2.1	-2.49	DOWN
ENSDARG00000103648	znf536	6.525	17.4509	12.2217	0.573333	3.65661	3.59333	-3.51	-2.25	-1.77	DOWN
ENSDARG00000012667	tfap2b	11.6666	48.4492	45.2232	3.42083	8.96417	10.5827	-1.77	-2.43	-2.1	DOWN
ENSDARG00000055455	gpm6aa	77.552	295.224	206.765	4.78167	66.4373	58.103	-4.02	-2.15	-1.83	DOWN
ENSDARG00000095557	si:dkey-11n6.3	11.7242	9.76653	14.5361	0.00833333	3.7	4.345	-10.29	-1.4	-1.74	DOWN
ENSDARG00000102113	si:ch211-193l2.7	85.0616	51.7892	53.3745	2.52463	14.5592	25.4834	-5.07	-1.83	-1.07	DOWN
ENSDARG00000082979	BAZ2B (2 of 2)	7.12	10.827	8.75683	0.973333	2.66204	2.36506	-2.87	-2.02	-1.89	DOWN
ENSDARG00000069675	her8.2	8.71833	6.14063	6.50424	0.414626	1.78333	2.64447	-4.39	-1.78	-1.3	DOWN
ENSDARG00000103413	zgc:109949	3.27667	5.77839	3.72038	0.812017	1.1	1.005	-2.01	-2.39	-1.89	DOWN
ENSDARG00000003469	neurod4	64.294	79.6677	85.6112	8.73007	20.4586	24.4642	-2.88	-1.96	-1.81	DOWN
ENSDARG00000020794	neurod6b	7.4556	19.9792	16.9291	0.321667	5.01583	5.00008	-4.53	-1.99	-1.76	DOWN
ENSDARG00000008540	sox21b	27.1745	15.9362	12.2217	2.97132	4.88	5.10299	-3.19	-1.71	-1.26	DOWN
ENSDARG00000030999	mybl1	11.1851	6.01298	7.07008	1.22494	1.80333	2.65667	-3.19	-1.74	-1.41	DOWN
ENSDARG00000001676	gpm6bb	44.5617	32.4167	41.8373	4.06922	9.22701	14.8451	-3.45	-1.81	-1.49	DOWN
ENSDARG00000023537	ahr1b	2.775	4.36746	3.78	0.703333	1.14667	0.755	-1.98	-1.93	-2.32	DOWN
ENSDARG00000009823	pou3f1	85.49	71.8126	95.829	5.22167	21.6735	33.8704	-4.03	-1.73	-1.5	DOWN
ENSDARG00000062621	SATB1	2.75333	5.80406	3.90744	0.573333	1.21167	1.19795	-2.26	-2.26	-1.7	DOWN
ENSDARG00000099644	si:ch211-193l2.4	30.4448	15.627	19.0267	2.48333	3.51341	9.80329	-3.62	-2.15	-0.96	DOWN
ENSDARG00000019013	barhl1b	4.74421	10.7869	14.4601	0.753333	3.21833	3.3925	-2.65	-1.74	-2.09	DOWN
ENSDARG00000095906	si:dkey-235h8.1	13.742	91.8902	99.1321	2.43166	20.7406	26.8674	-2.5	-2.15	-1.88	DOWN
ENSDARG00000070770	her4.3	20.1774	10.7514	11.39	2.38	2.39076	5.7009	-3.08	-2.17	-1	DOWN
ENSDARG00000002510	dmbx1b	4.17333	2.76167	3.30833	1.135	0.87	0.55	-1.88	-1.67	-2.59	DOWN
ENSDARG00000075942	FRMD5 (1 of 2)	3.115	5.22167	4.08417	0.337989	1.19983	1.56833	-3.2	-2.12	-1.38	DOWN
ENSDARG00000042054	zgc:171971	7.2491	8.55568	7.21757	1.15	2.09494	2.53032	-2.66	-2.03	-1.51	DOWN
ENSDARG00000062688	gpnmb	3.62924	13.3825	12.62	0.851667	3.28827	3.31992	-2.09	-2.02	-1.93	DOWN
ENSDARG00000094488	si:ch211-214j8.15	5.33167	6.66486	3.94333	0.781667	1.67371	1.57833	-2.77	-1.99	-1.32	DOWN
ENSDARG00000070053	foxg1d	3.01464	1.92756	2.00167	0.555	0.56	0.651667	-2.44	-1.78	-1.62	DOWN
ENSDARG00000101584	si:ch211-132d3.4	15.2667	44.533	42.1165	1.92833	9.81691	14.2781	-2.98	-2.18	-1.56	DOWN
ENSDARG00000007697	fabp7a	258.277	561.377	764.185	15.8763	185.926	205.136	-4.02	-1.59	-1.9	DOWN
ENSDARG00000070929	sox14	6.44	28.8754	20.6092	2.30258	5.635	6.49167	-1.48	-2.36	-1.67	DOWN
ENSDARG00000071496	zic6	8.6075	3.62301	5.45156	2.79833	0.823006	0.976667	-1.62	-2.14	-2.48	DOWN
ENSDARG00000005453	foxp2	4.68409	30.8847	20.7256	2.70555	7.10167	4.92167	-0.79	-2.12	-2.07	DOWN
ENSDARG00000017168	nr2f1b	32.3044	12.9517	14.3287	5.585	4.045	5.98667	-2.53	-1.68	-1.26	DOWN
ENSDARG00000098834	sox4b	8.70325	33.1546	44.0161	4.19812	10.6374	7.65	-1.05	-1.64	-2.52	DOWN
ENSDARG00000104361	barhl2	7.94333	27.2698	26.8387	3.54409	7.25563	5.47538	-1.16	-1.91	-2.29	DOWN
ENSDARG00000061352	bcl11aa	3.73657	11.2085	9.28196	0.337989	3.58341	2.51341	-3.46	-1.64	-1.88	DOWN
ENSDARG00000077811	sox11a	96.815	144.583	159.808	12.8856	42.3286	51.3825	-2.91	-1.77	-1.64	DOWN
ENSDARG00000104501	si:ch211-113a14.28	6.10698	3.645	5.2925	1.575	0.996667	1.43869	-1.95	-1.87	-1.88	DOWN
ENSDARG00000057729	ephb6	2.78992	4.65	3.00675	1.66667	0.713333	0.425876	-0.74	-2.7	-2.82	DOWN
ENSDARG00000008278	rcor2	42.9333	30.1285	31.3009	7.99513	10.5267	9.57813	-2.42	-1.52	-1.71	DOWN
ENSDARG00000053301	insm1b	46.1662	25.89	32.941	6.82016	9.69667	11.7353	-2.76	-1.42	-1.49	DOWN
ENSDARG00000060597	zgc:158659	3.29167	17.2177	14.9533	0.703333	5.59972	3.25178	-2.22	-1.62	-2.2	DOWN
ENSDARG00000075222	amer2	8.79583	19.4151	19.8653	0.901667	5.57333	6.47667	-3.28	-1.8	-1.62	DOWN
ENSDARG00000081303	dre-mir-363	13.7167	1.97333	3.20333	4.57833	0	0.511667	-1.58	-10.95	-2.64	DOWN
ENSDARG00000058284	CT990561.1	3.09333	5.57333	3.66667	0.46	1.54833	1.35167	-2.75	-1.85	-1.44	DOWN
ENSDARG00000005739	gpm6ba	9.42738	38.7361	34.3479	3.81	9.74006	8.99833	-1.31	-1.99	-1.93	DOWN
ENSDARG00000025891	shox	4.61333	35.0851	26.4985	0.986667	9.78167	7.33589	-2.22	-1.84	-1.85	DOWN
ENSDARG00000056732	her4.1	34.0483	37.8919	37.115	6.83333	9.63129	13.3208	-2.32	-1.98	-1.48	DOWN
ENSDARG00000069427	nkain2	5.635	9.64605	6.47	0.986667	2.62508	2.33833	-2.51	-1.88	-1.47	DOWN
ENSDARG00000021113	ptmaa	471.17	673.545	569.558	56.073	218.466	196.412	-3.07	-1.62	-1.54	DOWN
ENSDARG00000040162	FGFBP3	42.5234	50.7905	29.5708	10.47	12.6099	10.8375	-2.02	-2.01	-1.45	DOWN
ENSDARG00000053500	cbsa	5.43833	1.79833	3.37833	0.958333	0.801667	1.16833	-2.5	-1.16	-1.53	DOWN
ENSDARG00000055158	prox1a	15.7549	33.1941	28.3481	8.20667	7.16462	5.97763	-0.94	-2.21	-2.25	DOWN
ENSDARG00000040946	olig2	14.3175	17.9309	22.8458	5.36167	4.29833	5.65333	-1.42	-2.06	-2.01	DOWN
ENSDARG00000004588	sox4a	35.8795	159.346	168.442	12.8191	47.7853	41.2402	-1.48	-1.74	-2.03	DOWN
ENSDARG00000054058	h1fx	31.7807	29.3798	7.49257	7.14838	7.74609	4.31863	-2.15	-1.92	-0.79	DOWN
ENSDARG00000006983	celf3b	10.5691	25.0617	26.2642	3.75498	7.18833	6.43333	-1.49	-1.8	-2.03	DOWN
ENSDARG00000088630	arhgef10la	4.87833	3.37833	4.10462	0.387533	1.01167	2.06486	-3.65	-1.74	-0.99	DOWN
ENSDARG00000055400	ELMO1 (1 of 2)	3.17	15.2417	11.1782	0.666667	4.77595	2.93673	-2.25	-1.67	-1.93	DOWN
ENSDARG00000068716	cuedc1a	3.555	8.02833	6.57848	0.688333	2.24667	2.2066	-2.37	-1.84	-1.58	DOWN
ENSDARG00000070220	pou3f2a	15.2893	15.3904	10.7767	2.49833	4.62203	4.6491	-2.61	-1.74	-1.21	DOWN
ENSDARG00000095896	pou3f3b	68.7124	48.0081	49.6176	7.56077	18.1756	21.3577	-3.18	-1.4	-1.22	DOWN
ENSDARG00000076638	MEX3A	10.2549	17.0083	17.3025	2.85667	5.34996	4.495	-1.84	-1.67	-1.94	DOWN
ENSDARG00000097706	si:dkey-11a7.3	4.38	8.32784	7.3275	0.688333	2.73	2.29846	-2.67	-1.61	-1.67	DOWN
ENSDARG00000004692	nabp1a	24.0733	15.5986	21.9766	5.34295	7.41667	4.89845	-2.17	-1.07	-2.17	DOWN
ENSDARG00000097211	si:ch211-248g18.6	8.42141	29.0732	29.8099	0.538333	10.2596	8.51495	-3.96	-1.5	-1.81	DOWN
ENSDARG00000013615	pbx3b	16.0807	94.9146	68.1308	3.535	27.7683	20.4338	-2.19	-1.77	-1.74	DOWN
ENSDARG00000018788	st8sia2	10.7124	6.91866	6.43833	2.18333	2.18333	2.60827	-2.29	-1.66	-1.3	DOWN
ENSDARG00000033046	ccni2	11.3398	8.25145	6.90338	1.50031	3.49007	2.65667	-2.92	-1.24	-1.38	DOWN
ENSDARG00000044815	SERINC4	2.62649	2.825	3.19	1.005	0.631667	0.855	-1.39	-2.16	-1.9	DOWN
ENSDARG00000069106	fam89b	4.62487	11.8367	8.90506	1.32167	3.49007	2.51341	-1.81	-1.76	-1.82	DOWN
ENSDARG00000070873	ccl25b	3.71135	16.03	12.1975	0.51	4.45333	4.30151	-2.86	-1.85	-1.5	DOWN
ENSDARG00000099175	hmgb1a	289.986	474.317	440.169	53.4204	147.613	148.375	-2.44	-1.68	-1.57	DOWN
ENSDARG00000099283	epb41a	24.1025	46.4193	31.7048	5.88745	11.1704	12.4843	-2.03	-2.05	-1.34	DOWN
ENSDARG00000102752	si:dkey-30f3.4	10.5276	6.16333	3.98333	2.61677	2.15471	1.21167	-2.01	-1.52	-1.72	DOWN
ENSDARG00000076262	pou3f2b	39.2504	32.3454	33.2817	5.10667	11.204	14.1472	-2.94	-1.53	-1.23	DOWN
ENSDARG00000087110	akna	5.61652	5.44679	3.70167	1.30825	1.58333	1.395	-2.1	-1.78	-1.41	DOWN
ENSDARG00000103892	INHBB (2 of 2)	2.52	6.14917	7.70667	1.54833	2.08372	1.15	-0.7	-1.56	-2.74	DOWN
ENSDARG00000019335	hes6	73.0172	43.8542	54.4929	14.4455	17.4085	18.5242	-2.34	-1.33	-1.56	DOWN
ENSDARG00000056979	lhx9	11.9317	44.7141	48.2496	2.74471	13.8833	14.0502	-2.12	-1.69	-1.78	DOWN
ENSDARG00000091756	insm1a	45.9887	46.7808	58.459	8.73833	17.2425	18.2726	-2.4	-1.44	-1.68	DOWN
ENSDARG00000100461	IL1R2	2.60333	3.86493	3.96333	0.225	1.28333	1.57833	-3.53	-1.59	-1.33	DOWN
ENSDARG00000021163	thrb	5.23798	11.3737	15.1237	2.33833	4.005	3.09175	-1.16	-1.51	-2.29	DOWN
ENSDARG00000041621	bbs2	7.64	5.96	7.24661	1.47167	2.48841	2.25667	-2.38	-1.26	-1.68	DOWN
ENSDARG00000088073	fam110b	7.74401	13.5963	11.3737	0.666667	5.42167	3.63167	-3.54	-1.33	-1.65	DOWN
ENSDARG00000088745	MFAP4 (4 of 14)	11.4701	3.655	13.492	0.781667	1.92833	5.81667	-3.87	-0.92	-1.21	DOWN
ENSDARG00000098013	si:ch211-130m23.5	7.09173	8.20667	6.91833	2.03667	2.48841	2.06486	-1.8	-1.72	-1.74	DOWN
ENSDARG00000103732	plp1a	76.5796	30.2458	38.0054	7.16333	10.689	25.2801	-3.42	-1.5	-0.59	DOWN
ENSDARG00000021959	DMBX1	7.26242	3.82167	4.54005	2.01333	0.725336	1.93833	-1.85	-2.4	-1.23	DOWN
ENSDARG00000098969	RELN	3.90346	8.21424	8.03923	0.618333	3.33036	2.06486	-2.66	-1.3	-1.96	DOWN
ENSDARG00000100422	ptpro	42.9879	26.2625	32.9663	9.41205	11.8825	9.22701	-2.19	-1.14	-1.84	DOWN
ENSDARG00000009922	dmbx1a	6.20897	15.8456	12.8357	3.8509	3.19833	3.545	-0.69	-2.31	-1.86	DOWN
ENSDARG00000019741	si:ch211-152f23.5	10.421	3.29167	5.045	1.74167	1.27	2.68167	-2.58	-1.37	-0.91	DOWN
ENSDARG00000069552	atoh7	7.53242	9.80323	9.42566	0.115	2.43167	5.54666	-6.02	-2.01	-0.76	DOWN
ENSDARG00000090690	nell2a	8.90083	16.6234	14.2542	0.838333	7.20167	4.04833	-3.41	-1.21	-1.82	DOWN
ENSDARG00000017107	nr2e1	15.428	4.65667	8.66086	4.1053	2.18333	2.47341	-1.91	-1.09	-1.81	DOWN
ENSDARG00000041776	ndst3	16.1667	10.4538	9.635	1.9	4.205	4.96167	-3.09	-1.31	-0.96	DOWN
ENSDARG00000088036	C11orf95	3.425	3.95537	3.55705	0.446667	1.795	1.1	-2.94	-1.14	-1.69	DOWN
ENSDARG00000103082	CABZ01118236.1	3.58715	8.09471	7.48161	0.538333	2.88338	2.45333	-2.73	-1.49	-1.61	DOWN
ENSDARG00000079738	znf219	5.38367	14.39	12.4018	1.33333	4.5437	4.035	-2.01	-1.66	-1.62	DOWN
ENSDARG00000090108	DBNDD1	3.115	5.65333	3.31833	0.355	2.51	0.871667	-3.13	-1.17	-1.93	DOWN
ENSDARG00000095743	sox11b	88.1751	55.1067	78.5398	8.32412	29.0229	31.5447	-3.4	-0.93	-1.32	DOWN
ENSDARG00000051814	ptprz1a	9.49833	19.1361	15.7445	1.60333	5.695	6.57167	-2.57	-1.75	-1.26	DOWN
ENSDARG00000071418	gbx1	9.56582	8.31648	7.35484	2.42159	2.30667	3.1675	-1.98	-1.85	-1.22	DOWN
ENSDARG00000033382	grifin	6.56492	15.281	10.1949	3.07333	3.35167	3.655	-1.09	-2.19	-1.48	DOWN
ENSDARG00000101867	si:ch1073-416d2.4	9.37275	3.92135	3.63667	2.68167	1.59833	1.04	-1.8	-1.29	-1.81	DOWN
ENSDARG00000008720	lmo3	19.3184	46.0816	36.9056	3.79667	15.3783	13.2283	-2.35	-1.58	-1.48	DOWN
ENSDARG00000045367	tuba1b	64.8572	68.752	68.3724	5.91253	25.2067	33.42	-3.46	-1.45	-1.03	DOWN
ENSDARG00000078416	zeb2b	6.93069	14.665	9.69803	1.73328	4.27581	3.96923	-2	-1.78	-1.29	DOWN
ENSDARG00000096489	si:dkey-227h16.2	38.2417	27.7393	21.0017	3.19	11.934	12.5668	-3.58	-1.22	-0.74	DOWN
ENSDARG00000069085	ints2	8.03096	4.65667	7.93083	2.12	2.29833	2.19418	-1.92	-1.02	-1.85	DOWN
ENSDARG00000079029	dhx32b	16.2542	10.0283	8.67754	3.515	4.03529	3.63167	-2.21	-1.31	-1.26	DOWN
ENSDARG00000100055	tox2	6.1466	21.6218	17.2499	0.573333	7.26485	6.62333	-3.42	-1.57	-1.38	DOWN
ENSDARG00000102615	fra10ac1	9.49833	6.40629	6.02317	2.68167	2.10338	2.22833	-1.82	-1.61	-1.43	DOWN
ENSDARG00000012460	rassf4	2.98667	4.38667	2.96	0.46	1.54833	1.32167	-2.7	-1.5	-1.16	DOWN
ENSDARG00000045143	hbbe2	29.4139	339.121	98.121	4.82833	112.891	32.6862	-2.61	-1.59	-1.59	DOWN
ENSDARG00000045568	bcat1	2.81667	5.59505	5.2925	0.521667	2.075	1.83833	-2.43	-1.43	-1.53	DOWN
ENSDARG00000063153	bcl11ab	23.1933	48.8287	49.977	0.958333	15.9758	22.4775	-4.6	-1.61	-1.15	DOWN
ENSDARG00000098980	si:ch211-153f2.3	16.04	15.9533	15.0364	3.75498	4.65295	6.81681	-2.09	-1.78	-1.14	DOWN
ENSDARG00000104305	si:dkey-200c24.1	26.2021	46.2616	34.2417	5.32	12.7848	16.3842	-2.3	-1.86	-1.06	DOWN
ENSDARG00000008861	tfap2e	8.81922	22.735	24.3168	5.34295	4.83151	8.03096	-0.72	-2.23	-1.6	DOWN
ENSDARG00000017673	nova2	97.0538	151.232	116.969	19.6425	46.8933	52.2428	-2.3	-1.69	-1.16	DOWN
ENSDARG00000029406	h2afx	54.171	24.8515	29.3013	18.0484	10.0517	7.13179	-1.59	-1.31	-2.04	DOWN
ENSDARG00000038559	h1f0	460.388	429.561	156.655	102.761	143.546	93.0284	-2.16	-1.58	-0.75	DOWN
ENSDARG00000053262	atp1b4	23.2273	47.2513	37.5628	1.92833	17.322	15.8046	-3.59	-1.45	-1.25	DOWN
ENSDARG00000069451	cx50.5	3.20918	2.28021	2.43518	0.311667	1.08333	1.18833	-3.36	-1.07	-1.03	DOWN
ENSDARG00000078399	FO704819.2	49.4857	17.7743	14.6083	10.8975	7.295	8.37091	-2.18	-1.28	-0.8	DOWN
ENSDARG00000092067	atn1	4.96008	19.4291	16.1125	1.34833	6.04167	5.88583	-1.88	-1.69	-1.45	DOWN
ENSDARG00000098295	efna3b	9.60083	7.42337	8.05258	1.95	2.46333	3.80832	-2.3	-1.59	-1.08	DOWN
ENSDARG00000099220	si:dkey-240a24.1	4.095	2.95833	2.74333	0.945	1.155	1.1	-2.11	-1.36	-1.32	DOWN
ENSDARG00000017905	casp3a	39.928	66.1741	56.4748	9.53195	24.0858	19.894	-2.07	-1.46	-1.51	DOWN
ENSDARG00000056690	mtmr1a	5.33167	11.9317	11.9452	2.14167	3.54833	3.94167	-1.32	-1.75	-1.6	DOWN
ENSDARG00000076804	ttyh1	4.10462	16.4107	10.185	1.27	4.31833	4.54333	-1.69	-1.93	-1.16	DOWN
ENSDARG00000092372	si:dkey-148a12.2	13.4491	9.50167	7.8	2.00022	3.8634	4.28846	-2.75	-1.3	-0.86	DOWN
ENSDARG00000034504	lmo1	6.95167	20.9642	20.6857	2.25628	8.01251	5.92667	-1.62	-1.39	-1.8	DOWN
ENSDARG00000034668	celf3a	46.3288	113.405	103.011	10.2508	37.4851	39.2898	-2.18	-1.6	-1.39	DOWN
ENSDARG00000036031	sept5b	5.15248	20.1626	14.0015	2.025	6.62333	4.395	-1.35	-1.61	-1.67	DOWN
ENSDARG00000069981	cspg5a	32.9513	102.658	67.7939	9.0175	34.8233	23.7461	-1.87	-1.56	-1.51	DOWN
ENSDARG00000103071	si:ch211-244c8.4	3.80833	14.168	11.5958	1.40008	4.89	3.53419	-1.44	-1.53	-1.71	DOWN
ENSDARG00000030479	hmgb1b	504.132	433.739	447.086	77.0457	181.244	205.984	-2.71	-1.26	-1.12	DOWN
ENSDARG00000053569	sox3	125.594	47.2726	65.0279	29.7409	18.1185	31.8162	-2.08	-1.38	-1.03	DOWN
ENSDARG00000067825	si:ch1073-459b3.2	9.86833	5.18358	6.52167	2.64083	2.33833	2.24667	-1.9	-1.15	-1.54	DOWN
ENSDARG00000100398	pax7a	15.9651	13.8837	12.5751	5.02707	4.17138	4.98939	-1.67	-1.73	-1.33	DOWN
ENSDARG00000011222	ccdc28b	11.3487	15.3904	12.9917	4.43256	4.05409	4.91333	-1.36	-1.92	-1.4	DOWN
ENSDARG00000070822	cnp	48.2008	58.4143	57.2211	9.67341	25.88	19.5808	-2.32	-1.17	-1.55	DOWN
ENSDARG00000086393	dbx1a	41.6737	17.2177	22.7492	6.78917	7.8809	12.7883	-2.62	-1.13	-0.83	DOWN
ENSDARG00000099593	r3hcc1	3.58715	3.09175	2.35333	0.915	1.30667	0.814638	-1.97	-1.24	-1.53	DOWN
ENSDARG00000008247	vezf1a	44.738	31.379	30.6501	11.3308	11.746	13.0104	-1.98	-1.42	-1.24	DOWN
ENSDARG00000057649	satb1a	4.95075	11.3476	9.51583	1.41667	3.62339	3.69833	-1.8	-1.65	-1.36	DOWN
ENSDARG00000060948	dync1i1	9.26229	20.2684	19.3626	1.64167	7.66167	7.28137	-2.5	-1.4	-1.41	DOWN
ENSDARG00000087186	ZHX3 (2 of 2)	2.93673	5.79037	3.94333	1.655	1.24167	1.40008	-0.83	-2.22	-1.49	DOWN
ENSDARG00000015076	cx44.1	15.7857	6.15583	7.51998	2.47333	3.95333	3.61993	-2.67	-0.64	-1.05	DOWN
ENSDARG00000022085	NOS1AP	10.0417	7.44135	7.67865	5.12575	1.635	1.82667	-0.97	-2.19	-2.07	DOWN
ENSDARG00000033655	stmn1b	81.7161	264.454	193.615	27.7011	87.5543	68.8619	-1.56	-1.59	-1.49	DOWN
ENSDARG00000092464	CCHCR1 (1 of 2)	6.95167	2.72167	1.99833	2.42159	0.631667	0.933333	-1.52	-2.11	-1.1	DOWN
ENSDARG00000004415	tcf7l2	27.6075	95.1294	70.7064	9.06867	27.3533	30.0258	-1.61	-1.8	-1.24	DOWN
ENSDARG00000007678	ttyh3b	13.2967	40.7245	29.8367	3.86333	14.7026	10.3151	-1.78	-1.47	-1.53	DOWN
ENSDARG00000013460	wfikkn2a	4.38	5.32321	7.05833	0.181667	2.54661	3.02667	-4.58	-1.06	-1.22	DOWN
ENSDARG00000032317	tox	58.3528	94.3248	79.0252	12.365	32.2899	34.8233	-2.24	-1.55	-1.18	DOWN
ENSDARG00000042840	eml1	4.75589	7.44987	8.75683	1.24	2.75341	3.20333	-1.94	-1.44	-1.45	DOWN
ENSDARG00000043923	sox9b	25.5916	21.3103	30.7533	6.88417	9.80757	10.02	-1.89	-1.12	-1.62	DOWN
ENSDARG00000070098	C1H10orf12	10.8097	12.8083	12.3124	2.87833	4.24417	5.255	-1.91	-1.59	-1.23	DOWN
ENSDARG00000070809	znf516	21.2172	24.155	20.9092	5.8559	8.1325	8.8686	-1.86	-1.57	-1.24	DOWN
ENSDARG00000086735	SAMD4B	4.87833	2.17333	3.72038	1.22494	0.713333	1.77667	-1.99	-1.61	-1.07	DOWN
ENSDARG00000100244	ebf3a	26.7284	85.9419	64.6305	7.65167	27.9133	25.5409	-1.8	-1.62	-1.34	DOWN
ENSDARG00000029761	mpp6b	11.4064	21.6825	21.6658	5.28663	6.43833	7.24661	-1.11	-1.75	-1.58	DOWN
ENSDARG00000037892	psmc3ip	16.9842	4.06167	5.43833	4.82833	2.265	2.06486	-1.81	-0.84	-1.4	DOWN
ENSDARG00000077994	b4galt2	3.75634	7.63911	4.57	0.573333	2.49833	2.45333	-2.71	-1.61	-0.9	DOWN
ENSDARG00000093535	si:ch211-265m20.8	13.6911	11.0967	14.1234	4.37131	3.50167	5.63272	-1.65	-1.66	-1.33	DOWN
ENSDARG00000099927	dpf1	4.28833	18.5083	15.9178	2.70555	5.63	5.08324	-0.66	-1.72	-1.65	DOWN
ENSDARG00000100636	rbm12	39.8064	40.5481	36.4658	14.0818	12.1083	14.3287	-1.5	-1.74	-1.35	DOWN
ENSDARG00000104304	CABZ01062422.2	5.94409	5.525	4.40869	2.23333	1.59133	1.66667	-1.41	-1.8	-1.4	DOWN
ENSDARG00000091640	si:ch73-352p4.5	12.9491	4.94333	3.37833	4.015	1.85347	1.55833	-1.69	-1.41	-1.12	DOWN
ENSDARG00000103064	MEX3D	47.8196	60.1005	70.2553	14.2924	25.6489	22.0669	-1.74	-1.23	-1.67	DOWN
ENSDARG00000004889	aga	7.295	4.11833	5.96854	2.26833	1.72333	2.13	-1.68	-1.26	-1.49	DOWN
ENSDARG00000005374	tubgcp4	14.9252	11.99	12.4622	2.74471	6.37192	4.75146	-2.44	-0.91	-1.39	DOWN
ENSDARG00000056092	si:dkey-12h9.6	5.555	27.1562	21.1239	0.901667	9.98589	8.06831	-2.62	-1.44	-1.39	DOWN
ENSDARG00000056729	her4.2	21.9891	16.5608	29.2916	2.03667	7.53346	14.3168	-3.43	-1.14	-1.03	DOWN
ENSDARG00000057481	RNF157	4.65203	12.7499	10.5276	1.16167	4.12246	4.51167	-2	-1.63	-1.22	DOWN
ENSDARG00000077547	tmlhe	5.49704	7.61992	8.75683	1.10167	3.34	3.25833	-2.32	-1.19	-1.43	DOWN
ENSDARG00000094965	nfil3-5	24.9855	65.5287	47.937	3.88165	18.8165	25.8834	-2.69	-1.8	-0.89	DOWN
ENSDARG00000095300	mxra7	3.895	2.57508	2.60152	1.19167	0.996667	1.005	-1.71	-1.37	-1.37	DOWN
ENSDARG00000100494	pbx1a	9.67129	22.735	19.2182	2.89318	8.07667	7.19083	-1.74	-1.49	-1.42	DOWN
ENSDARG00000027082	hmbox1a	2.52	4.96423	3.52667	0.851667	1.7632	1.28167	-1.56	-1.49	-1.46	DOWN
ENSDARG00000035538	atp6v0a2a	10.2549	11.4358	11.2592	1.88831	5.34025	4.395	-2.44	-1.1	-1.36	DOWN
ENSDARG00000035907	fam49a	16.4267	32.715	27.9902	2.45333	13.6983	11.0491	-2.74	-1.26	-1.34	DOWN
ENSDARG00000057013	cadm3	21.2558	33.6233	33.2266	8.00836	12.5066	10.5642	-1.41	-1.43	-1.65	DOWN
ENSDARG00000101831	irx1a	21.4032	24.0799	23.0785	3.895	9.93682	10.4533	-2.46	-1.28	-1.14	DOWN
ENSDARG00000027129	tmem218	4.89159	3.4084	3.92091	0.781667	1.51181	2.06486	-2.64	-1.17	-0.92	DOWN
ENSDARG00000035735	gsx1	26.5179	10.2804	12.8516	4.81667	4.29089	8.55833	-2.46	-1.26	-0.59	DOWN
ENSDARG00000042029	mbd3b	69.2053	122.444	94.7145	23.4275	38.8807	39.5998	-1.56	-1.65	-1.26	DOWN
ENSDARG00000053453	mpp2a	8.96751	14.6808	13.9352	2.12	5.85167	5.45167	-2.08	-1.33	-1.35	DOWN
ENSDARG00000054906	ier5l	40.812	53.2563	70.0859	11.9701	20.0989	26.1914	-1.77	-1.41	-1.42	DOWN
ENSDARG00000074169	gpam	8.28837	19.8083	21.6658	2.27966	7.17667	8.26665	-1.86	-1.46	-1.39	DOWN
ENSDARG00000093768	prr18	9.705	33.587	27.5808	3.59167	11.3407	10.283	-1.43	-1.57	-1.42	DOWN
ENSDARG00000100270	si:ch211-235e15.1	10.1942	22.883	21.1549	1.85333	7.58167	9.83133	-2.46	-1.59	-1.11	DOWN
ENSDARG00000101282	ZSWIM6	6.08477	12.1583	15.5358	1.655	6.0791	4.28	-1.88	-1	-1.86	DOWN
ENSDARG00000102453	slc1a2b	28.1717	148.975	105.367	5.585	51.7054	43.364	-2.33	-1.53	-1.28	DOWN
ENSDARG00000002131	celf2	25.1602	57.6144	46.8083	9.23334	18.8319	18.4797	-1.45	-1.61	-1.34	DOWN
ENSDARG00000044362	unc119b	13.0341	11.9317	9.84667	2.64083	4.99	4.82833	-2.3	-1.26	-1.03	DOWN
ENSDARG00000044569	cldn19	6.25533	6.02317	5.75752	0.721667	2.92167	2.79833	-3.11	-1.04	-1.04	DOWN
ENSDARG00000045936	pax6b	24.7306	24.885	24.3055	12.8547	6.61031	7.0884	-0.94	-1.91	-1.78	DOWN
ENSDARG00000098391	psmg3	22.5577	21.4213	19.488	5.98465	9	7.7584	-1.91	-1.25	-1.33	DOWN
ENSDARG00000099720	evlb	15.4376	54.8437	40.2803	3.37417	22.7824	13.5636	-2.19	-1.27	-1.57	DOWN
ENSDARG00000100957	CABZ01113883.1	12.4926	13.5052	13.0583	5.98465	4.36687	3.66667	-1.06	-1.63	-1.83	DOWN
ENSDARG00000103476	trpm1b	17.5833	12.7283	11.9767	4.87088	3.71135	6.59833	-1.85	-1.78	-0.86	DOWN
ENSDARG00000007655	crybb1l3	3.36833	7.21872	7.59251	0.115	4.15667	2.28833	-4.86	-0.8	-1.73	DOWN
ENSDARG00000010710	msi1	84.3633	48.9165	44.795	29.9323	16.747	17.6149	-1.49	-1.55	-1.35	DOWN
ENSDARG00000011941	bmpr2a	4.45746	12.9917	11.7517	1.90833	4.07244	4.54333	-1.22	-1.67	-1.37	DOWN
ENSDARG00000015266	mab21l2	27.0643	89.1723	93.6936	4.75499	39.5998	31.4446	-2.51	-1.17	-1.58	DOWN
ENSDARG00000023031	hoxa2b	11.915	5.04296	4.92161	3.63187	2.035	2.2066	-1.71	-1.31	-1.16	DOWN
ENSDARG00000025495	nhlh2	48.1476	43.4446	52.5577	6.56743	20.3352	25.0724	-2.87	-1.1	-1.07	DOWN
ENSDARG00000037309	gatb	5.36507	3.78161	3.75079	1.66667	1.78333	1.21167	-1.69	-1.08	-1.63	DOWN
ENSDARG00000055525	lgalslb	5.97962	11.6192	8.84628	2.775	3.75462	2.99167	-1.11	-1.63	-1.56	DOWN
ENSDARG00000093597	oip5	8.96751	4.30799	5.035	2.49833	1.71333	2.4	-1.84	-1.33	-1.07	DOWN
ENSDARG00000099966	polr2a	41.9323	33.3143	41.7641	12.6914	16.0074	13.6016	-1.72	-1.06	-1.62	DOWN
ENSDARG00000103379	pax6a	43.8542	47.1309	43.3292	14.16	16.8342	17.4418	-1.63	-1.49	-1.31	DOWN
ENSDARG00000103588	prrt2	4.49149	17.8226	9.59336	0.986667	6.18033	4.385	-2.19	-1.53	-1.13	DOWN
ENSDARG00000002587	dpysl3	42.0937	122.286	100.646	10.8697	43.4199	42.2328	-1.95	-1.49	-1.25	DOWN
ENSDARG00000005034	ispd	6.55333	4.4308	4.86	0.901667	2.74333	2.13	-2.86	-0.69	-1.19	DOWN
ENSDARG00000006640	eomesa	8.57857	8.25145	9.40172	1.61833	3.81833	4.095	-2.41	-1.11	-1.2	DOWN
ENSDARG00000014479	ptf1a	7.88018	5.65333	5.83298	1.02167	3.22833	2.79833	-2.95	-0.81	-1.06	DOWN
ENSDARG00000055052	map2	6.24328	10.5022	10.6203	1.67909	4.75176	3.51333	-1.89	-1.14	-1.6	DOWN
ENSDARG00000074720	si:ch211-51h9.7	3.31855	1.72086	2.06	1.11917	0.823006	0.631667	-1.57	-1.06	-1.7	DOWN
ENSDARG00000078762	TMEM169 (2 of 2)	4.58667	5.71465	5.27833	1.70333	2.28167	1.685	-1.43	-1.32	-1.65	DOWN
ENSDARG00000099650	fgd	12.3867	9.91	11.2833	3.77167	4.5437	3.895	-1.72	-1.12	-1.53	DOWN
ENSDARG00000004049	marcksa	69.7865	74.5472	64.383	17.717	30.0611	28.4711	-1.98	-1.31	-1.18	DOWN
ENSDARG00000006773	elovl4a	16.8599	30.1701	27.3833	4.58833	11.1883	11.3785	-1.88	-1.43	-1.27	DOWN
ENSDARG00000035519	histh1l	365.448	177.74	168.05	87.5858	90.0268	83.2212	-2.06	-0.98	-1.01	DOWN
ENSDARG00000079740	EFNA2 (2 of 2)	7.66909	6.77836	5.69503	1.97333	2.205	3.1675	-1.96	-1.62	-0.85	DOWN
ENSDARG00000094426	her4.2	31.049	29.9775	32.1117	9.05334	9.03833	16.0816	-1.78	-1.73	-1	DOWN
ENSDARG00000104582	C21H5orf24 (2 of 2)	5.565	20.6417	17.3537	1.48667	8.55833	5.875	-1.9	-1.27	-1.56	DOWN
ENSDARG00000001889	tuba1a	491.653	595.575	648.896	118.435	261.962	260.43	-2.05	-1.18	-1.32	DOWN
ENSDARG00000017928	xrcc3	8.14138	2.46333	4.37673	2.56	1.58333	1.395	-1.67	-0.64	-1.65	DOWN
ENSDARG00000037773	rybpa	12.841	26.991	24.4426	3.95319	10.3714	9.39246	-1.7	-1.38	-1.38	DOWN
ENSDARG00000068934	cyp1b1	3.72167	1.71167	2.81667	1.29667	1.04246	0.706899	-1.52	-0.71	-1.99	DOWN
ENSDARG00000087205	akt3b	7.9223	23.4964	18.31	3.01667	8.27984	7.04833	-1.39	-1.5	-1.38	DOWN
ENSDARG00000096562	wu:fj29h11	7.8325	2.90667	4.59871	2.205	1.72333	1.7059	-1.83	-0.75	-1.43	DOWN
ENSDARG00000097530	XKR5 (1 of 2)	6.31756	3.92135	3.39667	1.40008	1.94164	1.67667	-2.17	-1.01	-1.02	DOWN
ENSDARG00000099156	katnal1	9.29333	14.2983	14.7333	3.33167	5.96568	4.86	-1.48	-1.26	-1.6	DOWN
ENSDARG00000002754	pdcd2l	5.125	2.92338	4.61333	1.40008	1.68333	1.61167	-1.87	-0.8	-1.52	DOWN
ENSDARG00000008485	LRP3	3.80833	4.85	4.18829	1.61833	1.77167	1.37501	-1.23	-1.45	-1.61	DOWN
ENSDARG00000011594	smarcb1b	66.0087	59.7588	53.7202	16.7305	24.8258	25.1176	-1.98	-1.27	-1.1	DOWN
ENSDARG00000031138	irx3b	30.8688	18.9667	17.6625	11.9854	4.63336	8.41992	-1.36	-2.03	-1.07	DOWN
ENSDARG00000075713	shox2	3.895	10.5217	10.1542	0.885	4.95513	3.29167	-2.14	-1.09	-1.62	DOWN
ENSDARG00000020822	ift22	6.4	3.4084	3.43472	2.40833	1.17333	1.37501	-1.41	-1.54	-1.32	DOWN
ENSDARG00000023542	cdh7	13.7167	12.5198	8.73333	2.98333	4.9815	5.065	-2.2	-1.33	-0.79	DOWN
ENSDARG00000029114	si:dkey-40m6.8	5.11667	24.605	17.1111	1.30825	8.69019	7.50473	-1.97	-1.5	-1.19	DOWN
ENSDARG00000036156	fnbp1a	4.62487	9.55983	7.96742	2.01333	3.28827	2.96	-1.2	-1.54	-1.43	DOWN
ENSDARG00000036295	golga7ba	8.74583	20.8573	21.7217	1.97333	7.95167	9.2875	-2.15	-1.39	-1.23	DOWN
ENSDARG00000038954	ctnnbip1	45.2825	77.7298	75.2848	14.9242	30.191	28.8262	-1.6	-1.36	-1.38	DOWN
ENSDARG00000040059	gbp	17.9287	11.4008	12.4867	6.7109	4.53167	4.43333	-1.42	-1.33	-1.49	DOWN
ENSDARG00000044541	ppp1r14ba	19.0427	64.4715	61.1923	6.41833	27.4051	20.4213	-1.57	-1.23	-1.58	DOWN
ENSDARG00000070769	foxg1a	18.6592	14.6767	13.6792	6.39833	5.93917	5.27833	-1.54	-1.31	-1.37	DOWN
ENSDARG00000071374	lrrtm2	2.93673	3.55667	3.20333	0.46	1.45667	1.7059	-2.67	-1.29	-0.91	DOWN
ENSDARG00000096271	2007-03-01	10.6851	20.4096	21.2775	1.175	9.768	8.67754	-3.18	-1.06	-1.29	DOWN
ENSDARG00000098670	MAP4K4	51.3303	73.8257	70.8302	14.2519	34.5189	24.3613	-1.85	-1.1	-1.54	DOWN
ENSDARG00000003680	runx1t1	10.5116	33.5532	24.857	3.70801	12.2491	10.065	-1.5	-1.45	-1.3	DOWN
ENSDARG00000032083	dpysl2b	49.757	103.768	76.3148	16.6567	40.812	28.9486	-1.58	-1.35	-1.4	DOWN
ENSDARG00000061205	stag1a	12.3367	11.633	14.8117	3.24639	5.36507	5.95833	-1.93	-1.12	-1.31	DOWN
ENSDARG00000011370	fyna	15.6812	32.2735	25.8657	3.70801	12.4517	11.8617	-2.08	-1.37	-1.12	DOWN
ENSDARG00000060865	scai	2.97167	5.93508	4.33167	0.753333	2.63673	1.63329	-1.98	-1.17	-1.41	DOWN
ENSDARG00000061656	ptpdc1a	3.56505	5.32321	5.35034	0.958333	2.18333	2.26833	-1.89	-1.29	-1.24	DOWN
ENSDARG00000078835	ict1	8.23333	4.755	6.13162	2.32824	3.15667	1.73552	-1.82	-0.59	-1.82	DOWN
ENSDARG00000011956	dlx4a	9.49833	14.9547	14.9144	4.90167	5.92167	4.16333	-0.95	-1.34	-1.84	DOWN
ENSDARG00000028228	zbtb18	27.4649	29.3611	26.5094	11.5909	9.42659	10.7231	-1.24	-1.64	-1.31	DOWN
ENSDARG00000031387	cers4a	3.425	4.53167	3.475	0.986667	1.885	1.47917	-1.79	-1.27	-1.23	DOWN
ENSDARG00000042041	tal2	9.47577	15.7083	23.9075	4.48346	4.71591	9.49692	-1.08	-1.74	-1.33	DOWN
ENSDARG00000054253	sobpa	2.98667	10.3392	7.73825	1.21167	3.94333	2.87694	-1.3	-1.39	-1.43	DOWN
ENSDARG00000062085	tkfc	2.64507	3.135	2.75333	0.703333	1.50167	1.04	-1.91	-1.06	-1.4	DOWN
ENSDARG00000071375	celf5a	3.59833	17.365	11.8217	0.915	6.295	5.27833	-1.97	-1.46	-1.16	DOWN
ENSDARG00000074070	irx5b	7.13026	8.695	5.9832	3.25573	2.44333	2.59825	-1.13	-1.83	-1.2	DOWN
ENSDARG00000099069	bsk146	3.22833	8.6048	8.70152	0.51	4.25667	3.05167	-2.66	-1.02	-1.51	DOWN
ENSDARG00000031222	lhx2b	11.2314	20.5708	21.745	5.0175	8.84917	6.7	-1.16	-1.22	-1.7	DOWN
ENSDARG00000039229	cep78	3.44667	2.27091	2.35333	0.958333	0.901667	1.24167	-1.85	-1.33	-0.92	DOWN
ENSDARG00000069402	lrrc4.1	6.54	10.4101	11.0884	1.40008	4.41704	4.94333	-2.22	-1.24	-1.17	DOWN
ENSDARG00000089334	ednrba	4.67251	5.00667	4.68167	0.475	2.81667	2.22833	-3.3	-0.83	-1.07	DOWN
ENSDARG00000101735	chn1	11.2925	37.9266	33.9397	4.76917	13.4291	13.7611	-1.24	-1.5	-1.3	DOWN
ENSDARG00000003311	pank2	11.283	20.5476	16.9667	2.775	7.97833	8.1141	-2.02	-1.36	-1.06	DOWN
ENSDARG00000045893	kctd15a	11.5467	29.4367	29.1248	7.295	8.53742	11.2435	-0.66	-1.79	-1.37	DOWN
ENSDARG00000056181	ncam1a	41.3185	66.0481	52.2667	12.9592	26.7242	21.933	-1.67	-1.31	-1.25	DOWN
ENSDARG00000057419	slc44a5b	12.1767	10.3917	9.67297	4.02635	3.76	4.7075	-1.6	-1.47	-1.04	DOWN
ENSDARG00000075849	prr12b	12.841	32.5103	29.8231	4.81667	11.9481	12.2491	-1.41	-1.44	-1.28	DOWN
ENSDARG00000077817	cxxc4	5.34	10.9884	13.9352	1.78667	5.44205	4.51167	-1.58	-1.01	-1.63	DOWN
ENSDARG00000002748	sema6d	3.115	8.20667	7.6967	1.40008	3.4356	2.57833	-1.15	-1.26	-1.58	DOWN
ENSDARG00000003822	ankrd16	3.67833	2.90667	1.83833	1.11917	1.38365	0.775	-1.72	-1.07	-1.25	DOWN
ENSDARG00000014673	fzd9b	7.90743	10.0828	9.37841	2.49833	3.37833	4.76667	-1.66	-1.58	-0.98	DOWN
ENSDARG00000043313	ank2b	8.03096	23.3265	15.895	2.74471	8.095	7.54535	-1.55	-1.53	-1.07	DOWN
ENSDARG00000054162	nfatc4	3.48258	2.4	3.09333	0.721667	1.27333	1.50167	-2.27	-0.91	-1.04	DOWN
ENSDARG00000059255	evx2	6.55333	14.8452	11.4826	0.688333	6.18033	5.94839	-3.25	-1.26	-0.95	DOWN
ENSDARG00000061368	klf13	8.32333	26.1958	19.2385	4.49008	7.61477	8.83795	-0.89	-1.78	-1.12	DOWN
ENSDARG00000071198	fopnl	5.34	4.51167	4.30667	1.98521	2.11202	1.43167	-1.43	-1.09	-1.59	DOWN
ENSDARG00000073957	tox3	17.2976	17.277	16.165	3.70801	7.95167	8.06325	-2.22	-1.12	-1	DOWN
ENSDARG00000074558	cntnap2b	9.09871	19.9414	15.4859	1.70333	7.53346	8.1425	-2.42	-1.4	-0.93	DOWN
ENSDARG00000097322	si:dkey-81l17.6	7.80409	16.2492	11.2417	4.50006	4.385	4.85	-0.79	-1.89	-1.21	DOWN
ENSDARG00000103362	FBXL19	16.3536	18.0933	18.1914	5.33167	7.91844	7.30667	-1.62	-1.19	-1.32	DOWN
ENSDARG00000103490	dpysl4	16.5066	36.8904	34.3909	5.94917	15.2093	13.0467	-1.47	-1.28	-1.4	DOWN
ENSDARG00000103919	si:ch73-1a9.3	1373.57	1307.25	1319.2	481.915	600.068	474.317	-1.51	-1.12	-1.48	DOWN
ENSDARG00000006074	uck2a	12.6742	19.5997	19.9842	5.55533	7.41667	7.54535	-1.19	-1.4	-1.41	DOWN
ENSDARG00000007275	si:ch211-251b21.1	87.1099	176.169	156.423	0.901667	88.7383	75.2848	-6.59	-0.99	-1.06	DOWN
ENSDARG00000042115	tmem198a	13.0998	27.8663	22.1367	4.80758	11.1592	8.83795	-1.45	-1.32	-1.32	DOWN
ENSDARG00000079366	ppp1r9ba	10.4673	18.2748	16.2033	3.37417	7.23728	6.98333	-1.63	-1.34	-1.21	DOWN
ENSDARG00000096669	si:ch73-301j1.1	5.8975	3.09175	3.46333	2.33833	1.30667	1.23	-1.33	-1.24	-1.49	DOWN
ENSDARG00000102976	uncx	8.45129	15.8583	17.498	3.50333	6.21333	6.73833	-1.27	-1.35	-1.38	DOWN
ENSDARG00000103851	tnrc6c2	25.8619	43.5547	35.663	4.41795	18.4908	18.23	-2.55	-1.24	-0.97	DOWN
ENSDARG00000001910	rorab	5.565	14.2034	14.9144	2.64083	3.88666	7.1534	-1.08	-1.87	-1.06	DOWN
ENSDARG00000004211	ccdc106a	24.5995	27.6152	24.2186	6.39833	11.5106	12.3367	-1.94	-1.26	-0.97	DOWN
ENSDARG00000007136	sh3bp5lb	2.87858	3.88833	4.51167	0.753333	1.68333	2.025	-1.93	-1.21	-1.16	DOWN
ENSDARG00000007614	wwox	2.85743	2.81667	3.26833	0.945	1.4	1.18833	-1.6	-1.01	-1.46	DOWN
ENSDARG00000014201	otpa	38.6156	107.245	83.2212	1.655	45.7656	43.0658	-4.54	-1.23	-0.95	DOWN
ENSDARG00000061778	fmn2b	5.11667	13.5636	11.2916	1.24	5.50667	5.07427	-2.04	-1.3	-1.15	DOWN
ENSDARG00000062854	sdk1b	3.425	2.92338	2.9525	1.10167	1.11667	1.44667	-1.64	-1.39	-1.03	DOWN
ENSDARG00000069113	dbn1	21.1549	57.0065	50.0625	9.7075	20.9017	20.0325	-1.12	-1.45	-1.32	DOWN
ENSDARG00000074030	myt1a	52.9742	65.0717	54.8842	17.1017	24.2233	27.0713	-1.63	-1.43	-1.02	DOWN
ENSDARG00000074921	fam117ba	11.9741	45.0887	35.4098	3.65339	17.7394	15.0374	-1.71	-1.35	-1.24	DOWN
ENSDARG00000079201	TSHZ2	4.41917	15.3334	10.02	1.60333	5.985	4.14081	-1.46	-1.36	-1.27	DOWN
ENSDARG00000011727	b9d1	11.1851	10.2549	8.93368	3.75498	4.1835	4.16333	-1.57	-1.29	-1.1	DOWN
ENSDARG00000031548	ephb3a	16.133	19.7768	16.4107	3.435	9.41205	7.97833	-2.23	-1.07	-1.04	DOWN
ENSDARG00000040266	sox19b	36.3822	13.762	16.0275	14.195	4.29089	7.81352	-1.36	-1.68	-1.04	DOWN
ENSDARG00000045131	id4	13.5458	32.5483	29.9715	2.65995	14.0535	13.4373	-2.35	-1.21	-1.16	DOWN
ENSDARG00000074248	tmem237b	5.34	5.48663	4.00002	2.74471	1.80333	1.36	-0.96	-1.6	-1.56	DOWN
ENSDARG00000076697	SIPA1	4.63833	13.1663	9.11966	1.10167	5.89686	3.73672	-2.07	-1.16	-1.29	DOWN
ENSDARG00000077229	ano8b	3.34667	5.365	4.93333	1.11917	2.01333	2.31	-1.58	-1.41	-1.09	DOWN
ENSDARG00000078536	MEGF9 (2 of 2)	3.29167	10.0828	8.41585	1.64167	3.7	3.35167	-1	-1.45	-1.33	DOWN
ENSDARG00000088449	wu:fb55g09	94.3248	70.0859	77.3888	31.4713	32.715	32.1726	-1.58	-1.1	-1.27	DOWN
ENSDARG00000100908	lcor	5.47538	19.3466	15.0877	2.57175	6.085	7.19083	-1.09	-1.67	-1.07	DOWN
ENSDARG00000103361	tshz3b	12.2724	25.0427	16.6175	3.67987	9.84667	7.85188	-1.74	-1.35	-1.08	DOWN
ENSDARG00000006859	nkain1	38.8373	42.2077	43.4135	11.1858	21.0733	17.4418	-1.8	-1	-1.32	DOWN
ENSDARG00000023110	mapk7	5.4225	6.75914	6.57167	2.35333	2.78833	2.38817	-1.2	-1.28	-1.46	DOWN
ENSDARG00000023174	fez1	26.5567	90.3191	70.988	6.88417	36.2924	32.2319	-1.95	-1.32	-1.14	DOWN
ENSDARG00000024277	pigm	3.57363	2.47167	3.55705	1.36333	1.39167	1.07983	-1.39	-0.83	-1.72	DOWN
ENSDARG00000041734	tbc1d32	3.38695	3.53	3.32837	1.22494	1.43647	1.43167	-1.47	-1.3	-1.22	DOWN
ENSDARG00000044807	dck	6.90698	10.1736	12.5264	2.06	5.39833	4.36386	-1.74	-0.91	-1.52	DOWN
ENSDARG00000075823	ZNF608	2.93673	8.95367	6.37509	0.666667	3.4356	3.19742	-2.14	-1.38	-1	DOWN
ENSDARG00000020708	mdkb	123.042	129.317	121.391	44.964	58.9665	47.0392	-1.45	-1.13	-1.37	DOWN
ENSDARG00000021193	coro1cb	59.2381	73.6184	69.4736	21.6413	29.4649	30.5795	-1.45	-1.32	-1.18	DOWN
ENSDARG00000034896	ldb2b	8.16494	17.4567	19.6125	2.65309	7.32667	8.23	-1.62	-1.25	-1.25	DOWN
ENSDARG00000037997	tubb5	226.641	347.138	373.744	53.4553	178.128	150.676	-2.08	-0.96	-1.31	DOWN
ENSDARG00000058369	mex3b	73.2783	61.3381	71.1841	18.61	27.421	36.7873	-1.98	-1.16	-0.95	DOWN
ENSDARG00000060678	ndst2a	5.04503	6.055	5.055	1.48667	2.59295	2.42167	-1.76	-1.22	-1.06	DOWN
ENSDARG00000079062	samd1b	4.56833	3.675	3.21833	1.43	1.80333	1.40008	-1.67	-1.03	-1.2	DOWN
ENSDARG00000091879	si:dkey-29d8.3	2.78992	2.075	2.33833	0.986667	0.978333	0.945	-1.5	-1.08	-1.31	DOWN
ENSDARG00000008803	marcksb	555.343	437.116	466.419	170.508	200.792	219.153	-1.7	-1.12	-1.09	DOWN
ENSDARG00000033447	nxph1	4.56833	8.63	9.27083	0.781667	4.51167	3.83599	-2.55	-0.94	-1.27	DOWN
ENSDARG00000062790	TACC2	12.7941	40.1489	27.2283	6.18522	12.6639	13.6583	-1.05	-1.66	-1	DOWN
ENSDARG00000070119	ctc1	11.4417	6.04667	7.58667	4.15307	3.59333	2.46333	-1.46	-0.75	-1.62	DOWN
ENSDARG00000102891	ppp1r26	11.1533	13.2458	10.2846	4.30863	4.33333	5.45167	-1.37	-1.61	-0.92	DOWN
ENSDARG00000009685	ppa2	6.08477	5.11667	4.52333	1.82667	2.33833	2.26833	-1.74	-1.13	-1	DOWN
ENSDARG00000014420	elavl3	185.516	302.408	270.137	50.8579	116.969	142.451	-1.87	-1.37	-0.92	DOWN
ENSDARG00000019856	atp1a1b	22.1309	54.2191	39.6262	8.12076	21.4045	17.8918	-1.45	-1.34	-1.15	DOWN
ENSDARG00000043257	ckbb	95.7571	415.379	412.654	39.0944	189.611	149.194	-1.29	-1.13	-1.47	DOWN
ENSDARG00000052567	tmem35	44.0161	69.3956	56.745	14.9992	28.3934	26.255	-1.55	-1.29	-1.11	DOWN
ENSDARG00000055574	FOXN2 (2 of 2)	3.78	8.49078	5.59368	2.38	2.205	2.72132	-0.67	-1.94	-1.04	DOWN
ENSDARG00000060915	fbxl16	4.94246	12.0604	10.4683	1.82667	5.2925	4.11833	-1.44	-1.19	-1.35	DOWN
ENSDARG00000076703	zfand4	4.16167	6.82917	6.6237	1.97333	2.88338	2.36506	-1.08	-1.24	-1.49	DOWN
ENSDARG00000078701	prdm13	8.23333	8.55568	9.66411	4.12833	3.20643	3.46827	-1	-1.42	-1.48	DOWN
ENSDARG00000089042	foxb1a	13.3326	8.30363	8.08833	7.07667	2.09494	3.01667	-0.91	-1.99	-1.42	DOWN
ENSDARG00000095651	hmx1	5.97962	5.995	7.96742	3.01667	2.23351	2.92797	-0.99	-1.42	-1.44	DOWN
ENSDARG00000098990	CABZ01102528.1	5.31669	5.72252	4.9691	1.27	3.645	1.61167	-2.06	-0.65	-1.62	DOWN
ENSDARG00000100589	ZNF830	18.4908	10.9366	16.7675	7.62333	6.89733	4.4075	-1.28	-0.66	-1.93	DOWN
ENSDARG00000000018	nrf1	26.9227	31.2737	42.0306	9.69702	14.125	17.4519	-1.47	-1.15	-1.27	DOWN
ENSDARG00000026875	fam57ba	8.84675	19.5997	18.1313	2.51	8.68167	7.97333	-1.82	-1.17	-1.19	DOWN
ENSDARG00000039483	si:dkey-51a16.9	13.8044	12.8515	13.1356	3.57167	5.49632	7.32652	-1.95	-1.23	-0.84	DOWN
ENSDARG00000042690	s1pr1	31.5662	45.6649	46.0125	7.37258	19.5132	24.0036	-2.1	-1.23	-0.94	DOWN
ENSDARG00000052045	ggt5a	10.8791	6.47965	9.53003	3.73008	3.35999	3.99257	-1.54	-0.95	-1.25	DOWN
ENSDARG00000070045	celf4	6.86485	23.6859	18.122	1.48667	10.7167	7.85188	-2.21	-1.14	-1.21	DOWN
ENSDARG00000003877	pbrm1	2.68	5.82913	3.51538	0.555	2.91	1.525	-2.27	-1	-1.2	DOWN
ENSDARG00000025301	gfap	110.422	121.46	101.923	36.8194	44.5805	56.8533	-1.58	-1.45	-0.84	DOWN
ENSDARG00000027041	pcdh17	6.36166	18.1914	10.66	1.63324	7.22131	5.75	-1.96	-1.33	-0.89	DOWN
ENSDARG00000036446	PRKAR2B	3.31855	10.2433	10.02	0.521667	4.75176	4.47314	-2.67	-1.11	-1.16	DOWN
ENSDARG00000044492	ublcp1	15.1	9.9616	11.6208	4.07833	6.13	4.98939	-1.89	-0.7	-1.22	DOWN
ENSDARG00000044924	gdf11	8.91808	9.87758	9.03349	2.35333	3.56191	5.63272	-1.92	-1.47	-0.68	DOWN
ENSDARG00000054911	tmsb	55.7418	95.047	91.9592	10.8975	43.9608	45.7065	-2.35	-1.11	-1.01	DOWN
ENSDARG00000056725	hmgb3a	408.827	540.473	495.279	144.991	217.925	236.032	-1.5	-1.31	-1.07	DOWN
ENSDARG00000058162	pcyt1ba	3.01464	6.56167	5.30333	0.851667	2.865	2.44333	-1.82	-1.2	-1.12	DOWN
ENSDARG00000060297	arhgap35	16.6049	24.5475	21.4181	4.46493	10.823	10.655	-1.89	-1.18	-1.01	DOWN
ENSDARG00000094128	si:dkeyp-10a3.2	12.097	5.15333	4.4232	3.96333	2.25667	2.7559	-1.61	-1.19	-0.68	DOWN
ENSDARG00000100128	CU861477.1	11.1533	25.58	21.745	1.67909	11.2667	11.2176	-2.73	-1.18	-0.95	DOWN
ENSDARG00000101766	ptmab	1411.65	1584.65	1832.95	433.739	648.896	924.252	-1.7	-1.29	-0.99	DOWN
ENSDARG00000003803	LHX3	2.71496	6.12012	6.99205	1.11917	2.72038	2.78833	-1.28	-1.17	-1.33	DOWN
ENSDARG00000005834	gatad2b	10.1067	30.0513	22.4746	5.32	12.5264	8.30333	-0.93	-1.26	-1.44	DOWN
ENSDARG00000011564	sfpq	208.686	237.177	207.322	66.7367	98.2335	107.651	-1.64	-1.27	-0.95	DOWN
ENSDARG00000020363	snrnp25	14.3438	11.6192	14.4067	3.74038	6.195	6.87333	-1.94	-0.91	-1.07	DOWN
ENSDARG00000021805	aes	7.26242	22.6444	17.7784	2.48333	8.86827	8.58347	-1.55	-1.35	-1.05	DOWN
ENSDARG00000023058	foxo3a	15.3748	23.6626	14.9033	4.015	10.4491	8.03096	-1.94	-1.18	-0.89	DOWN
ENSDARG00000038855	chmp5a	4.69138	8.84628	7.03832	1.54833	3.8634	3.18909	-1.6	-1.19	-1.14	DOWN
ENSDARG00000052695	nr2f1a	83.2212	99.6029	95.3665	21.8405	48.1169	46.2713	-1.93	-1.05	-1.04	DOWN
ENSDARG00000052907	bcl7a	57.8185	65.1921	67.5601	23.9204	24.545	30.9762	-1.27	-1.41	-1.12	DOWN
ENSDARG00000061989	mpnd	10.1842	16.2867	13.6236	1.61833	8.915	6.18411	-2.65	-0.87	-1.14	DOWN
ENSDARG00000097245	soga3a	10.7767	22.4775	16.6823	3.68865	7.82849	9.40333	-1.55	-1.52	-0.83	DOWN
ENSDARG00000100087	evx1	4.43333	4.55917	5.84628	2.21333	1.995	1.99324	-1	-1.19	-1.55	DOWN
ENSDARG00000011141	dpysl5a	31.9617	65.3611	55.7814	12.392	27.6042	24.3073	-1.37	-1.24	-1.2	DOWN
ENSDARG00000014018	lhx1a	15.4126	64.8572	58.3528	2.24503	29.1333	26.8906	-2.78	-1.15	-1.12	DOWN
ENSDARG00000015184	mpp3a	8.72909	13.5258	18.3816	1.135	5.20995	10.7864	-2.94	-1.38	-0.77	DOWN
ENSDARG00000018856	dclk1a	4.79333	7.16167	6.97917	1.38833	2.79833	3.765	-1.79	-1.36	-0.89	DOWN
ENSDARG00000019185	slain1a	3.545	4.71167	3.71	0.930914	2.04667	2.055	-1.93	-1.2	-0.85	DOWN
ENSDARG00000036924	TATDN1	6.27833	2.36333	2.89667	2.19333	1.50167	1.16833	-1.52	-0.65	-1.31	DOWN
ENSDARG00000038974	si:ch73-112n4.1	8.91808	25.6567	16.9058	4.50006	10.135	7.03757	-0.99	-1.34	-1.26	DOWN
ENSDARG00000059083	PPP2R5C (2 of 2)	23.5469	21.3183	22.4844	6.47511	12.7374	9.19649	-1.86	-0.74	-1.29	DOWN
ENSDARG00000075542	zfhx4	18.1045	75.408	53.0892	8.44107	30.0986	22.9282	-1.1	-1.32	-1.21	DOWN
ENSDARG00000079500	kif3cb	3.06167	13.3361	10.2155	0.915	4.97	5.30667	-1.74	-1.42	-0.94	DOWN
ENSDARG00000095086	cfdp1	17.8742	10.9454	12.5264	6.04667	5.11682	6.20469	-1.56	-1.1	-1.01	DOWN
ENSDARG00000102165	CABZ01112804.2	11.9317	23.2273	23.1597	4.63466	9.65128	10.1742	-1.36	-1.27	-1.19	DOWN
ENSDARG00000102326	kcnj11l	2.70842	5.07427	3.81833	0.618333	2.56167	1.69667	-2.13	-0.99	-1.17	DOWN
ENSDARG00000010270	fezf1	7.83925	5.49667	6.30833	3.68865	2.2175	2.42167	-1.09	-1.31	-1.38	DOWN
ENSDARG00000028523	inip	45.6831	26.9254	29.3611	16.795	16.3842	10.013	-1.44	-0.72	-1.55	DOWN
ENSDARG00000062519	abcc13	2.73	3.69415	4.27667	0.871667	1.61833	2.04667	-1.65	-1.19	-1.06	DOWN
ENSDARG00000079013	dpy19l3	8.49501	9.26129	12.4563	3.05167	3.81833	5.88583	-1.48	-1.28	-1.08	DOWN
ENSDARG00000090213	rheb	12.2325	22.3725	21.4483	3.157	10.2481	10.3802	-1.95	-1.13	-1.05	DOWN
ENSDARG00000090253	zgc:113223	2.80534	2.155	2.24833	1.34833	0.761667	0.945	-1.06	-1.5	-1.25	DOWN
ENSDARG00000098240	meis2a	40.9533	99.7435	91.8902	13.54	46.8301	38.0204	-1.6	-1.09	-1.27	DOWN
ENSDARG00000100198	SNCAIP	8.96751	13.6117	13.492	2.60833	5.23353	7.45833	-1.78	-1.38	-0.86	DOWN
ENSDARG00000100233	si:ch1073-100e22.1	8.14138	29.2036	17.7295	2.85667	11.5243	8.89917	-1.51	-1.34	-0.99	DOWN
ENSDARG00000101080	pwwp2b	17.9458	17.7217	18.7865	4.41795	8.11683	10.545	-2.02	-1.13	-0.83	DOWN
ENSDARG00000101377	ccdc142	6.6559	6.24333	6.1125	1.22494	2.78833	4.00804	-2.44	-1.16	-0.61	DOWN
ENSDARG00000102687	NBL1	3.17	5.87318	4.7	0.281667	2.825	2.69167	-3.49	-1.06	-0.8	DOWN
ENSDARG00000012949	scml2	31.5662	37.984	37.0854	14.2251	14.7135	16.5498	-1.15	-1.37	-1.16	DOWN
ENSDARG00000013351	cirbpb	1262.15	1458.08	1785.21	574.165	620.138	728.604	-1.14	-1.23	-1.29	DOWN
ENSDARG00000015567	zic1	54.8589	41.8683	41.3185	20.6625	18.897	19.3204	-1.41	-1.15	-1.1	DOWN
ENSDARG00000017266	scml4	2.63667	8.61409	4.37673	0.586667	3.53667	2.53032	-2.17	-1.28	-0.79	DOWN
ENSDARG00000018061	neil1	8.94695	3.285	7.785	3.30833	1.92833	3.2986	-1.44	-0.77	-1.24	DOWN
ENSDARG00000019715	metap1d	6.12	4.07333	6.49588	1.77508	2.29083	3.04	-1.79	-0.83	-1.1	DOWN
ENSDARG00000028943	mtss1la	19.0933	24.9234	22.2353	4.63466	10.4958	13.1852	-2.04	-1.25	-0.75	DOWN
ENSDARG00000044341	chst7	4.04038	5.44679	5.86481	2.595	1.90167	2.055	-0.64	-1.52	-1.51	DOWN
ENSDARG00000045801	fbxl14b	23.8234	17.3259	19.6498	9.18756	7.49006	9.24	-1.37	-1.21	-1.09	DOWN
ENSDARG00000052610	olig4	21.1636	7.09333	10.0533	7.1875	3.17	5.91754	-1.56	-1.16	-0.76	DOWN
ENSDARG00000053122	clvs2	8.18833	18.7384	14.0015	2.39	7.85162	7.1534	-1.78	-1.25	-0.97	DOWN
ENSDARG00000062991	abi1b	6.82917	14.8063	10.315	4.14038	5.22167	4.21417	-0.72	-1.5	-1.29	DOWN
ENSDARG00000071678	atcaya	12.0391	21.9233	19.445	1.96333	10.3602	10.5101	-2.62	-1.08	-0.89	DOWN
ENSDARG00000089877	C7H4orf48	15.7007	39.7028	29.0933	5.75752	15.0726	15.1525	-1.45	-1.4	-0.94	DOWN
ENSDARG00000102859	NEMF	21.3235	12.0864	12.1375	6.17669	7.2491	5.93669	-1.79	-0.74	-1.03	DOWN
ENSDARG00000007195	GRM2 (2 of 2)	3.895	5.24664	2.52583	1.21167	2.52	1.25866	-1.68	-1.06	-1	DOWN
ENSDARG00000010591	foxn4	22.4527	18.0158	21.0467	3.70801	8.76083	13.9783	-2.6	-1.04	-0.59	DOWN
ENSDARG00000018698	carm1	101.686	58.5673	73.2085	33.5204	33.1067	33.9187	-1.6	-0.82	-1.11	DOWN
ENSDARG00000019265	ZBTB39	5.80667	7.55083	6.32673	1.9384	2.78333	3.71515	-1.58	-1.44	-0.77	DOWN
ENSDARG00000039701	emx2	10.4891	20.505	21.2558	6.06667	7.765	8.62161	-0.79	-1.4	-1.3	DOWN
ENSDARG00000073699	col9a1a	3.06167	43.3697	30.9738	1.15	18.6794	13.365	-1.41	-1.22	-1.21	DOWN
ENSDARG00000086706	C6H16orf45	7.56077	11.1577	13.9352	1.40008	7.37327	5.28972	-2.43	-0.6	-1.4	DOWN
ENSDARG00000092260	WBP1	3.06167	8.64	6.54317	0.958333	4.005	2.85667	-1.67	-1.11	-1.2	DOWN
ENSDARG00000104482	si:ch211-193k8.2	8.26698	7.81151	7.13026	1.95	3.60652	4.41667	-2.08	-1.11	-0.69	DOWN
ENSDARG00000010610	sarm1	6.76	11.2085	10.7767	2.31242	5.25833	4.86841	-1.55	-1.09	-1.15	DOWN
ENSDARG00000022280	brd2a	23.9564	26.3066	25.7967	10.5317	10.4491	11.9188	-1.19	-1.33	-1.11	DOWN
ENSDARG00000039770	dync2li1	3.895	3.72	3.03295	1.90833	1.36333	1.34333	-1.03	-1.45	-1.17	DOWN
ENSDARG00000053724	adcyap1r1b	3.6432	6.19462	4.80167	1.175	3.02667	2.13	-1.63	-1.03	-1.17	DOWN
ENSDARG00000054984	zbtb41	5.02076	6.43175	5.81678	1.81333	2.85667	2.79833	-1.47	-1.17	-1.06	DOWN
ENSDARG00000068708	ifrd1	34.6833	91.033	84.3633	11.5209	33.6281	45.368	-1.59	-1.44	-0.89	DOWN
ENSDARG00000070704	thap7	11.3747	9.14167	7.42083	3.92135	4.08673	4.04833	-1.54	-1.16	-0.87	DOWN
ENSDARG00000006878	phf21aa	19.3333	19.1557	16.7967	6.41833	9.55167	8.13	-1.59	-1	-1.05	DOWN
ENSDARG00000014005	lrrc45	6.44	5.08462	4.2313	2.06	2.265	2.55002	-1.64	-1.17	-0.73	DOWN
ENSDARG00000015399	foxf1	2.60333	6.94691	9.51583	1.4575	3.425	3.41579	-0.84	-1.02	-1.48	DOWN
ENSDARG00000016084	spsb4a	24.8366	20.5822	18.6188	9.93549	9.36977	8.50028	-1.32	-1.14	-1.13	DOWN
ENSDARG00000017931	ddx26b	6.43019	4.55917	7.81809	1.78667	2.73841	3.67695	-1.85	-0.74	-1.09	DOWN
ENSDARG00000034215	rab42a	6.97	13.2042	10.9937	2.00022	5.695	5.875	-1.8	-1.21	-0.9	DOWN
ENSDARG00000053559	tspan3b	2.775	7.59167	7.63334	0.915	3.51341	3.3925	-1.6	-1.11	-1.17	DOWN
ENSDARG00000059707	ZNF423	20.5838	39.2504	28.7704	8.32412	14.105	16.2517	-1.31	-1.48	-0.82	DOWN
ENSDARG00000061479	thsd7aa	7.59251	16.0667	12.3124	3.52372	5.93917	6.14527	-1.11	-1.44	-1	DOWN
ENSDARG00000068036	tmem119b	11.7051	15.16	15.1098	3.81	5.7132	8.79833	-1.62	-1.41	-0.78	DOWN
ENSDARG00000068995	zgc:101846	315.765	421.636	232.126	121.133	190.43	110.002	-1.38	-1.15	-1.08	DOWN
ENSDARG00000078118	fam60al	86.2632	81.415	65.418	31.4522	36.2469	33.9947	-1.46	-1.17	-0.94	DOWN
ENSDARG00000088593	chst1	3.6432	6.85347	6.0725	1.29667	2.55668	3.35916	-1.49	-1.42	-0.85	DOWN
ENSDARG00000089538	RNF166	4.21676	9.35533	7.57263	1.655	3.425	4.12924	-1.35	-1.45	-0.87	DOWN
ENSDARG00000099035	zgc:162322	3.52	12.5692	10.2042	1.30825	5.17667	4.96167	-1.43	-1.28	-1.04	DOWN
ENSDARG00000099427	nkx1.2lb	5.48855	11.7626	9.46333	0.6	5.43246	5.61167	-3.19	-1.11	-0.75	DOWN
ENSDARG00000101457	cdc42ep4a	11.4417	12.6914	12.5264	3.66091	5.44205	6.85167	-1.64	-1.22	-0.87	DOWN
ENSDARG00000105101	ZNF276	19.2182	19.7252	18.4824	7.94833	7.8	9.26	-1.27	-1.34	-1	DOWN
ENSDARG00000029795	fam213b	10.1729	6.70924	12.3124	4.06922	4.09525	4.635	-1.32	-0.71	-1.41	DOWN
ENSDARG00000040884	mxi1	61.5332	48.705	38.0204	18.5374	22.2867	24.3383	-1.73	-1.13	-0.64	DOWN
ENSDARG00000055825	celsr3	5.48855	15.4326	10.4891	1.82667	6.63	5.27833	-1.59	-1.22	-0.99	DOWN
ENSDARG00000060018	C14H5orf24 (1 of 2)	4.83667	25.5367	15.567	1.91854	10.9068	7.34655	-1.33	-1.23	-1.08	DOWN
ENSDARG00000063018	FAM78B (2 of 2)	2.57667	5.9524	4.76586	0.838333	2.84667	2.15333	-1.62	-1.06	-1.15	DOWN
ENSDARG00000068701	gpr85	4.55167	13.827	11.2682	1.24	7.30667	4.47314	-1.88	-0.92	-1.33	DOWN
ENSDARG00000070913	sox2	63.2429	49.667	53.1951	21.1043	26.6336	24.987	-1.58	-0.9	-1.09	DOWN
ENSDARG00000073856	ZNF319 (2 of 2)	10.7658	17.1517	16.0807	4.94583	6.90797	7.48	-1.12	-1.31	-1.1	DOWN
ENSDARG00000075754	mri1	18.2967	28.0451	30.3933	6.67735	14.3192	12.6332	-1.45	-0.97	-1.27	DOWN
ENSDARG00000088178	tp53inp2	39.6557	32.8867	32.0938	14.1779	17.5524	14.2475	-1.48	-0.91	-1.17	DOWN
ENSDARG00000102879	myt1b	16.3042	24.3317	26.9542	3.61079	11.9481	13.9783	-2.17	-1.03	-0.95	DOWN
ENSDARG00000023627	ggps1	11.0875	11.2851	14.5167	3.535	5.23353	7.48	-1.65	-1.11	-0.96	DOWN
ENSDARG00000032578	pax2b	7.18667	10.9099	8.84628	3.14667	4.24417	4.53167	-1.19	-1.36	-0.96	DOWN
ENSDARG00000059911	bbs7	5.62333	5.93508	6.02317	2.35333	3.05167	2.36506	-1.26	-0.96	-1.35	DOWN
ENSDARG00000061191	plekho1a	3.33076	4.55135	4.37673	1.11917	1.995	2.29846	-1.57	-1.19	-0.93	DOWN
ENSDARG00000062174	cacnb4b	15.8585	32.4067	30.3223	4.0925	16.0165	14.6462	-1.95	-1.02	-1.05	DOWN
ENSDARG00000089354	tspan4a	11.7517	13.0499	9.96167	4.20435	6.33833	4.76667	-1.48	-1.04	-1.06	DOWN
ENSDARG00000099616	si:ch73-214d15.1	9.335	24.4157	15.8917	1.67909	11.71	8.58347	-2.47	-1.06	-0.89	DOWN
ENSDARG00000101102	tprn	5.72962	8.38667	6.77997	2.71667	3.80333	2.69167	-1.08	-1.14	-1.33	DOWN
ENSDARG00000010031	ssh1b	3.15667	4.63992	4.9825	0.958333	2.62508	2.08333	-1.72	-0.82	-1.26	DOWN
ENSDARG00000010137	ldb1a	45.7422	69.9441	71.7479	23.9591	29.8053	29.2955	-0.93	-1.23	-1.29	DOWN
ENSDARG00000011333	arhgap33	7.75833	8.36333	7.2781	3.01667	3.875	3.49167	-1.36	-1.11	-1.06	DOWN
ENSDARG00000033361	asl	5.84628	4.28538	3.75079	1.53833	2.78333	1.83833	-1.93	-0.62	-1.03	DOWN
ENSDARG00000035952	cdr2a	3.04	5.25833	4.09469	1.71333	2.01333	1.76583	-0.83	-1.38	-1.21	DOWN
ENSDARG00000045639	elavl4	28.2617	124.81	85.8461	10.4383	54.1563	41.3548	-1.44	-1.2	-1.05	DOWN
ENSDARG00000045951	kat5b	19.4542	20.1444	19.1244	7.04833	9.55983	9.53037	-1.46	-1.08	-1	DOWN
ENSDARG00000055216	tuba1c	253.096	551.805	450.377	55.5891	259.256	243.852	-2.19	-1.09	-0.89	DOWN
ENSDARG00000056742	crmp1	3.47167	17.1325	10.9423	2.10833	7.59167	4.31863	-0.72	-1.17	-1.34	DOWN
ENSDARG00000057782	baz2ba	27.5808	43.9512	35.2356	9.47577	17.479	20.5328	-1.54	-1.33	-0.78	DOWN
ENSDARG00000060372	plxna2	5.33167	18.8299	13.5653	3.21141	6.865	6.66758	-0.73	-1.46	-1.02	DOWN
ENSDARG00000060532	adam22	13.4491	39.4239	26.2021	4.94583	14.9017	15.3499	-1.44	-1.4	-0.77	DOWN
ENSDARG00000062720	pcdh1a	2.57667	7.85325	4.05409	1.11917	3.02667	2.27833	-1.2	-1.38	-0.83	DOWN
ENSDARG00000078947	sdccag8	2.85743	1.97774	2.06833	1.02167	1.02167	1.02167	-1.48	-0.95	-1.02	DOWN
ENSDARG00000086342	zgc:101566	5.74516	10.9266	7.63986	2.65309	3.81833	4.31083	-1.11	-1.52	-0.83	DOWN
ENSDARG00000098625	EFNA5	4.41917	6.12012	6.24319	1.30825	2.46333	3.67695	-1.76	-1.31	-0.76	DOWN
ENSDARG00000098832	fam168a	32.1311	62.3734	50.714	16.577	26.7424	21.1612	-0.95	-1.22	-1.26	DOWN
ENSDARG00000005559	pou4f1	4.98667	13.0117	12.3609	2.47333	5.8425	5.27833	-1.01	-1.16	-1.23	DOWN
ENSDARG00000011510	rcc2	116.796	115.755	121.922	46.9024	57.762	53.9651	-1.32	-1	-1.18	DOWN
ENSDARG00000029179	foxd1	16.3145	9.29423	15.5358	5.75752	6.0791	6.58833	-1.5	-0.61	-1.24	DOWN
ENSDARG00000075393	spock2	6.61412	37.523	28.5001	3.16914	16.5183	12.7283	-1.06	-1.18	-1.16	DOWN
ENSDARG00000092810	stap2a	9.44007	24.6448	23.3034	3.30833	10.219	12.1983	-1.51	-1.27	-0.93	DOWN
ENSDARG00000098537	SPATA22	5.16333	5.48663	4.36746	1.86167	2.29833	2.55002	-1.47	-1.25	-0.78	DOWN
ENSDARG00000101020	khdrbs3	2.93673	15.1017	8.40361	0.901667	6.255	4.635	-1.7	-1.27	-0.86	DOWN
ENSDARG00000101873	DTWD2	11.4566	6.20425	7.4075	4.91909	4.03529	2.22833	-1.22	-0.62	-1.73	DOWN
ENSDARG00000102975	hmp19	37.1251	120.712	78.4867	7.76964	54.5494	43.4054	-2.26	-1.15	-0.85	DOWN
ENSDARG00000103450	BX005085.6	3.44667	3.77	3.26833	0.973333	1.64506	2.08333	-1.82	-1.2	-0.65	DOWN
ENSDARG00000030656	2003-09-01	16.04	32.1726	26.4415	4.97002	14.5242	14.2475	-1.69	-1.15	-0.89	DOWN
ENSDARG00000034443	mpped2	8.03096	16.954	15.425	4.57833	7.405	6.20469	-0.81	-1.19	-1.31	DOWN
ENSDARG00000075161	defbl1	8.665	31.0777	31.9617	2.74471	11.8367	17.728	-1.66	-1.39	-0.85	DOWN
ENSDARG00000088318	ubap2a	53.6335	85.0616	75.9774	23.4933	37.576	35.3537	-1.19	-1.18	-1.1	DOWN
ENSDARG00000092716	VASH1	4.49149	8.3837	6.69167	2.03667	4.13333	2.66798	-1.14	-1.02	-1.33	DOWN
ENSDARG00000097819	znf576.1	11.5817	12.3183	11.9333	4.395	4.95513	6.79528	-1.4	-1.31	-0.81	DOWN
ENSDARG00000101131	pbx1b	5.645	14.0813	11.0458	1.95	5.63	6.255	-1.53	-1.32	-0.82	DOWN
ENSDARG00000103937	ndrg4	11.7051	60.9142	52.2883	2.78833	28.1252	25.4948	-2.07	-1.11	-1.04	DOWN
ENSDARG00000014569	hnrnpr	47.08	76.395	71.6806	21.3235	37.049	30.0406	-1.14	-1.04	-1.25	DOWN
ENSDARG00000035771	MEPCE (1 of 2)	14.8691	11.5667	16.0509	6.87333	7.07	5.33083	-1.11	-0.71	-1.59	DOWN
ENSDARG00000036375	cyfip2	23.5685	40.8282	36.7573	8.05795	21.2172	16.4683	-1.55	-0.94	-1.16	DOWN
ENSDARG00000042835	tfdp2	46.8603	24.3533	27.6959	16.1542	11.8207	16.8908	-1.54	-1.04	-0.71	DOWN
ENSDARG00000059680	fscn1a	84.2615	135.688	123.338	43.5547	59.285	52.8299	-0.95	-1.19	-1.22	DOWN
ENSDARG00000060656	si:ch211-10a23.2	4.22667	16.4814	14.4601	1.63324	7.37327	6.975	-1.37	-1.16	-1.05	DOWN
ENSDARG00000061121	adgrl3.1	7.20462	20.1121	12.2613	1.92833	8.38326	7.69333	-1.9	-1.26	-0.67	DOWN
ENSDARG00000069440	dachd	11.9882	22.725	17.2663	3.20333	10.89	9.47722	-1.9	-1.06	-0.87	DOWN
ENSDARG00000069484	dab2ipa	5.36507	13.77	10.9937	2.68167	6.2249	4.79326	-1	-1.15	-1.2	DOWN
ENSDARG00000069600	zgc:109889	3.75634	14.7622	9.67297	0.863333	6.28303	5.61167	-2.12	-1.23	-0.79	DOWN
ENSDARG00000101462	SETDB2	8.115	5.065	4.50167	2.97132	2.84667	2.18333	-1.45	-0.83	-1.04	DOWN
ENSDARG00000004460	desi2	20.4658	18.2515	17.9483	8.0675	8.39645	9.37	-1.34	-1.12	-0.94	DOWN
ENSDARG00000019969	smarcd3b	22.0749	28.7412	26.9194	10.327	10.5749	14.5683	-1.1	-1.44	-0.89	DOWN
ENSDARG00000020493	lgi1a	14.375	19.4837	18.415	3.86333	11.7632	8.19333	-1.9	-0.73	-1.17	DOWN
ENSDARG00000033201	CRIP2 (1 of 2)	10.7908	23.3465	19.9372	2.97132	12.8083	8.99833	-1.86	-0.87	-1.15	DOWN
ENSDARG00000041665	mkrn1	7.40583	18.5392	17.444	2.83667	7.8809	9.07589	-1.38	-1.23	-0.94	DOWN
ENSDARG00000058050	smyd3	2.56167	1.87091	2.15667	1.15	0.958333	0.905	-1.15	-0.96	-1.25	DOWN
ENSDARG00000062347	mtus2	3.47167	24.5475	14.3435	0.885	10.3451	8.18667	-1.97	-1.25	-0.81	DOWN
ENSDARG00000077318	si:ch211-14g13.5	24.6827	14.7101	19.1023	11.3067	7.11161	8.37091	-1.13	-1.05	-1.19	DOWN
ENSDARG00000089271	si:dkey-114c15.7	5.555	19.7117	13.6975	1.40008	8.07667	8.355	-1.99	-1.29	-0.71	DOWN
ENSDARG00000103697	arnt2	17.4328	34.5998	27.1238	7.44076	13.8266	14.8451	-1.23	-1.32	-0.87	DOWN
ENSDARG00000004074	bach2b	12.0248	26.9194	23.9752	5.52	11.4369	11.915	-1.12	-1.23	-1.01	DOWN
ENSDARG00000019312	rab39ba	4.95075	8.05906	9.45911	1.92833	4.61333	3.80832	-1.36	-0.8	-1.31	DOWN
ENSDARG00000021539	ephb2b	13.8044	16.5783	13.0583	5.19	6.80833	7.92839	-1.41	-1.28	-0.72	DOWN
ENSDARG00000038868	eng2b	14.19	7.48833	8.60337	8.46461	1.83645	3.5817	-0.75	-2.03	-1.26	DOWN
ENSDARG00000078348	tcf20	15.2202	25.3952	21.4593	7.03832	11.6319	9.84667	-1.11	-1.13	-1.12	DOWN
ENSDARG00000078675	dock7	18.23	29.8231	27.5963	7.39587	13.6208	13.7867	-1.3	-1.13	-1	DOWN
ENSDARG00000093496	BEND2 (2 of 2)	4.43333	2.38	2.03667	2.10833	0.901667	1.04748	-1.07	-1.4	-0.96	DOWN
ENSDARG00000102730	mapk10	6.59833	27.421	22.4981	2.99	12.1634	10.7658	-1.14	-1.17	-1.06	DOWN
ENSDARG00000000472	cntn2	9.91478	30.3223	25.3483	5.45167	14.8117	10.2065	-0.86	-1.03	-1.31	DOWN
ENSDARG00000002750	phf20a	6.25533	8.95367	7.74917	2.18333	4.72667	3.75007	-1.52	-0.92	-1.05	DOWN
ENSDARG00000004472	atat1	5.065	12.7381	9.36413	2.085	6.23257	4.23167	-1.28	-1.03	-1.15	DOWN
ENSDARG00000011570	pou6f1	11.6559	12.2097	14.485	4.78167	5.53333	7.395	-1.29	-1.14	-0.97	DOWN
ENSDARG00000015901	ptbp2b	54.1415	64.6899	67.1945	19.345	29.3735	37.5977	-1.48	-1.14	-0.84	DOWN
ENSDARG00000036144	tssc4	30.9695	26.2059	28.2504	10.6366	15.8609	13.1533	-1.54	-0.72	-1.1	DOWN
ENSDARG00000042128	pacsin1b	22.8787	26.22	25.6056	10.47	10.7576	13.4517	-1.13	-1.29	-0.93	DOWN
ENSDARG00000069866	sox1a	10.4673	11.9	15.02	3.40667	6.75002	7.1534	-1.62	-0.82	-1.07	DOWN
ENSDARG00000074644	SPOCK1	4.22667	14.665	11.0884	1.47167	6.14591	6.22868	-1.52	-1.25	-0.83	DOWN
ENSDARG00000076192	ankrd1b	8.59508	39.0087	55.5067	0.688333	18.3133	28.6885	-3.64	-1.09	-0.95	DOWN
ENSDARG00000079741	CSRNP3	3.9853	15.134	10.7767	1.60333	7.20167	5.03833	-1.31	-1.07	-1.1	DOWN
ENSDARG00000086033	tspan5a	10.1067	19.5017	18.1313	2.58195	11.4082	8.0519	-1.97	-0.77	-1.17	DOWN
ENSDARG00000089232	prr14	11.9441	18.205	13.8123	5.29169	7.85162	7.16536	-1.17	-1.21	-0.95	DOWN
ENSDARG00000101661	ulk3	5.695	4.28538	3.72038	2.70555	1.635	2.025	-1.07	-1.39	-0.88	DOWN
ENSDARG00000041616	b3gnt9	3.18133	2.58075	2.43518	1.48667	1.31333	1.01167	-1.1	-0.97	-1.27	DOWN
ENSDARG00000052131	gli3	5.80667	5.15333	4.68167	2.24503	2.08372	2.99167	-1.37	-1.31	-0.65	DOWN
ENSDARG00000053358	basp1	24.9442	123.431	91.6431	9.03833	52.1273	50.4985	-1.46	-1.24	-0.86	DOWN
ENSDARG00000058256	draxin	8.62326	7.8675	5.45156	4.88024	3.12482	2.23674	-0.82	-1.33	-1.28	DOWN
ENSDARG00000100854	ago4	25.0724	47.8554	46.3177	14.195	21.9766	19.5892	-0.82	-1.12	-1.24	DOWN
ENSDARG00000005397	trim3b	8.8525	12.5503	11.1669	2.66667	6.085	6.52842	-1.73	-1.04	-0.77	DOWN
ENSDARG00000014746	rbfox1	17.0067	48.8875	35.9065	4.92674	22.3748	20.455	-1.79	-1.13	-0.81	DOWN
ENSDARG00000015314	zc4h2	79.6677	188.654	148.718	38.7361	82.2402	75.5984	-1.04	-1.2	-0.98	DOWN
ENSDARG00000016934	ttyh2	6.78833	9.71841	6.75833	2.38	4.23	4.28846	-1.51	-1.2	-0.66	DOWN
ENSDARG00000041689	usf1	26.9227	32.0938	24.1967	7.83667	15.3025	16.0518	-1.78	-1.07	-0.59	DOWN
ENSDARG00000069595	si:ch211-214c7.4	13.0458	14.8317	14.4735	5.865	6.49167	7.59917	-1.15	-1.19	-0.93	DOWN
ENSDARG00000070213	etnk2	3.78	5.42667	6.085	1.74167	2.54661	2.88833	-1.12	-1.09	-1.07	DOWN
ENSDARG00000076755	ap5s1	7.50521	8.02167	7.39405	2.85667	3.97924	3.93159	-1.39	-1.01	-0.91	DOWN
ENSDARG00000092394	dcun1d4	5.18257	8.7033	10.5276	1.71333	5.14333	4.58753	-1.6	-0.76	-1.2	DOWN
ENSDARG00000092882	si:dkey-161j23.7	4.29837	5.73417	4.95141	2.085	2.98983	1.97333	-1.04	-0.94	-1.33	DOWN
ENSDARG00000094522	si:ch211-14c7.2	2.83165	8.9783	8.20648	1.27	4.23	3.92091	-1.16	-1.09	-1.07	DOWN
ENSDARG00000101085	ss18l2	14.4238	10.9783	15.7549	4.765	7.27409	7.25423	-1.6	-0.59	-1.12	DOWN
ENSDARG00000010789	homer3	13.8975	11.0875	14.0343	5.34295	4.56745	8.59583	-1.38	-1.28	-0.71	DOWN
ENSDARG00000037905	cacna1aa	3.62924	12.5085	9.69803	1.36333	6.62333	4.26673	-1.41	-0.92	-1.18	DOWN
ENSDARG00000038879	ift80	5.34833	5.6768	5.69503	2.00022	3.26667	2.62526	-1.42	-0.8	-1.12	DOWN
ENSDARG00000040926	nr2f2	70.2122	105.263	101.686	29.6174	54.0617	47.6319	-1.25	-0.96	-1.09	DOWN
ENSDARG00000056267	dixdc1b	7.19667	9.00417	7.29055	3.25573	3.77	4.1025	-1.14	-1.26	-0.83	DOWN
ENSDARG00000056478	ACAP2 (1 of 2)	4.19083	9.6175	8.5975	1.135	4.7059	4.75146	-1.88	-1.03	-0.86	DOWN
ENSDARG00000060808	mecom	13.2967	18.3903	16.165	4.285	8.70024	9.65	-1.63	-1.08	-0.74	DOWN
ENSDARG00000069074	cry2a	53.0766	62.7201	44.6939	19.5049	27.8483	28.4554	-1.44	-1.17	-0.65	DOWN
ENSDARG00000075107	nkx2.4a	4.45746	3.48029	4.45538	2.025	1.83645	2.00138	-1.14	-0.92	-1.15	DOWN
ENSDARG00000075116	sall2	4.86008	10.6608	8.52667	1.90833	4.77595	4.69207	-1.35	-1.16	-0.86	DOWN
ENSDARG00000078366	robo2	8.30333	32.4167	27.0488	5.19	14.3367	12.5557	-0.68	-1.18	-1.11	DOWN
ENSDARG00000079552	maml3	8.84675	14.1234	10.5276	3.38813	5.555	6.89825	-1.38	-1.35	-0.61	DOWN
ENSDARG00000099221	ppp2r2bb	6.97	17.3126	16.2743	2.71667	8.43417	8.0519	-1.36	-1.04	-1.02	DOWN
ENSDARG00000099844	GNAZ	4.44167	12.9367	7.07008	1.74167	5.72167	4.1025	-1.35	-1.18	-0.79	DOWN
ENSDARG00000103057	zfhx3	16.4982	50.6942	38.424	5.0175	23.8257	20.9726	-1.72	-1.09	-0.87	DOWN
ENSDARG00000006889	mpped2a	12.3602	29.8009	22.186	4.31743	14.4667	11.7708	-1.52	-1.04	-0.91	DOWN
ENSDARG00000036754	hmgn3	144.991	141.324	124.427	46.7173	90.3191	59.1559	-1.63	-0.65	-1.07	DOWN
ENSDARG00000056105	syt11b	6.10698	19.1703	15.4583	3.04	8.80309	7.50473	-1.01	-1.12	-1.04	DOWN
ENSDARG00000071467	zbtb33	12.5386	11.9701	12.025	4.25334	5.81971	7.30667	-1.56	-1.04	-0.72	DOWN
ENSDARG00000078976	nanos1	23.1933	52.9519	45.3786	15.1683	25.1042	17.7703	-0.61	-1.08	-1.35	DOWN
ENSDARG00000092181	im:7140055	6.84345	3.675	4.69	2.89318	2.025	2.32833	-1.24	-0.86	-1.01	DOWN
ENSDARG00000093773	si:ch1073-296i8.2	10.2549	4.21833	5.2925	4.67667	1.885	2.85667	-1.13	-1.16	-0.89	DOWN
ENSDARG00000099931	pcdh1g26	2.74333	12.3599	10.1268	1.005	6.295	4.685	-1.45	-0.97	-1.11	DOWN
ENSDARG00000007407	barx1	5.80667	13.3361	14.6843	1.80167	8.04367	6.41667	-1.69	-0.73	-1.19	DOWN
ENSDARG00000014680	znf710a	9.08983	11.6959	12.6783	5.75752	4.45333	5.81667	-0.66	-1.39	-1.12	DOWN
ENSDARG00000015537	gad2	5.68507	22.3223	16.5864	1.27	10.5749	9.46971	-2.16	-1.08	-0.81	DOWN
ENSDARG00000021137	adgrv1	6.305	6.53151	5.73667	3.88165	2.45333	2.5441	-0.7	-1.41	-1.17	DOWN
ENSDARG00000028628	gdap1l1	2.98667	6.28629	5.60086	1.38833	3.17	2.59825	-1.1	-0.99	-1.11	DOWN
ENSDARG00000045087	cdk5r1b	10.8791	51.5165	31.4713	4.41795	23.8257	16.795	-1.3	-1.11	-0.91	DOWN
ENSDARG00000053528	nog3	3.61509	5.2125	5.86481	1.2	2.49833	3.34	-1.59	-1.06	-0.81	DOWN
ENSDARG00000057110	slc25a1a	9.56582	10.4687	12.1975	4.285	6.30667	4.87842	-1.16	-0.73	-1.32	DOWN
ENSDARG00000058005	hgd	2.78992	6.39577	6.63659	0.496667	3.9641	3.135	-2.49	-0.69	-1.08	DOWN
ENSDARG00000071458	si:dkey-121a11.3	3.15667	2.6559	2.61667	1.60333	1.25167	1.18833	-0.98	-1.08	-1.14	DOWN
ENSDARG00000094730	acbd7	17.9809	36.1237	29.3115	5.25674	16.58	18.122	-1.77	-1.12	-0.69	DOWN
ENSDARG00000098753	elmo1	24.495	40.8877	35.3825	9.40076	19.5616	19.5033	-1.38	-1.06	-0.86	DOWN
ENSDARG00000010144	lppr3a	22.6419	40.1102	42.545	10.6851	18.93	21.4032	-1.08	-1.08	-0.99	DOWN
ENSDARG00000029248	fubp1	114.599	132.966	137.817	55.6156	66.6712	63.9144	-1.04	-1	-1.11	DOWN
ENSDARG00000035352	pafah1b2	7.81663	10.4446	9.86784	3.07758	6.58179	3.90833	-1.34	-0.67	-1.34	DOWN
ENSDARG00000039699	fam204a	16.5267	13.218	11.2009	7.20833	7.56174	5.04833	-1.2	-0.81	-1.15	DOWN
ENSDARG00000045914	si:ch211-51e12.7	181.763	135.25	150.244	79.8242	87.2076	57.9836	-1.19	-0.63	-1.37	DOWN
ENSDARG00000070074	lrp8	3.85667	13.14	10.2533	1.9	5.52	5.77333	-1.02	-1.25	-0.83	DOWN
ENSDARG00000076373	vopp1	8.59508	22.4074	16.6283	4.52252	10.3774	8.10197	-0.93	-1.11	-1.04	DOWN
ENSDARG00000079930	si:dkeyp-68b7.5	6.1466	3.51337	3.535	2.76167	1.38365	2.22833	-1.15	-1.34	-0.67	DOWN
ENSDARG00000092467	si:ch73-46j18.5	97.6634	175.392	170.717	41.8632	89.0253	84.0608	-1.22	-0.98	-1.02	DOWN
ENSDARG00000095946	si:ch73-341k19.1	4.07333	4.33248	4.63503	1.88831	1.59833	2.79833	-1.11	-1.44	-0.73	DOWN
ENSDARG00000098497	hrasa	7.2491	14.5638	9.4459	3.24639	6.58179	5.28972	-1.16	-1.15	-0.84	DOWN
ENSDARG00000004502	rcor3	6.67659	6.9575	8.08833	3.04	4.15667	3.37999	-1.13	-0.74	-1.26	DOWN
ENSDARG00000017681	mapk4	6.73417	8.61409	9.2134	3.54409	4.05409	4.33167	-0.93	-1.09	-1.09	DOWN
ENSDARG00000022810	fzr1b	4.91369	11.1108	9.37	1.77508	5.31584	5.23353	-1.47	-1.06	-0.84	DOWN
ENSDARG00000025319	fynb	5.61652	8.26315	9.1975	2.70555	4.96333	3.52163	-1.05	-0.74	-1.38	DOWN
ENSDARG00000027183	namptb	12.2467	12.2583	12.1458	5.73005	6.6016	5.52	-1.1	-0.89	-1.14	DOWN
ENSDARG00000045160	msrb1b	17.6892	12.4249	17.1049	8.57833	6.0791	8.30333	-1.04	-1.03	-1.04	DOWN
ENSDARG00000054537	nhsl1a	3.40167	5.27833	5.26833	1.16167	2.61168	3.02667	-1.55	-1.01	-0.8	DOWN
ENSDARG00000062948	wasf3b	47.7442	31.1746	27.6119	20.9642	14.2466	16.6983	-1.19	-1.13	-0.73	DOWN
ENSDARG00000091771	lysmd2	28.373	29.0063	25.1533	13.3508	13.1799	13.6089	-1.09	-1.14	-0.89	DOWN
ENSDARG00000092624	SPTBN4	2.98667	6.82917	5.105	0.586667	4.15667	2.53032	-2.35	-0.72	-1.01	DOWN
ENSDARG00000093498	C10H5orf30	6.41808	7.42337	8.15417	2.70555	3.53667	4.44195	-1.25	-1.07	-0.88	DOWN
ENSDARG00000104883	PCMTD2 (2 of 2)	3.22833	4.00673	3.90744	1.27	2.30667	1.82667	-1.35	-0.8	-1.1	DOWN
ENSDARG00000000529	ofd1	8.095	3.74	3.71	3.535	2.32833	1.75629	-1.2	-0.68	-1.08	DOWN
ENSDARG00000010132	dacha	14.9559	18.3903	16.5088	5.97167	8.33533	10.1225	-1.32	-1.14	-0.71	DOWN
ENSDARG00000024598	homezb	21.604	21.9935	25.0427	9.62034	12.3281	11.7353	-1.17	-0.84	-1.09	DOWN
ENSDARG00000060900	znf362a	11.879	16.6483	13.6975	3.63187	7.96833	9.07589	-1.71	-1.06	-0.59	DOWN
ENSDARG00000069342	zgc:153115	40.427	51.1369	47.7442	19.977	23.7071	24.5333	-1.02	-1.11	-0.96	DOWN
ENSDARG00000086450	tgd.2	11.7637	17.5559	20.7	6.01167	8.59583	9.87858	-0.97	-1.03	-1.07	DOWN
ENSDARG00000095180	ABR (2 of 2)	13.4491	28.704	28.4153	8.44107	14.1634	11.8367	-0.67	-1.02	-1.26	DOWN
ENSDARG00000098049	si:ch211-160d20.6	4.55167	12.7822	9.93549	2.14167	4.83151	6.34	-1.09	-1.4	-0.65	DOWN
ENSDARG00000103467	limk1a	3.73657	3.675	3.29333	1.4575	2.205	1.56833	-1.36	-0.74	-1.07	DOWN
ENSDARG00000015206	hnrnpua	33.0433	44.676	39.5401	13.3508	21.7352	22.8458	-1.31	-1.04	-0.79	DOWN
ENSDARG00000034043	irx5a	33.7164	36.0451	33.0345	12.6632	16.0165	21.8964	-1.41	-1.17	-0.59	DOWN
ENSDARG00000035532	zgc:110329	7.85325	14.6433	13.0998	4.89417	6.36089	6.30667	-0.68	-1.2	-1.05	DOWN
ENSDARG00000054804	anp32e	191.552	161.594	165.788	99.0552	74.3586	81.848	-0.95	-1.12	-1.02	DOWN
ENSDARG00000057007	ctbp1	116.214	120.712	119.576	50.545	58.278	67.4945	-1.2	-1.05	-0.83	DOWN
ENSDARG00000087636	si:dkeyp-86f7.3	540.473	485.179	481.915	246.48	225.715	271.212	-1.13	-1.1	-0.83	DOWN
ENSDARG00000092354	si:ch211-284e13.6	11.0285	17.087	11.8217	7.07667	7.04833	5.6184	-0.64	-1.28	-1.07	DOWN
ENSDARG00000104845	mipol1	5.09667	3.69415	3.67537	2.04833	1.74167	2.35333	-1.31	-1.08	-0.64	DOWN
ENSDARG00000105009	ddah2	27.9624	45.0393	38.9254	15.3693	20.6659	19.168	-0.86	-1.12	-1.02	DOWN
ENSDARG00000006299	arhgef7a	10.7442	17.8067	15.7034	4.17606	8.25538	9.51836	-1.36	-1.11	-0.72	DOWN
ENSDARG00000034093	dclk2	13.5273	15.4167	18.2116	8.08086	7.27409	7.97833	-0.74	-1.08	-1.19	DOWN
ENSDARG00000035564	dgcr8	24.7747	25.6056	28.0665	10.83	12.5066	15.5433	-1.19	-1.03	-0.85	DOWN
ENSDARG00000036482	hexim1	41.1605	31.0228	39.9953	18.0484	18.1955	19.3772	-1.19	-0.77	-1.05	DOWN
ENSDARG00000059093	ANK1 (1 of 2)	4.99871	12.6083	9.94865	1.82667	7.31833	4.52333	-1.45	-0.78	-1.14	DOWN
ENSDARG00000060586	ctdspl2b	23.9637	24.4642	22.6892	10.5091	11.7348	12.9476	-1.19	-1.06	-0.81	DOWN
ENSDARG00000062302	znf652	9.34512	9.88554	8.95841	4.07833	4.4075	5.49661	-1.2	-1.17	-0.7	DOWN
ENSDARG00000063007	apc2	7.10167	39.9797	28.0559	3.34	18.2584	15.7096	-1.09	-1.13	-0.84	DOWN
ENSDARG00000073857	klf7a	4.44799	6.59826	5.63	1.81333	3.11473	3.33167	-1.29	-1.08	-0.76	DOWN
ENSDARG00000076964	cables2a	9.29333	13.003	12.9217	5.88745	5.24341	6.35833	-0.66	-1.31	-1.02	DOWN
ENSDARG00000078966	rbm15b	20.0617	16.6234	16.1458	9.78816	8.095	8.34129	-1.04	-1.04	-0.95	DOWN
ENSDARG00000079656	FAM171A2 (2 of 2)	5.19827	13.0499	10.8246	2.35333	6.33833	5.69334	-1.14	-1.04	-0.93	DOWN
ENSDARG00000087979	si:dkey-245g22.3	3.35593	6.65106	4.80167	1.50031	3.26667	2.59825	-1.16	-1.03	-0.89	DOWN
ENSDARG00000089643	mcama	16.9973	37.8	30.3223	9.15917	18.1015	14.8625	-0.89	-1.06	-1.03	DOWN
ENSDARG00000103797	XKR4 (1 of 2)	3.67833	8.95367	6.66167	1.77508	4.7666	3.05167	-1.05	-0.91	-1.13	DOWN
ENSDARG00000006128	cep170aa	19.5555	28.8353	22.5141	8.05795	13.965	13.4817	-1.28	-1.05	-0.74	DOWN
ENSDARG00000006566	nlk1	35.3144	42.8466	42.4925	20.828	20.4533	19.1796	-0.76	-1.07	-1.15	DOWN
ENSDARG00000016871	smarce1	205.136	224.807	233.196	93.4683	108.949	128.762	-1.13	-1.05	-0.86	DOWN
ENSDARG00000018321	lbx1a	5.7975	8.03498	8.24417	2.595	3.75462	4.65333	-1.16	-1.1	-0.82	DOWN
ENSDARG00000019613	ip6k2b	9.84417	16.1896	15.9301	4.17606	6.99162	9.75464	-1.24	-1.21	-0.71	DOWN
ENSDARG00000045420	epdr1	5.91	6.90871	7.58167	2.29131	4.23	3.70671	-1.37	-0.71	-1.03	DOWN
ENSDARG00000056877	vamp2	30.3453	102.369	72.5782	13.3349	46.8083	42.439	-1.19	-1.13	-0.77	DOWN
ENSDARG00000068213	fzd10	26.586	16.7876	16.8036	11.8193	7.57333	10.6713	-1.17	-1.15	-0.65	DOWN
ENSDARG00000079964	dlx2a	17.0617	15.8456	19.3118	9.51836	7.8809	8.66128	-0.84	-1.01	-1.16	DOWN
ENSDARG00000091576	TMEM216	5.25833	4.29667	3.02667	2.45333	2.10338	1.725	-1.1	-1.03	-0.81	DOWN
ENSDARG00000098591	tubb4b	946.033	735.006	914.412	418.828	450.377	431.529	-1.18	-0.71	-1.08	DOWN
ENSDARG00000099109	si:ch1073-82k10.1	12.2167	9.51075	10.66	5.96	5.42167	4.76667	-1.04	-0.81	-1.16	DOWN
ENSDARG00000101387	CAMK2N1	2.87858	10.9266	9.61833	0.651667	6.59667	4.43333	-2.14	-0.73	-1.12	DOWN
ENSDARG00000029368	srpk2	6.51304	15.4326	13.8009	2.71667	9.29333	5.98667	-1.26	-0.73	-1.2	DOWN
ENSDARG00000057403	si:ch211-209j10.5	20.9839	15.0633	18.5342	9.78816	6.07	11.5377	-1.1	-1.31	-0.68	DOWN
ENSDARG00000062173	camsap2a	9.84417	14.4416	10.7343	3.92135	6.93	6.8275	-1.33	-1.06	-0.65	DOWN
ENSDARG00000076891	rfxap	14.2642	24.4887	20.2675	6.90829	11.5923	11.2176	-1.05	-1.08	-0.85	DOWN
ENSDARG00000102471	trak2	7.10167	12.8208	11.8217	4.035	6.13	5.79333	-0.82	-1.06	-1.03	DOWN
ENSDARG00000006169	lrrk2	5.57333	3.38695	3.37	2.64083	2.06796	1.53833	-1.08	-0.71	-1.13	DOWN
ENSDARG00000006758	zgc:77415	8.03096	8.68327	9.08166	3.1263	5.45559	4.51167	-1.36	-0.67	-1.01	DOWN
ENSDARG00000039325	pmepa1	6.25533	15.7317	21.2558	2.12	9.59	10.2135	-1.56	-0.71	-1.06	DOWN
ENSDARG00000073773	tti2	7.53242	6.20425	3.55705	3.57167	3.7291	1.47006	-1.08	-0.73	-1.27	DOWN
ENSDARG00000104178	C3H19orf43	41.2982	35.1409	31.5662	18.8092	21.8615	14.0317	-1.13	-0.68	-1.17	DOWN
ENSDARG00000042922	gpr173	2.76242	8.20083	7.01667	1.32167	4.86194	2.99167	-1.06	-0.75	-1.23	DOWN
ENSDARG00000058159	ipo8	14.8158	16.225	13.594	6.22833	10.3602	6.11871	-1.25	-0.65	-1.15	DOWN
ENSDARG00000099455	ogt.2	39.0499	41.9869	42.439	18.5953	23.9842	20.6173	-1.07	-0.81	-1.04	DOWN
ENSDARG00000100145	DNM3 (2 of 2)	8.63173	27.2457	22.9377	2.19333	16.9617	10.925	-1.98	-0.68	-1.07	DOWN
ENSDARG00000055349	pknox2	6.84345	15.9142	13.8375	2.12	7.90426	8.78486	-1.69	-1.01	-0.66	DOWN
ENSDARG00000093503	rsf1b.1	27.0643	31.9991	28.8119	12.8346	14.8446	17.4314	-1.08	-1.11	-0.72	DOWN
ENSDARG00000034086	zgc:65895	11.62	22.14	19.0442	5.47496	13.0301	8.91914	-1.09	-0.76	-1.09	DOWN
ENSDARG00000077840	meis2b	49.7898	107.651	91.1188	23.7856	49.8104	55.1067	-1.07	-1.11	-0.73	DOWN
ENSDARG00000091306	kcnn1a	4.71167	12.3599	9.03349	1.655	6.10985	5.739	-1.51	-1.02	-0.65	DOWN
ENSDARG00000004697	rxrgb	4.60167	6.13	6.0725	2.70555	3.04	2.98333	-0.77	-1.01	-1.03	DOWN
ENSDARG00000074676	rprd2b	10.0924	11.197	9.17086	4.78167	5.48486	5.61167	-1.08	-1.03	-0.71	DOWN
ENSDARG00000101464	CABZ01088864.1	4.41917	13.6935	9.83799	1.87667	8.19333	4.52333	-1.24	-0.74	-1.12	DOWN
ENSDARG00000005774	pl10	127.951	136.576	169.498	60.7216	85.2578	81.2892	-1.08	-0.68	-1.06	DOWN
ENSDARG00000068480	map7d2a	4.68409	11.1455	7.42667	2.10833	5.44205	4.635	-1.15	-1.03	-0.68	DOWN
ENSDARG00000013031	mta2	71.5524	85.4165	84.7313	33.3168	52.7416	42.1165	-1.1	-0.7	-1.01	DOWN
ENSDARG00000017195	foxf2a	4.21676	8.17583	10.5626	2.04833	5.42167	4.69207	-1.04	-0.59	-1.17	DOWN
ENSDARG00000031637	pan3	18.5219	17.0299	17.0536	8.62326	8.40667	10.8068	-1.1	-1.02	-0.66	DOWN
ENSDARG00000026834	cdr2l	5.51967	10.86	11.7751	2.64083	6.74016	5.67173	-1.06	-0.69	-1.05	DOWN
ENSDARG00000053583	cers6	2.66705	3.85333	3.16492	1.21167	1.87492	2.10637	-1.14	-1.04	-0.59	DOWN
ENSDARG00000104996	tmem203	12.8208	13.0733	14.6083	5.905	6.42535	9.65646	-1.12	-1.02	-0.6	DOWN
ENSDARG00000102761	zbtb42	4.07333	2.64692	3.35167	2.66667	1.30667	1.66667	-0.61	-1.02	-1.01	DOWN
ENSDARG00000058346	sass6	6.36166	1.92756	2.63667	9.97175	4.62203	6.07333	0.65	1.26	1.2	UP
ENSDARG00000017675	cirh1a	14.9935	9.35533	12.1458	30.4106	19.8905	19.26	1.02	1.09	0.67	UP
ENSDARG00000030176	ITGB1BP2	29.5236	11.185	10.3577	46.5027	23.3192	28.5492	0.66	1.06	1.46	UP
ENSDARG00000058257	slc39a1	2.78992	2.28021	1.53333	4.67667	4.93333	3.18909	0.75	1.11	1.06	UP
ENSDARG00000078166	ETAA1 (2 of 2)	3.06167	0.9	1.48333	4.72596	2.51	3.26833	0.63	1.48	1.14	UP
ENSDARG00000094469	si:ch211-148l7.4	6.1466	2.95833	3.96333	12.392	6.18829	6.69167	1.01	1.06	0.76	UP
ENSDARG00000090431	ftr04	4.95075	4.96423	4.03529	10.198	10.7576	6.12582	1.04	1.12	0.6	UP
ENSDARG00000015905	lztr1	5.91	7.67924	6.17917	12.5658	12.8277	13.4059	1.09	0.74	1.12	UP
ENSDARG00000055903	luc7l	75.0383	60.4433	64.9045	164.21	124.427	103.3	1.13	1.04	0.67	UP
ENSDARG00000007737	zyg11	5.26833	7.21872	6.54317	11.5033	12.4184	13.5524	1.13	0.78	1.05	UP
ENSDARG00000068851	rnf183	12.6792	7.57263	8.51486	23.5608	15.9166	17.365	0.89	1.07	1.03	UP
ENSDARG00000097269	si:ch211-222n22.1	5.36507	1.16667	1.33977	9.47577	3.14667	2.92004	0.82	1.43	1.12	UP
ENSDARG00000097523	si:ch73-364h19.1	5.44464	0.698333	1.09	9.35372	1.995	2.92004	0.78	1.51	1.42	UP
ENSDARG00000091932	C19H6orf47	9.28175	10.3708	9.05245	22.0844	16.3145	18.7411	1.25	0.65	1.05	UP
ENSDARG00000020656	prkg1a	4.67251	4.67833	4.21417	11.219	7.39405	8.50028	1.26	0.66	1.01	UP
ENSDARG00000087993	bada	2.42734	3.77	2.81	5.71333	6.55333	5.739	1.23	0.8	1.03	UP
ENSDARG00000062083	dph7	8.7582	5.26833	7.20013	17.9625	13.6567	11.1658	1.04	1.37	0.63	UP
ENSDARG00000094252	si:dkey-169i5.2	3.31855	1.41667	1.51	4.98327	4.27581	3.35916	0.59	1.59	1.15	UP
ENSDARG00000096256	si:ch211-117i10.10	66.6948	16.03	7.70667	125.198	38.4571	18.7591	0.91	1.26	1.28	UP
ENSDARG00000102379	FQ378013.1	6.03497	7.37462	6.92833	14.0036	11.8825	14.97	1.21	0.69	1.11	UP
ENSDARG00000022261	pdzk1	2.36667	1.74167	1.99833	5.55533	3.63333	3.23833	1.23	1.06	0.7	UP
ENSDARG00000035796	si:ch211-206i14.2	2.78992	1.42333	1.14	5.75752	2.47333	2.62526	1.04	0.8	1.2	UP
ENSDARG00000028581	jkamp	10.5567	7.88336	9.91338	22.6024	16.0908	19.3118	1.1	1.03	0.96	UP
ENSDARG00000060845	antxr1d	2.30818	2.44492	1.29667	4.75499	4.94333	2.61667	1.04	1.02	1.01	UP
ENSDARG00000088141	CU570684.4	11.2314	10.0142	10.9584	21.2748	21.205	23.3947	0.92	1.08	1.09	UP
ENSDARG00000104811	cyp2aa2	3.78	1.45972	2.89667	6.62333	3.78	6.22868	0.81	1.37	1.1	UP
ENSDARG00000037965	srrm2	36.71	35.3234	30.7663	79.6046	60.0248	71.9507	1.12	0.76	1.23	UP
ENSDARG00000090575	RNF213 (1 of 2)	6.84345	7.08	11.5667	13.9725	18.8165	19.5652	1.03	1.41	0.76	UP
ENSDARG00000091367	prpf6	37.9992	26.6227	31.6417	80.6152	62.3734	55.6156	1.09	1.23	0.81	UP
ENSDARG00000095108	si:ch211-239f4.4	8.32333	11.3737	6.90338	12.9749	23.6036	18.4358	0.64	1.05	1.42	UP
ENSDARG00000104538	tmem184a	3.19	3.90833	4.395	8.19333	7.85162	7.715	1.36	1.01	0.81	UP
ENSDARG00000062929	FAM83G (1 of 2)	5.47538	6.24333	5.61833	11.6858	12.1302	12.3852	1.09	0.96	1.14	UP
ENSDARG00000098459	si:cabz01016011.1	4.00841	5.04296	5.36258	7.4675	11.1883	11.4968	0.9	1.15	1.1	UP
ENSDARG00000101110	LYRM4 (2 of 2)	7.49257	4.705	5.31411	17.0383	8.71833	10.7918	1.19	0.89	1.02	UP
ENSDARG00000004806	grwd1	20.3016	11.2851	15.0008	43.9419	26.3535	27.6876	1.11	1.22	0.88	UP
ENSDARG00000015164	mknk2b	28.8706	22.23	18.6967	59.285	47.0105	40.0309	1.04	1.08	1.1	UP
ENSDARG00000030108	sec22ba	15.6259	8.08833	13.422	34.5048	20.946	22.6815	1.14	1.37	0.76	UP
ENSDARG00000087956	she	3.875	5.16333	4.20167	10.9793	7.765	9.02833	1.5	0.59	1.1	UP
ENSDARG00000095767	dio3b	2.17005	2.68201	1.61535	3.84	5.43246	4.31863	0.82	1.02	1.42	UP
ENSDARG00000102978	eif4a3	114.206	76.395	96.6591	272.245	180.195	152.695	1.25	1.24	0.66	UP
ENSDARG00000007444	ift81	3.895	3.43472	3.405	8.14499	6.01532	8.54583	1.06	0.81	1.33	UP
ENSDARG00000040705	glsb	6.17981	4.85	5.28174	12.8346	12.2491	9.30667	1.05	1.34	0.82	UP
ENSDARG00000041098	barx2	2.04833	3.70333	2.93667	5.19	7.0317	6.20469	1.34	0.92	1.08	UP
ENSDARG00000063223	arl14	5.19	3.37	1.685	8.59508	6.98243	6.02833	0.73	1.05	1.84	UP
ENSDARG00000086616	CABZ01093075.1	1.825	1.47167	1.49205	3.55083	3.01754	3.55484	0.96	1.04	1.25	UP
ENSDARG00000099969	zgc:152863	1.35833	1.48339	1.135	2.85667	2.43167	3.125	1.07	0.71	1.46	UP
ENSDARG00000102937	hspbp1	6.90698	4.38667	5.88667	16.8765	9.83204	9.53037	1.29	1.16	0.69	UP
ENSDARG00000042725	cebpb	7.80409	16.5608	8.46622	20.8607	29.34	19.46	1.42	0.83	1.2	UP
ENSDARG00000053542	kctd12.2	7.9725	7.54326	9.50083	16.5596	17.5056	19.035	1.05	1.21	1	UP
ENSDARG00000056443	zgc:152753	2.74333	1.36801	1.92667	6.635	2.81	3.405	1.27	1.04	0.82	UP
ENSDARG00000074967	TMEM87A	16.0527	13.0634	14.2341	37.8198	28.0559	26.495	1.24	1.1	0.9	UP
ENSDARG00000079811	micall1a	5.51967	4.31863	3.72967	11.219	8.40667	9.17466	1.02	0.96	1.3	UP
ENSDARG00000098359	il17rd	5.15248	4.50015	5.47583	12.283	9.72505	10.145	1.25	1.11	0.89	UP
ENSDARG00000029072	klf6a	20.7318	38.4408	32.0712	52.1879	68.8413	74.2985	1.33	0.84	1.21	UP
ENSDARG00000038235	pkdccb	12.4563	12.9775	12.2217	22.7408	26.2575	31.9036	0.87	1.02	1.38	UP
ENSDARG00000058644	dnajb2	4.37	2.87675	3.49083	10.47	6.59667	5.94839	1.26	1.2	0.77	UP
ENSDARG00000092335	si:dkey-60a16.4	17.66	19.3772	15.042	37.8675	33.8167	39.8506	1.1	0.8	1.41	UP
ENSDARG00000007370	dysf	5.30581	3.77	4.4232	13.9725	7.59167	7.57333	1.4	1.01	0.78	UP
ENSDARG00000021232	nkx2.7	3.05167	0.698333	1.33977	6.44	1.81333	2.765	1.08	1.38	1.04	UP
ENSDARG00000023950	znhit3	5.08667	1.85333	2.23582	12.0241	4.005	3.75007	1.24	1.11	0.75	UP
ENSDARG00000038258	proca	2.64507	7.8975	6.77997	9.81083	12.9006	14.6933	1.89	0.71	1.12	UP
ENSDARG00000043542	zpr1	15.0284	11.633	9.56199	30.5302	24.1634	23.3947	1.02	1.05	1.29	UP
ENSDARG00000092245	si:dkey-157o17.2	4.11528	2.59687	3.30833	9.24129	4.83151	7.61167	1.17	0.9	1.2	UP
ENSDARG00000095933	si:ch73-167f18.3	14.575	12.9075	14.805	26.4824	28.8353	35.7459	0.86	1.16	1.27	UP
ENSDARG00000017354	epha2a	28.354	8.78675	11.3233	53.2563	23.8764	28.1308	0.91	1.44	1.31	UP
ENSDARG00000018658	aar2	10.7582	6.76965	7.58667	17.9065	21.4045	15.4167	0.73	1.66	1.02	UP
ENSDARG00000099625	si:dkey-97l11.1	14.5267	20.3231	18.8342	33.1452	42.2328	41.7028	1.19	1.06	1.15	UP
ENSDARG00000100297	BX511020.1	8.12	4.51167	4.34659	20.4442	7.30667	9.10829	1.33	0.7	1.07	UP
ENSDARG00000102320	mob1a	27.6297	21.946	25.8834	72.806	45.795	45.8232	1.4	1.06	0.82	UP
ENSDARG00000091234	CU019646.2	1.4075	2.21089	1.16667	4.18965	3.78	2.49167	1.57	0.77	1.09	UP
ENSDARG00000093759	gpr31	4.23333	4.55917	5.8975	11.2085	10.3774	10.5101	1.4	1.19	0.83	UP
ENSDARG00000041430	bmp2b	5.45167	4.71753	5.18333	14.3217	10.0834	9.49692	1.39	1.1	0.87	UP
ENSDARG00000043209	nsun5	14.0408	6.69167	7.98998	31.2958	16.3643	15.5749	1.16	1.29	0.96	UP
ENSDARG00000045342	si:ch211-140b10.6	7.26242	6.725	6.28629	16.522	11.7751	16.4242	1.19	0.81	1.39	UP
ENSDARG00000053520	C7orf62	3.07333	2.33833	5.47583	6.34508	4.57833	13.1313	1.05	0.97	1.26	UP
ENSDARG00000056795	serpine1	3.31855	2.99867	2.74333	8.02006	5.2925	6.635	1.27	0.82	1.27	UP
ENSDARG00000074087	nim1k	1.35833	2.43	2.01333	4.26383	4.07244	4.495	1.65	0.74	1.16	UP
ENSDARG00000003206	chchd6a	7.65167	11.1665	11.4241	20.7675	25.5387	20.876	1.44	1.19	0.87	UP
ENSDARG00000020623	baxa	22.393	18.31	21.601	48.4111	31.4889	58.7327	1.11	0.78	1.44	UP
ENSDARG00000032976	cmlc1	14.3175	15.5892	15.5967	40.6992	33.5532	26.7646	1.51	1.11	0.78	UP
ENSDARG00000044102	znf593	27.8952	18.7083	22.264	67.1211	42.785	43.0991	1.27	1.19	0.95	UP
ENSDARG00000074771	crfb17	2.63667	2.975	2.92833	7.1875	5.185	6.54	1.45	0.8	1.16	UP
ENSDARG00000078159	zgc:175284	2.47333	2.017	1.82911	5.69371	3.57168	4.78167	1.2	0.82	1.39	UP
ENSDARG00000094901	ABCC6 (2 of 2)	1.92808	2.32833	1.1	4.78167	4.03529	3.09835	1.31	0.79	1.49	UP
ENSDARG00000104917	BX321887.3	12.9374	10.3263	6.58508	26.702	22.0227	17.2898	1.05	1.09	1.39	UP
ENSDARG00000105142	tcirg1b	7.9725	7.647	10.5567	22.6666	16.58	18.7591	1.51	1.12	0.83	UP
ENSDARG00000016477	eif4a2	19.7966	17.4258	16.241	41.3925	48.9007	29.3038	1.06	1.49	0.85	UP
ENSDARG00000031098	timm50	17.365	11.1108	13.6413	40.9283	28.2529	24.6574	1.24	1.35	0.85	UP
ENSDARG00000035198	gcnt4a	5.80667	4.94333	4.34659	16.1066	8.01251	9.61833	1.47	0.7	1.15	UP
ENSDARG00000036965	rnf24	4.48333	7.85325	6.43833	10.1158	14.91	16.8051	1.17	0.92	1.38	UP
ENSDARG00000051762	DNAJA4	33.023	7.15074	12.9367	51.9712	32.2083	34.7329	0.65	2.17	1.42	UP
ENSDARG00000076509	polr2d	64.6899	43.7719	50.0391	156.164	99.6029	99.6029	1.27	1.19	0.99	UP
ENSDARG00000095670	si:dkey-262g12.4	10.7124	13.43	9.40172	21.8273	25.1247	28.0636	1.03	0.9	1.58	UP
ENSDARG00000098971	si:ch73-92c7.2	7.43833	6.82917	6.88248	16.5869	15.8059	14.8899	1.16	1.21	1.11	UP
ENSDARG00000103859	KRTCAP2 (2 of 2)	13.4925	1.57667	9.93549	27.9447	3.90833	23.9506	1.05	1.31	1.27	UP
ENSDARG00000104588	wu:fe11b02	1.71333	1.25167	1.135	3.33167	2.91	2.90667	0.96	1.22	1.36	UP
ENSDARG00000079659	wdr53	8.36337	7.8975	7.61477	17.2953	18.5967	17.7927	1.05	1.24	1.22	UP
ENSDARG00000092045	si:dkey-225k4.1	1.04	0.60492	1.50167	2.595	2.11202	2.37667	1.32	1.8	0.66	UP
ENSDARG00000101553	CABZ01111555.1	4.35538	7.65167	5.31411	12.7237	11.6319	14.74	1.55	0.6	1.47	UP
ENSDARG00000032801	grk5	1.98488	1.34867	1.18924	4.245	3.80333	2.19418	1.1	1.5	0.88	UP
ENSDARG00000034262	pld2	3.425	3.30833	3.48167	9.8891	7.41667	5.82089	1.53	1.16	0.74	UP
ENSDARG00000037405	zgc:112083	5.84628	2.72167	2.875	11.455	6.455	7.96636	0.97	1.25	1.47	UP
ENSDARG00000053831	vtnb	5.25333	32.956	45.0548	49.89	66.8452	71.6253	3.25	1.02	0.67	UP
ENSDARG00000060308	urb1	3.95333	1.805	2.85667	10	4.495	4.96167	1.34	1.32	0.8	UP
ENSDARG00000100778	CR450780.3	5.97962	3.43472	3.17966	10.4183	7.59966	10.6043	0.8	1.15	1.74	UP
ENSDARG00000101300	ssna1	9.15833	5.08462	5.65333	17.0625	12.392	15.5892	0.9	1.29	1.46	UP
ENSDARG00000101657	CABZ01089974.1	1.57995	2.30341	2.54585	3.57167	5.59972	5.41071	1.18	1.28	1.09	UP
ENSDARG00000103234	ppie	21.7323	13.5636	16.44	41.3637	36.7642	38.9798	0.93	1.44	1.25	UP
ENSDARG00000003811	plxnb2a	14.0264	16.8015	15.625	38.5524	36.5111	31.1349	1.46	1.12	0.99	UP
ENSDARG00000018944	hoga1	2.59409	2.56333	7.96742	7.76964	7.37327	14.8393	1.58	1.52	0.9	UP
ENSDARG00000060340	si:dkey-157l19.2	2.775	3.46833	2.81667	8.63833	5.61833	6.38174	1.64	0.7	1.18	UP
ENSDARG00000079946	sqlea	3.435	3.05167	4.63503	9.49536	5.305	10.5287	1.47	0.8	1.18	UP
ENSDARG00000100396	pip5k1aa	11.1533	9.2234	8.09668	26.7827	17.0383	20.9876	1.26	0.89	1.37	UP
ENSDARG00000022303	higd1a	26.4616	35.9258	33.6515	81.3376	67.9012	71.5322	1.62	0.92	1.09	UP
ENSDARG00000059507	si:dkey-163m14.2	1.33303	1.13167	1.63425	3.17667	2.14306	4.07667	1.25	0.92	1.32	UP
ENSDARG00000095415	RNF224	1.35833	0.771667	0.899914	2.78833	2.19333	1.98488	1.04	1.51	1.14	UP
ENSDARG00000101777	pdlim5a	8.25371	7.8675	6.75833	15.8005	18.3133	18.61	0.94	1.22	1.46	UP
ENSDARG00000103483	litaf	2.85743	2.52	3.405	6.92002	6.89733	6.34926	1.28	1.45	0.9	UP
ENSDARG00000003973	chordc1a	7.77524	3.2375	2.865	15.2616	8.57795	8.16036	0.97	1.41	1.51	UP
ENSDARG00000004497	tspan33	5.72962	8.32784	8.02989	18.1935	14.0015	19.035	1.67	0.75	1.25	UP
ENSDARG00000035556	rps6ka3a	11.6094	16.45	16.7343	40.1909	33.9397	29.6113	1.79	1.04	0.82	UP
ENSDARG00000044485	sall4	16.2397	8.16662	9.08166	41.2145	19.1023	17.076	1.34	1.23	0.91	UP
ENSDARG00000068629	cd151l	28.4525	29.8009	36.3718	91.6846	67.6558	60.0044	1.69	1.18	0.72	UP
ENSDARG00000078676	myrf	1.125	1.90833	2.59	4.94583	4.12246	3.95167	2.14	1.11	0.61	UP
ENSDARG00000079914	stoml3a	1.42369	1.26962	1.82911	3.435	3.46167	3.53419	1.27	1.45	0.95	UP
ENSDARG00000093230	si:ch211-139n6.3	1.86	1.36801	2.90335	4.82833	3.78667	5.60086	1.38	1.47	0.95	UP
ENSDARG00000097765	si:ch211-198p11.6	3.94167	2.42167	4.57833	8.87978	7.74609	8.77167	1.17	1.68	0.94	UP
ENSDARG00000045515	kin	10.2549	6.07593	8.33492	21.7945	16.0391	19.7558	1.09	1.4	1.24	UP
ENSDARG00000055124	ccnl1a	43.4704	44.5158	38.9254	98.9802	93.3612	104.131	1.19	1.07	1.42	UP
ENSDARG00000057648	dnttip2	26.7782	14.8554	18.2546	62.1901	34.2997	43.1481	1.22	1.21	1.24	UP
ENSDARG00000099124	f3a	2.92167	5.73417	5.09667	5.97167	12.6825	13.3842	1.03	1.15	1.39	UP
ENSDARG00000012044	polr3gla	5.78833	1.7484	2.33833	14.6317	4.43505	4.15199	1.34	1.34	0.83	UP
ENSDARG00000014465	arhgef25b	8.40905	6.82917	6.16642	18.1615	17.7274	14.19	1.11	1.38	1.2	UP
ENSDARG00000008174	hoxb1a	5.47538	1.47167	1.455	13.6023	3.47167	2.74333	1.31	1.24	0.91	UP
ENSDARG00000017953	tp73	1.35833	1.39167	1.69333	4.30863	3.15667	3.00667	1.66	1.18	0.83	UP
ENSDARG00000021896	asap3	2.66705	4.23	3.96333	4.00186	10.1924	11.3942	0.59	1.27	1.52	UP
ENSDARG00000043281	stap2b	1.04	1.29667	1.82012	3.21141	3.8634	2.7559	1.63	1.57	0.6	UP
ENSDARG00000068641	taf10	50.4877	40.5881	46.7808	129.496	105.706	91.4233	1.36	1.38	0.97	UP
ENSDARG00000069909	HTRA2 (2 of 24)	9.93335	8.39998	9.32077	26.0928	20.6275	18.7918	1.39	1.3	1.01	UP
ENSDARG00000092211	si:dkey-258p11.3	1.48333	2.29833	1.48333	3.28758	4.205	4.95333	1.15	0.87	1.74	UP
ENSDARG00000095872	si:ch211-209l18.5	5.01079	2.10833	2.29833	10.4308	3.50167	8.33005	1.06	0.73	1.86	UP
ENSDARG00000098068	si:dkey-219e24.7	6.12	4.14167	4.50167	14.4636	11.3741	9.02833	1.24	1.46	1	UP
ENSDARG00000101845	si:ch73-234i15.2	6.73417	6.44935	6.12166	13.9442	15.7058	15.8932	1.05	1.28	1.38	UP
ENSDARG00000006924	FBXO38	7.27833	3.78161	7.23204	15.3904	12.5651	15.5667	1.08	1.73	1.11	UP
ENSDARG00000015293	fam110a	2.74333	2.51	2.78701	8.32412	5.16997	5.60086	1.6	1.04	1.01	UP
ENSDARG00000022165	mgst1.2	12.097	8.4131	14.665	33.4982	21.3895	28.4925	1.47	1.35	0.96	UP
ENSDARG00000037943	cpt1cb	4.20091	2.87675	4.465	11.6133	8.19333	7.67865	1.47	1.51	0.78	UP
ENSDARG00000055472	nubp1	10.7908	6.58825	9.22153	29.5058	16.0275	17.8576	1.45	1.28	0.95	UP
ENSDARG00000103026	p3h2	7.20462	6.34333	5.27833	22.0844	11.915	10.7378	1.62	0.91	1.02	UP
ENSDARG00000038737	phf20b	15.4598	11.8367	14.8541	32.1117	29.6113	39.3116	1.05	1.32	1.4	UP
ENSDARG00000038754	plk3	28.6436	15.8727	16.6049	51.7564	53.1264	41.9942	0.85	1.74	1.34	UP
ENSDARG00000045681	irf5	3.7975	2.35333	3.27667	10.8083	5.22167	6.47667	1.51	1.15	0.98	UP
ENSDARG00000059634	thumpd3	6.66219	3.33167	4.2313	13.495	10.9617	9.56538	1.02	1.72	1.18	UP
ENSDARG00000070914	dusp6	40.1102	41.8286	38.0687	130.033	80.2131	76.4233	1.7	0.94	1.01	UP
ENSDARG00000090418	wdsub1	3.37833	3.875	3.36	8.30465	10.0834	7.02833	1.3	1.38	1.06	UP
ENSDARG00000091660	fgfbp1b	15.5875	12.3867	6.72333	39.4022	24.0434	19.6451	1.34	0.96	1.55	UP
ENSDARG00000097365	si:ch73-240m14.2	29.4912	32.6523	37.0401	66.2872	85.5586	86.167	1.17	1.39	1.22	UP
ENSDARG00000037889	wnt9b	4.82833	10.5837	11.004	14.4083	23.6859	25.8241	1.58	1.16	1.23	UP
ENSDARG00000045755	ccdc59	7.41583	4.85	6.85085	19.4775	10.5599	15.945	1.39	1.12	1.22	UP
ENSDARG00000086998	NNMT	2.65667	3.17076	3.07524	8.40417	7.42667	5.66151	1.66	1.23	0.88	UP
ENSDARG00000092660	cyp27c1	10.8791	3.17076	3.90744	18.4797	11.5613	13.2769	0.76	1.87	1.76	UP
ENSDARG00000005841	tnni2a.2	20.6791	26.67	22.9148	50.3349	56.7848	63.8647	1.28	1.09	1.48	UP
ENSDARG00000036291	nucb2b	4.80186	4.76698	4.57	15.1141	11.1509	8.13	1.65	1.23	0.83	UP
ENSDARG00000044982	dhrs3a	5.73686	6.63752	3.94333	17.0913	12.7257	9.885	1.57	0.94	1.33	UP
ENSDARG00000058349	polr2l	60.7588	37.0176	52.0146	145.528	107.245	111.058	1.26	1.53	1.09	UP
ENSDARG00000071150	cica	3.51083	5.35167	4.52333	11.852	11.0134	9.56538	1.75	1.04	1.08	UP
ENSDARG00000095792	si:ch211-280c16.2	1.54833	1.03924	1.51	4.22169	2.59295	3.125	1.45	1.32	1.05	UP
ENSDARG00000099098	C1GALT1 (2 of 2)	1.98488	2.29833	1.64984	4.62333	4.97	4.84075	1.22	1.11	1.55	UP
ENSDARG00000063195	pxk	5.27833	6.085	5.83298	12.7391	13.7249	15.5892	1.27	1.17	1.42	UP
ENSDARG00000071139	zgc:64065	1.27	0.978333	1.455	3.01667	2.76339	3.2986	1.25	1.5	1.18	UP
ENSDARG00000099533	zgc:113279	1.53333	7.00839	6.2942	4.22169	17.1018	14.9354	1.46	1.29	1.25	UP
ENSDARG00000000804	rassf6	9.08983	7.56003	8.40361	20.1121	16.165	25.3881	1.15	1.1	1.59	UP
ENSDARG00000004696	eefsec	7.09173	4.16167	5.26833	18.61	11.6061	10.5287	1.39	1.48	1	UP
ENSDARG00000074727	dnajc10	12.5475	8.03498	10.4283	37.07	19.1775	20.1359	1.56	1.25	0.95	UP
ENSDARG00000102025	znf644b	2.85	3.09175	2.98692	8.96833	7.23728	5.79333	1.65	1.23	0.96	UP
ENSDARG00000035565	atp6v0a2b	5.81667	4.705	6.05417	18.2726	11.8825	10.86	1.65	1.34	0.84	UP
ENSDARG00000037403	HSPA8 (1 of 2)	1.825	1.09914	1.24	5.33167	2.9425	2.025	1.55	1.42	0.71	UP
ENSDARG00000059866	cactin	19.1466	13.5775	15.5149	47.4199	35.4472	36.9806	1.31	1.38	1.25	UP
ENSDARG00000092578	si:ch211-222e20.4	3.99841	1.67667	2.23582	10.3755	3.09333	6.14527	1.38	0.88	1.46	UP
ENSDARG00000026281	lyrm1	3.23833	2.12	2.48138	8.68167	5.57333	5.315	1.42	1.39	1.1	UP
ENSDARG00000031698	mylk2	1.395	1.01167	1.04833	3.21141	1.85347	3.57167	1.2	0.87	1.77	UP
ENSDARG00000058631	CABZ01030107.1	1.44833	1.14	2.27833	2.60833	2.66204	6.89825	0.85	1.22	1.6	UP
ENSDARG00000079462	si:ch211-131k2.3	34.8767	7.59167	10.3474	79.5202	22.6815	30.105	1.19	1.58	1.54	UP
ENSDARG00000097620	si:ch211-210b2.1	7.30488	3.9334	3.72038	18.122	7.61477	11.5859	1.31	0.95	1.64	UP
ENSDARG00000100114	sf3a3	51.8883	37.3032	40.8651	135.021	90.847	99.7435	1.38	1.28	1.29	UP
ENSDARG00000004539	ptgs2a	10.1599	8.02167	8.61333	27.9902	19.7176	19.8442	1.46	1.3	1.2	UP
ENSDARG00000008969	fgb	11.4204	46.8301	80.286	87.4332	128.762	132.618	2.94	1.46	0.72	UP
ENSDARG00000035514	adam28	1.84667	2.09333	2.43518	7.34838	3.58341	5.11667	1.99	0.78	1.07	UP
ENSDARG00000040707	CHCHD4 (2 of 2)	2.29833	1.78333	2.13	5.685	4.7059	5.23353	1.31	1.4	1.3	UP
ENSDARG00000063509	lrrc58b	3.27667	9.77985	14.0733	16.7459	24.0233	27.4008	2.35	1.3	0.96	UP
ENSDARG00000075509	phf12b	12.4014	12.5085	13.335	32.0673	31.379	32.4866	1.37	1.33	1.28	UP
ENSDARG00000087145	PARP10	3.84917	2.98333	3.17966	8.82822	8.82346	7.52303	1.2	1.56	1.24	UP
ENSDARG00000101919	foxj1a	5.595	3.80417	4.78167	12.0838	11.5613	12.1213	1.11	1.6	1.34	UP
ENSDARG00000101952	pigv	1.32167	0.9	1.23028	3.94167	2.205	2.52083	1.58	1.29	1.03	UP
ENSDARG00000027582	angptl7	13.3106	15.0901	13.2544	32.3266	36.4658	36.7573	1.28	1.27	1.47	UP
ENSDARG00000030933	ksr1b	2.56167	1.72086	2.01333	6.84789	4.79333	4.30151	1.42	1.48	1.09	UP
ENSDARG00000052958	nppb	2.03667	1.775	1.10833	3.37417	5.61091	3.51333	0.73	1.66	1.66	UP
ENSDARG00000059001	pim2	7.075	7.45516	7.15	26.028	16.0391	12.9917	1.88	1.11	0.86	UP
ENSDARG00000061231	tinagl1	8.68203	7.36488	6.99205	32.3654	11.4369	14.42	1.9	0.63	1.04	UP
ENSDARG00000007901	crnkl1	32.2167	17.8483	19.4542	72.9644	51.4515	52.4714	1.18	1.53	1.43	UP
ENSDARG00000017676	mmp2	23.5881	50.1564	51.2455	76.3148	133.984	108.675	1.69	1.42	1.08	UP
ENSDARG00000037281	fgg	7.15172	51.9033	78.25	97.8317	121.533	130.459	3.77	1.23	0.74	UP
ENSDARG00000051805	ugt5a5	3.00418	3.85333	4.36746	13.6583	6.20425	8.82822	2.18	0.69	1.02	UP
ENSDARG00000089190	TANC1 (2 of 2)	2.57667	2.38776	2.96	8.12076	5.67333	6.3716	1.66	1.25	1.11	UP
ENSDARG00000092940	si:dkey-9p20.24	4.55167	3.24329	5.86481	10.9585	14.0015	9.78167	1.27	2.11	0.74	UP
ENSDARG00000098838	sdr42e1	2.83165	2.94758	3.30833	8.19333	6.67167	8.25866	1.53	1.18	1.32	UP
ENSDARG00000102997	rrn3	8.13	7.20693	8.51705	23.9075	15.1692	21.5787	1.56	1.07	1.34	UP
ENSDARG00000009637	zgc:73075	1.27	0.986667	1.14	4.42364	2.30667	1.97333	1.8	1.22	0.79	UP
ENSDARG00000042874	phlda2	16.7657	20.5917	12.62	47.3864	40.624	39.9349	1.5	0.98	1.66	UP
ENSDARG00000044684	rbp4l	6.87333	3.875	4.63503	20.5234	7.17667	11.8183	1.58	0.89	1.35	UP
ENSDARG00000089307	pmaip1	1.90477	2.43983	1.71167	5.4025	4.45333	5.65333	1.5	0.87	1.72	UP
ENSDARG00000018643	igf2a	6.09503	6.37	8.86417	22.9525	11.3407	20.8452	1.91	0.83	1.23	UP
ENSDARG00000024160	hao1	10.7233	17.5665	34.8158	62.1357	44.2239	57.1326	2.53	1.33	0.71	UP
ENSDARG00000035978	ube3c	8.7125	6.26667	9.18637	19.5555	23.1775	19.8442	1.17	1.89	1.11	UP
ENSDARG00000036966	hsd3b7	3.31855	6.58825	4.54833	12.5999	11.746	13.0608	1.92	0.83	1.52	UP
ENSDARG00000039063	PGBD4 (1 of 4)	12.9746	10.4767	8.02081	27.2665	26.2387	27.5876	1.07	1.32	1.78	UP
ENSDARG00000041908	usp39	29.7749	14.2983	20.9857	70.6819	47.3369	50.0625	1.25	1.73	1.25	UP
ENSDARG00000058606	SIK1	6.04667	10.1858	5.45156	13.3733	19.1354	23.5926	1.15	0.91	2.11	UP
ENSDARG00000070394	uroc1	1.32167	2.48006	5.95833	6.32833	6.64676	12.3367	2.26	1.42	1.05	UP
ENSDARG00000094799	plxnb2a	5.23162	9.91845	10.4583	23.94	21.5283	20.5838	2.19	1.12	0.98	UP
ENSDARG00000102456	cfhl4	2.81667	38.8192	49.506	48.0341	86.6791	100.72	4.09	1.16	1.02	UP
ENSDARG00000070454	pla2g12a	7.73658	7.51317	10.6008	34.03	16.6513	16.58	2.14	1.15	0.65	UP
ENSDARG00000079317	DLC1	13.5458	8.04591	9.69803	37.2239	19.063	25.213	1.46	1.24	1.38	UP
ENSDARG00000092896	si:ch211-67f24.7	2.04833	1.70341	2.865	4.61333	5.7132	6.86341	1.17	1.75	1.26	UP
ENSDARG00000094461	si:dkey-106m10.6	6.22167	1.90833	1.59	18.1756	3.04	4.14081	1.55	0.67	1.38	UP
ENSDARG00000008395	snupn	14.6946	5.54629	8.34417	29.4261	24.4157	21.2109	1	2.14	1.35	UP
ENSDARG00000060153	h6pd	5.85872	3.37833	4.04588	16.3157	9.80757	8.75683	1.48	1.54	1.11	UP
ENSDARG00000062788	irg1l	1.24167	8.51495	7.01667	7.09746	21.2775	15.7258	2.51	1.32	1.16	UP
ENSDARG00000097332	si:ch73-195j15.1	4.34667	3.18167	2.81	12.3599	8.24417	6.56167	1.51	1.37	1.22	UP
ENSDARG00000099491	tmem176l.1	3.895	4.06167	3.09333	8.30465	13.6132	6.95167	1.09	1.74	1.17	UP
ENSDARG00000102511	cript	14.2642	15.9705	17.4133	51.1369	38.766	34.6725	1.84	1.28	0.99	UP
ENSDARG00000012968	rhoub	13.4291	14.6081	14.3833	44.7783	31.1798	35.78	1.74	1.09	1.31	UP
ENSDARG00000016319	c9	6.86485	53.4204	80.5514	77.3375	147.408	147.408	3.49	1.46	0.87	UP
ENSDARG00000052148	ptgs1	4.87833	3.58667	3.78	11.8085	11.3407	9.17466	1.28	1.66	1.28	UP
ENSDARG00000098803	cyp2aa8	5.7975	10.0008	42.2328	55.7814	31.0692	65.8365	3.27	1.64	0.64	UP
ENSDARG00000036541	rhbdf1a	11.8549	11.5969	12.392	38.3365	32.4067	24.7707	1.69	1.48	1	UP
ENSDARG00000037144	cpb2	1.57167	3.31742	4.82818	11.7269	6.725	7.30667	2.9	1.02	0.6	UP
ENSDARG00000061373	znf142	2.23474	1.45972	1.76	7.63841	4.05409	2.84491	1.77	1.47	0.69	UP
ENSDARG00000014024	ms4a17a.4	1.98488	1.947	3.68996	5.15329	7.74609	7.55917	1.38	1.99	1.03	UP
ENSDARG00000019874	hsph1	1.44833	0.891327	0.815	4.33167	2.075	2.04667	1.58	1.22	1.33	UP
ENSDARG00000056932	tfip11	19.134	16.1896	15.4705	61.8148	38.5524	35.1007	1.69	1.25	1.18	UP
ENSDARG00000074390	tmem176l.4	18.2633	14.9443	21.0017	52.4544	48.5609	43.7817	1.52	1.7	1.06	UP
ENSDARG00000076667	ccng1	337.848	354.378	352.312	889.33	906.464	991.992	1.4	1.35	1.49	UP
ENSDARG00000030440	rsrp1	17.66	20.505	27.2283	76.2444	47.2513	52.1879	2.11	1.2	0.94	UP
ENSDARG00000039517	c8b	1.74167	6.7	12.1683	14.5792	18.6375	22.2017	3.06	1.48	0.87	UP
ENSDARG00000045089	CRP	0.945893	2.03138	7.785	7.85419	4.45333	16.6786	3.05	1.13	1.1	UP
ENSDARG00000060106	crb2a	8.46622	4.92167	5.36258	21.2456	13.0851	16.3588	1.33	1.41	1.61	UP
ENSDARG00000062695	ccdc126	4.31167	4.10668	4.16333	14.6183	10.672	8.50028	1.76	1.38	1.03	UP
ENSDARG00000070516	si:dkeyp-52c3.2	4.31167	10.0583	3.90744	18.3903	17.9617	12.7514	2.09	0.84	1.71	UP
ENSDARG00000090352	si:dkey-97i18.5	3.555	4.26652	8.355	16.9336	12.5475	13.9933	2.25	1.56	0.74	UP
ENSDARG00000092880	si:ch73-234b20.6	1.64	1.25167	1.06591	2.93806	2.76339	5.00008	0.84	1.14	2.23	UP
ENSDARG00000010478	hsp90aa1.1	207.322	33.4619	36.9806	540.473	102.575	110.577	1.38	1.62	1.58	UP
ENSDARG00000036685	ccnt2a	15.3904	17.5257	20.4096	41.9942	41.3454	61.1378	1.45	1.24	1.58	UP
ENSDARG00000041065	hspb1	95.1294	21.5337	15.9825	273.609	43.9334	42.0801	1.52	1.03	1.4	UP
ENSDARG00000098957	BX908782.1	2.49691	5.35167	6.88248	12.1813	14.0535	13.8483	2.29	1.39	1.01	UP
ENSDARG00000103519	adamts1	4.095	3.94167	3.59757	9.0775	11.5923	10.8001	1.15	1.56	1.59	UP
ENSDARG00000003382	cwc25	18.997	16.5088	18.0367	58.073	41.0198	46.9651	1.61	1.31	1.38	UP
ENSDARG00000033175	snrpe	170.717	104.267	128.534	507.711	299.016	293.729	1.57	1.52	1.19	UP
ENSDARG00000040440	snrpd2	189.611	120.263	144.097	578.95	311.392	347.138	1.61	1.37	1.27	UP
ENSDARG00000077728	supv3l1	7.21829	4.40833	6.43833	18.798	15.3904	15.2204	1.38	1.8	1.24	UP
ENSDARG00000092341	si:rp71-3c13.3	4.78167	3.72	3.22833	13.0133	11.6974	7.4075	1.44	1.65	1.2	UP
ENSDARG00000104631	RNF14 (5 of 5)	1.085	1.32167	1.63425	3.74038	2.75341	4.58753	1.78	1.06	1.49	UP
ENSDARG00000003399	fgf8a	3.875	2.59	2.84833	13.7679	4.47152	7.43	1.83	0.79	1.38	UP
ENSDARG00000008263	mfsd4b	2.095	1.53833	0.923333	4.75499	4.24417	3.53419	1.18	1.46	1.94	UP
ENSDARG00000016999	lin28a	19.5058	2.18333	2.99923	40.6783	7.67995	19.4217	1.06	1.81	2.69	UP
ENSDARG00000030887	phf23a	14.375	13.43	14.3833	43.6699	35.7104	37.0041	1.6	1.41	1.36	UP
ENSDARG00000059906	sdc4	104.981	88.515	73.518	365.448	173.987	197.564	1.8	0.97	1.43	UP
ENSDARG00000094821	si:ch73-44m9.2	6.25008	4.05167	3.085	18.82	9.13917	9.20588	1.59	1.17	1.58	UP
ENSDARG00000095885	si:ch211-158m24.12	2.33833	0.247952	0.915	4.11508	2.01333	3.60667	0.82	3.02	1.98	UP
ENSDARG00000005945	sart1	60.5527	38.6156	52.2428	166.279	130.459	124.942	1.46	1.76	1.26	UP
ENSDARG00000020741	fga	9.81167	43.9512	73.362	110.721	118.171	126.686	3.5	1.43	0.79	UP
ENSDARG00000042409	RGL4	1.42369	2.58075	2.50833	6.21333	6.05839	5.91754	2.12	1.23	1.24	UP
ENSDARG00000045847	si:ch211-214j24.10	44.1857	31.7048	28.445	141.154	75.5984	73.362	1.68	1.25	1.37	UP
ENSDARG00000060862	atxn1b	2.69868	8.86667	8.30465	19.996	16.44	18.9048	2.89	0.89	1.19	UP
ENSDARG00000092686	si:dkey-39e8.5	2.35333	2.49833	2.79841	6.02317	5.92963	9.42659	1.36	1.25	1.75	UP
ENSDARG00000101527	IL1RL1	3.425	2.28021	2.85667	7.99513	7.8809	8.07682	1.22	1.79	1.5	UP
ENSDARG00000105037	snrpf	146.153	89.5786	124.214	431.529	265.854	309.844	1.56	1.57	1.32	UP
ENSDARG00000016775	aqr	18.0874	10.2952	13.7417	47.6319	34.03	36.3983	1.4	1.72	1.41	UP
ENSDARG00000023217	crema	1.94667	3.135	1.93833	5.83671	6.75002	7.11	1.58	1.11	1.87	UP
ENSDARG00000073799	zgc:194210	2.98667	0.671283	1.15167	9.73372	1.80333	2.00138	1.7	1.42	0.8	UP
ENSDARG00000080020	il13ra1	1.55833	2.025	2.04667	4.035	5.34025	6.43333	1.37	1.4	1.65	UP
ENSDARG00000102117	CABZ01036132.1	1.07333	0.681651	1.03167	3.34	2.27668	2.19418	1.64	1.74	1.09	UP
ENSDARG00000104825	trim35-7	2.38167	0.986667	1.10833	8.13963	2.13	2.32833	1.77	1.11	1.07	UP
ENSDARG00000033307	igf2b	5.95342	11.5817	10.3	31.3464	25.2067	22.0565	2.4	1.12	1.1	UP
ENSDARG00000036041	f2	5.51967	25.0713	38.2022	79.3533	55.0636	60.0665	3.85	1.14	0.65	UP
ENSDARG00000094647	nsun5	1.42369	0.943333	0.840753	3.33167	2.50333	3.22833	1.23	1.41	1.94	UP
ENSDARG00000096837	si:dkey-167o9.3	2.52869	1.97333	1.8716	5.62818	5.65333	6.72177	1.15	1.52	1.84	UP
ENSDARG00000097203	si:ch211-176l24.4	4.01833	2.71333	3.285	12.3233	7.96833	8.0519	1.62	1.55	1.29	UP
ENSDARG00000100253	si:ch73-352p4.7	2.98667	0.9	0.871667	6.95833	4.02667	2.52083	1.22	2.16	1.53	UP
ENSDARG00000036171	rnasel3	2.04833	3.92135	12.5653	10.077	15.6136	27.1777	2.3	1.99	1.11	UP
ENSDARG00000040284	si:dkey-79d12.5	3.37833	3.22833	2.22918	8.93833	7.8	8.41107	1.4	1.27	1.92	UP
ENSDARG00000058874	zgc:113227	2.66705	1.52352	1.92667	8.40417	3.92417	5.07427	1.66	1.36	1.4	UP
ENSDARG00000061081	arpp21	7.9223	3.21	3.85667	19.08	10.028	13.5067	1.27	1.64	1.81	UP
ENSDARG00000091003	il34	1.96	1.50167	1.36743	6.35833	3.33036	4.08667	1.7	1.15	1.58	UP
ENSDARG00000093011	si:ch211-232k18.2	1.155	0.787423	1.16	4.58833	1.81333	2.43167	1.99	1.2	1.07	UP
ENSDARG00000004687	acaa1	5.585	4.85	7.49257	20.0592	18.75	12.707	1.84	1.95	0.76	UP
ENSDARG00000013855	slc12a3	3.58715	1.06	1.985	11.082	3.48167	4.495	1.63	1.71	1.18	UP
ENSDARG00000026180	prpf8	80.316	62.1133	71.9507	235.314	264.454	115.603	1.55	2.09	0.68	UP
ENSDARG00000094362	si:dkey-162b3.5	3.9725	1.12492	2.50833	6.64833	4.25667	10.9083	0.74	1.92	2.12	UP
ENSDARG00000020133	jdp2b	4.26175	3.43472	1.66667	6.93	10.2042	9.95833	0.7	1.57	2.58	UP
ENSDARG00000073756	slc12a7a	3.115	2.69333	3.36	12.7499	6.46333	7.35903	2.03	1.26	1.13	UP
ENSDARG00000088354	si:ch73-49k18.1	3.07333	2.06591	2.74333	9.71799	6.70583	6.27833	1.66	1.7	1.19	UP
ENSDARG00000093936	si:dkeyp-1h4.6	0.893333	1.47167	2.61	4.99409	4.27581	5.05657	2.48	1.54	0.95	UP
ENSDARG00000013168	jag1b	9.15833	6.35833	7.76964	18.6535	26.7742	22.1367	1.03	2.07	1.51	UP
ENSDARG00000088290	foxj1b	1.22833	1.32167	1.30667	5.645	2.56925	3.01667	2.2	0.96	1.21	UP
ENSDARG00000091320	zgc:136791	2.17005	1.71167	2.12	7.7875	4.35538	5.27833	1.84	1.35	1.32	UP
ENSDARG00000093079	PROC (2 of 2)	0.361922	2.60667	1.77577	3.895	6.195	3.67695	3.42	1.25	1.05	UP
ENSDARG00000057113	c6	7.16371	3.115	4.72246	10.8083	19.6895	13.5816	0.59	2.66	1.52	UP
ENSDARG00000089787	crebzf	29.0521	26.4616	27.8727	93.2029	76.3455	75.205	1.68	1.53	1.43	UP
ENSDARG00000099667	snrpg	196.619	119.576	158.36	529.89	412.654	447.086	1.43	1.79	1.5	UP
ENSDARG00000102549	CR450729.2	4.14167	2.01307	1.83833	14.73	4.29833	4.35326	1.83	1.09	1.24	UP
ENSDARG00000099739	ddx41	22.9753	20.7172	22.7666	70.7927	60.8614	64.1438	1.62	1.55	1.49	UP
ENSDARG00000101236	cep83	4.15167	2.68201	3.37	12.5999	9.02833	8.47319	1.6	1.75	1.33	UP
ENSDARG00000104172	diabloa	5.4225	6.27833	4.20167	16.04	16.8967	13.895	1.56	1.43	1.73	UP
ENSDARG00000097546	THAP8	2.52	1.07341	1.27038	7.45516	2.79833	4.20137	1.56	1.38	1.72	UP
ENSDARG00000096418	ighv14-1	2.76242	3.44483	0.598333	11.9701	5.39833	2.94758	2.12	0.65	2.3	UP
ENSDARG00000105180	si:ch73-167o17.1	2.92167	1.00667	1.03167	8.43	3.14667	3.21667	1.53	1.64	1.64	UP
ENSDARG00000038500	cep41	3.33076	2.93591	3.35167	13.7158	7.50167	7.68424	2.04	1.35	1.2	UP
ENSDARG00000061120	slc43a2b	16.9267	78.3725	36.3386	173.613	123.824	99.1321	3.36	0.66	1.45	UP
ENSDARG00000077536	snrnp200	46.1021	31.5183	40.1607	148.375	103.958	101.16	1.69	1.72	1.33	UP
ENSDARG00000015611	rasl11b	4.00841	3.57939	3.73985	10.3463	11.2417	12.8575	1.37	1.65	1.78	UP
ENSDARG00000030805	znhit2	5.23798	4.48704	3.26833	13.0133	12.1083	14.5583	1.31	1.43	2.15	UP
ENSDARG00000083784	SNORD22	10.9867	2.85667	7.53661	24.8258	15.6319	24.7926	1.18	2.45	1.72	UP
ENSDARG00000000542	gtf2e1	14.2942	10.7144	11.9499	49.4857	35.0851	29.3648	1.79	1.71	1.3	UP
ENSDARG00000013422	slc8a1a	0.43	0.662575	1.36743	3.26681	1.96333	2.32833	2.92	1.57	0.77	UP
ENSDARG00000015676	nmd3	19.8725	11.6192	14.9908	65.6583	38.8083	38.7588	1.72	1.74	1.37	UP
ENSDARG00000069828	ABHD12B (1 of 2)	1.765	4.14167	6.49165	14.9992	10.2386	12.8651	3.09	1.31	0.99	UP
ENSDARG00000093052	c6	2.36167	0.873333	1.14	3.8509	5.33	4.245	0.71	2.61	1.9	UP
ENSDARG00000100013	dhx38	8.81922	8.88917	7.725	29.7247	23.7071	24.8903	1.75	1.42	1.69	UP
ENSDARG00000016745	slc35f6	12.5274	11.5969	20.7548	71.1841	25.226	42.0937	2.51	1.12	1.02	UP
ENSDARG00000023151	ucp1	1.74167	7.98077	6.12166	17.5675	14.3883	16.9302	3.33	0.85	1.47	UP
ENSDARG00000042671	C2H1orf27	6.47828	3.30162	4.14661	21.9062	11.1883	10.145	1.76	1.76	1.29	UP
ENSDARG00000022698	lad1	0.918412	0.849952	1.425	4.0925	2.09494	3.765	2.15	1.3	1.4	UP
ENSDARG00000092125	si:ch73-60p2.1	4.61333	2.32833	2.49833	15.8306	4.79333	8.79833	1.78	1.04	1.82	UP
ENSDARG00000101994	POGK (2 of 3)	3.71135	3.84167	3.17966	11.3167	14.5242	7.66974	1.61	1.92	1.27	UP
ENSDARG00000039064	st3gal5l	0.729087	1.78962	2.095	7.33642	3.61465	3.52163	3.33	1.01	0.75	UP
ENSDARG00000054026	mustn1a	0.576667	1.23422	0.706667	3.645	1.89167	2.36506	2.66	0.62	1.74	UP
ENSDARG00000069043	HSD11B1L (1 of 2)	2.085	1.63826	1.94576	8.63833	3.85247	5.34159	2.05	1.23	1.46	UP
ENSDARG00000042900	gtpbp1l	5.04503	1.86032	3.06407	13.5225	8.25	9.72079	1.42	2.15	1.67	UP
ENSDARG00000102176	pla1a	0.743354	1.53333	1.35911	5.1025	4.07833	2.32	2.78	1.41	0.77	UP
ENSDARG00000104540	cyp2aa4	6.88248	5.02256	9.34417	36.5111	13.0851	17.4363	2.41	1.38	0.9	UP
ENSDARG00000044692	eri1	14.2067	6.47965	7.23204	42.6596	24.8258	21.1458	1.59	1.94	1.55	UP
ENSDARG00000076144	si:ch211-74m13.3	2.14333	3.92135	4.34659	10.3755	10.0008	12.6917	2.27	1.35	1.55	UP
ENSDARG00000101089	GART	16.1996	8.99667	14.6264	80.8508	21.3368	24.7707	2.32	1.25	0.76	UP
ENSDARG00000069934	parp4	1.80333	2.17333	2.30667	5.54671	8.88	5.71333	1.62	2.03	1.31	UP
ENSDARG00000056672	abcb8	5.99667	3.86493	5.25833	21.3183	16.4483	11.0953	1.83	2.09	1.08	UP
ENSDARG00000069295	bcl6ab	7.62333	7.21872	7.67865	22.3748	23.1425	27.1508	1.55	1.68	1.82	UP
ENSDARG00000079783	isg20	30.1453	26.9492	28.5492	102.852	82.6336	91.6431	1.77	1.62	1.68	UP
ENSDARG00000094300	NUPR1L	11.5026	12.9917	12.2613	47.2513	29.0674	42.6402	2.04	1.16	1.8	UP
ENSDARG00000103127	gpn2	12.8208	6.03972	7.38083	34.8659	30.2269	19.5764	1.44	2.32	1.41	UP
ENSDARG00000103347	cyp2aa3	4.51167	7.51317	11.9596	41.0722	17.5312	18.6967	3.19	1.22	0.64	UP
ENSDARG00000026183	polr2eb	67.2769	44.0161	45.6649	259.256	135.25	116.796	1.95	1.62	1.35	UP
ENSDARG00000091465	si:dkey-66a8.7	2.085	6.14063	12.5466	25.1515	16.8702	25.3067	3.59	1.46	1.01	UP
ENSDARG00000018327	illr3	4.08667	3.46833	3.98333	11.6317	11.6224	14.5899	1.51	1.74	1.87	UP
ENSDARG00000079839	arrdc1b	2.52	2.89667	2.89	9.29333	8.7284	9.25112	1.88	1.59	1.68	UP
ENSDARG00000100698	eva1bb	2.14333	2.13	2.18333	5.78	8.50463	6.8275	1.43	2	1.64	UP
ENSDARG00000038424	si:dkey-8k3.2	2.39167	3.21	6.15333	5.36167	20.3669	12.9225	1.16	2.67	1.07	UP
ENSDARG00000099833	fbxo7	5.84628	4.66832	5.17417	21.6124	15.5793	14.42	1.89	1.74	1.48	UP
ENSDARG00000007092	xab2	17.6047	11.206	13.3217	57.4694	41.8683	41.2902	1.71	1.9	1.63	UP
ENSDARG00000014358	optc	13.6149	1.87828	3.99167	51.8585	4.88	8.38538	1.93	1.38	1.07	UP
ENSDARG00000054319	oxct1b	2.24667	5.09667	14.8765	28.92	22.1965	23.0296	3.69	2.12	0.63	UP
ENSDARG00000093647	si:dkey-48g21.7	8.46622	3.15646	4.52333	25.4539	10.028	18.3663	1.59	1.67	2.02	UP
ENSDARG00000100537	si:dkey-270b7.4	7.075	3.27667	3.72038	30.3193	6.9183	9.65646	2.1	1.08	1.38	UP
ENSDARG00000055705	f5	0.516633	2.23084	2.29833	6.92002	5.475	4.595	3.74	1.29	1	UP
ENSDARG00000103589	gata6	2.52	4.55135	7.56003	25.5213	11.2508	12.3213	3.34	1.31	0.7	UP
ENSDARG00000021242	mvp	22.4074	28.8353	37.0401	138.967	82.3434	78.4317	2.63	1.51	1.08	UP
ENSDARG00000038106	slc37a4a	2.32328	3.36	7.13833	22.57	9.04538	11.9188	3.28	1.43	0.74	UP
ENSDARG00000053995	gpank1	2.69868	2.09333	2.54585	9.33912	8.41585	7.1534	1.79	2.01	1.49	UP
ENSDARG00000095692	si:ch211-210h11.7	8.91808	6.24333	7.24661	26.22	24.3732	25.0899	1.56	1.96	1.79	UP
ENSDARG00000004904	gys2	0.586667	2.32076	3.43472	8.55828	6.74016	6.29333	3.86	1.54	0.87	UP
ENSDARG00000020326	tyk2	0.743354	1.06841	1.27038	4.14038	2.78833	3.59333	2.48	1.38	1.5	UP
ENSDARG00000002591	ruvbl1	61.087	44.964	50.6807	210.356	157.929	169.498	1.78	1.81	1.74	UP
ENSDARG00000021945	ddx23	38.2561	30.8847	31.899	141.324	99.4999	105.367	1.89	1.69	1.72	UP
ENSDARG00000045516	itih2	2.94833	21.4304	19.5033	74.5742	43.7315	31.9662	4.66	1.03	0.71	UP
ENSDARG00000061941	trpv4	3.07333	2.04667	3.09333	12.2481	8.37181	7.68424	1.99	2.03	1.31	UP
ENSDARG00000092373	si:dkey-16n15.3	2.63667	1.67667	1.53333	7.26917	7.37327	5.46279	1.46	2.14	1.83	UP
ENSDARG00000014246	JAG2 (1 of 2)	1.1	0.978333	1.25167	4.89417	3.50167	3.23833	2.15	1.84	1.37	UP
ENSDARG00000055026	ptch2	36.4564	30.331	34.5791	180.773	72.6507	98.9802	2.31	1.26	1.52	UP
ENSDARG00000075931	acsl5	1.61583	2.52	2.54585	12.9213	6.32398	3.98296	3	1.33	0.65	UP
ENSDARG00000099318	CABZ01062422.1	3.285	3.06167	1.50167	14.0416	6.56257	6.69167	2.1	1.1	2.16	UP
ENSDARG00000099425	CFI	3.05167	13.3152	16.5349	53.7051	30.2432	30.2996	4.14	1.18	0.87	UP
ENSDARG00000021107	sf3a2	65.5287	42.7693	60.0824	264.454	172.39	153.232	2.01	2.01	1.35	UP
ENSDARG00000022372	kng1	2.65667	12.0529	12.4467	48.9259	24.4801	21.8207	4.2	1.02	0.81	UP
ENSDARG00000093047	si:dkey-106m10.5	1.00801	0.631667	0.915	4.22169	2.40167	2.32833	2.07	1.93	1.35	UP
ENSDARG00000022712	stat3	9.65244	7.96381	7.365	27.1298	32.9338	28.1594	1.49	2.05	1.93	UP
ENSDARG00000053561	ms4a17a.11	5.99667	8.47436	6.25167	12.802	35.3736	25.1754	1.09	2.06	2.01	UP
ENSDARG00000067639	prpf4	24.2012	13.8546	20.5523	83.8612	51.2072	71.42	1.79	1.89	1.8	UP
ENSDARG00000086236	si:dkey-163m14.7	1.68591	0.913333	1.16	6.55333	3.40909	3.27996	1.96	1.9	1.5	UP
ENSDARG00000010312	cp	2.57667	25.3133	17.1111	43.1733	69.5903	46.8083	4.07	1.46	1.45	UP
ENSDARG00000012261	eftud2	44.0706	27.8663	40.4768	168.442	125.79	105.263	1.93	2.17	1.38	UP
ENSDARG00000096548	si:dkey-6o1.2	2.49691	4.31863	2.46333	12.1674	12.2122	8.66128	2.28	1.5	1.81	UP
ENSDARG00000104547	si:dkey-97l20.5	1.42369	0.771667	1.135	5.65474	3.53667	2.62526	1.99	2.19	1.21	UP
ENSDARG00000012694	c3a.1	4.57667	30.2638	79.4634	133.459	113.89	161.125	4.87	1.91	1.02	UP
ENSDARG00000021004	c5	1.72667	7.98077	13.5775	35.864	23.3587	24.3883	4.38	1.55	0.84	UP
ENSDARG00000053455	ccdc103	2.03667	1.00667	1.20833	7.2491	4.02667	3.92091	1.83	2	1.7	UP
ENSDARG00000004979	elovl5	3.02667	5.49667	6.66167	28.0523	14.8899	11.8953	3.21	1.44	0.84	UP
ENSDARG00000074628	si:dkey-10o6.2	0.531667	0.801667	2.33833	7.33642	1.97333	3.94167	3.78	1.3	0.75	UP
ENSDARG00000020015	mrps33	11.2552	6.96912	8.57704	43.7719	27.8304	25.7328	1.96	2	1.58	UP
ENSDARG00000043719	c3a.6	0.63	2.94758	4.20167	5.62818	11.0134	11.685	3.16	1.9	1.48	UP
ENSDARG00000063466	rab43	23.6884	15.7417	18.5544	77.4511	57.9836	74.5164	1.71	1.88	2.01	UP
ENSDARG00000094929	apoa4b.3	2.87858	3.36	11.6959	14.335	7.07	43.7817	2.32	1.07	1.9	UP
ENSDARG00000007077	si:dkey-145p14.5	5.35742	3.875	4.31258	25.3322	11.8318	12.1983	2.24	1.61	1.5	UP
ENSDARG00000019949	serpinh1b	99.7435	31.8383	30.5123	385.025	137.46	71.0711	1.95	2.11	1.22	UP
ENSDARG00000036776	aldh8a1	1.28333	1.775	4.2863	14.5939	5.25833	6.96	3.51	1.57	0.7	UP
ENSDARG00000087844	plekhn1	5.07833	4.12964	2.78701	21.0134	11.0431	11.685	2.05	1.42	2.07	UP
ENSDARG00000003961	parp3	3.62924	4.40833	5.20175	15.6667	16.44	16.7657	2.11	1.9	1.69	UP
ENSDARG00000090637	myh6	0.43	0.653413	1.41667	4.71136	2.24667	2.27833	3.45	1.78	0.69	UP
ENSDARG00000099424	lcat	2.53669	4.53167	3.88666	11.4251	15.1783	13.7003	2.17	1.74	1.82	UP
ENSDARG00000104207	pcyt1bb	1.19667	2.49083	5.60086	18.4178	6.61031	9.26	3.94	1.41	0.73	UP
ENSDARG00000019742	tlr4ba	1.49167	0.648333	0.465	3.00187	3.135	3.51333	1.01	2.27	2.91	UP
ENSDARG00000039516	c8a	1.57167	6.67333	7.82849	22.7666	19.068	17.8576	3.86	1.51	1.19	UP
ENSDARG00000097606	tmem82	1.35833	1.87091	1.88667	9.88151	4.71591	4.42538	2.86	1.33	1.23	UP
ENSDARG00000103760	cfhl2	2.61583	6.03	10.5567	27.8206	17.9471	25.5409	3.41	1.57	1.27	UP
ENSDARG00000008818	hsf1	11.9441	10.9783	13.594	58.7568	39.7356	37.7817	2.3	1.86	1.47	UP
ENSDARG00000102583	il4r.1	1.78576	2.24	3.12341	4.87088	9.59	12.2816	1.45	2.1	1.97	UP
ENSDARG00000031261	sap30bp	33.3932	22.9899	28.6985	140.646	85.1629	93.74	2.07	1.89	1.71	UP
ENSDARG00000042816	mmp9	2.13	1.75629	1.71167	5.48006	5.73417	9.76628	1.36	1.71	2.51	UP
ENSDARG00000100702	zgc:174680	2.18333	0.958333	6.49165	6.16333	4.25667	25.8619	1.5	2.15	1.99	UP
ENSDARG00000059914	sdr42e2	0.216667	0.840753	1.53833	3.68865	3.27667	2.865	4.08	1.96	0.9	UP
ENSDARG00000081931	SNORA16	6.34734	2.28925	3.84164	20.925	9.55983	16.592	1.72	2.06	2.11	UP
ENSDARG00000055534	grk7b	0.6	0.706667	0.658333	2.6936	2.19333	2.59	2.16	1.63	1.97	UP
ENSDARG00000061948	amotl2b	7.94333	6.58825	6.86437	39.8317	20.2831	21.1458	2.33	1.62	1.62	UP
ENSDARG00000077559	NCOA7 (1 of 2)	2.87858	4.33248	10.02	30.2432	13.3412	22.0953	3.39	1.62	1.14	UP
ENSDARG00000094318	si:dkeyp-86f8.2	2.18333	0.648333	0.986667	8.74667	2.41167	3.41579	2	1.89	1.79	UP
ENSDARG00000096563	si:dkey-269i1.2	7.75833	2.19993	24.9631	78.4317	12.9834	42.8547	3.34	2.56	0.78	UP
ENSDARG00000013150	dhx16	14.8058	7.8675	9.42566	57.1714	35.8283	31.0106	1.95	2.19	1.72	UP
ENSDARG00000056649	htatsf1	35.5633	21.6104	27.075	149.557	81.848	95.047	2.07	1.92	1.81	UP
ENSDARG00000099469	si:dkey-13m3.1	2.89809	2.18333	1.985	14.3767	5.76198	7.16536	2.31	1.4	1.85	UP
ENSDARG00000104919	si:ch211-153b23.3	0.23	1.34128	1.16	3.39825	3.985	3.18909	3.88	1.57	1.46	UP
ENSDARG00000022767	apobb.1	47.978	342.839	442.705	1704.89	735.006	792.615	5.15	1.1	0.84	UP
ENSDARG00000077009	wdfy4	1.27	1.64667	1.59827	10.1158	3.31833	4.15199	2.99	1.01	1.38	UP
ENSDARG00000015731	ano5a	2.50743	2.81667	3.52667	14.6967	9.9667	9.97132	2.55	1.82	1.5	UP
ENSDARG00000045299	vmo1b	2.32328	4.345	6.96	31.1849	9.08166	13.0725	3.75	1.06	0.91	UP
ENSDARG00000045748	stab2	4.49149	2.345	3.135	10.9967	13.6805	14.2781	1.29	2.54	2.19	UP
ENSDARG00000094260	si:ch211-286e11.3	3.38695	1.52352	2.66662	9.14167	10.0642	10.5383	1.43	2.72	1.98	UP
ENSDARG00000094103	si:dkey-14o1.18	9.69579	6.14063	6.17917	62.4172	10.2042	14.407	2.69	0.73	1.22	UP
ENSDARG00000035257	akr1a1a	2.27966	3.18167	8.47673	21.7182	11.0431	22.9449	3.25	1.79	1.44	UP
ENSDARG00000060922	dgcr14	10.6735	8.68327	9.05245	50.128	30.2112	32.9861	2.23	1.8	1.87	UP
ENSDARG00000099358	hccsb	14.8899	15.16	15.56	78.02	55.4259	49.6176	2.39	1.87	1.67	UP
ENSDARG00000013522	pck1	1.75333	6.8742	6.92833	19.4025	22.393	21.0667	3.47	1.7	1.6	UP
ENSDARG00000075803	slc41a2a	0.38	3.07667	3.58849	11.6317	9.18084	7.53367	4.93	1.58	1.07	UP
ENSDARG00000093019	si:dkey-83k24.5	1.87167	0.771667	0.741683	7.82583	2.46333	3.33167	2.06	1.67	2.17	UP
ENSDARG00000096657	si:dkey-54g2.5	1.4075	0.873333	0.851667	7.88333	2.01333	2.71136	2.48	1.2	1.67	UP
ENSDARG00000097058	si:ch211-60j9.3	3.425	2.99867	3.37	10.9266	15.6136	12.8651	1.67	2.38	1.93	UP
ENSDARG00000007657	ccnh	10.7908	6.27833	8.70152	39.7742	31.379	33.9553	1.88	2.32	1.96	UP
ENSDARG00000007836	ctsla	184.484	365.448	540.473	1615.45	1319.2	1517.94	3.13	1.85	1.49	UP
ENSDARG00000052522	snx11	5.67667	5.14	5.57333	25.4281	17.1239	24.3383	2.16	1.74	2.13	UP
ENSDARG00000075500	smim1	0.6	2.52833	4.80167	17.1142	7.28674	8.03096	4.83	1.53	0.74	UP
ENSDARG00000093440	tnfaip6	3.66667	2.17333	3.01813	18.2726	10.4013	7.50473	2.32	2.26	1.31	UP
ENSDARG00000098952	gata4	0.516633	1.03924	2.89667	9.84645	4.02667	4.37372	4.25	1.95	0.59	UP
ENSDARG00000104693	il6st	5.05503	10.5217	8.93368	19.08	41.0453	39.875	1.92	1.96	2.16	UP
ENSDARG00000094336	si:dkeyp-82a1.6	5.66418	3.81417	5.01327	28.9817	13.9019	17.1799	2.35	1.87	1.78	UP
ENSDARG00000095343	si:ch211-284d12.2	0.813333	0.485	0.86	3.38813	1.74167	3.78667	2.06	1.84	2.14	UP
ENSDARG00000017272	eapp	11.5026	8.53917	9.45911	51.2072	30.4834	41.6474	2.15	1.84	2.14	UP
ENSDARG00000096575	si:dkey-182i3.9	1.17133	0.311667	0.533333	3.98752	2.18333	2.25667	1.77	2.8	2.08	UP
ENSDARG00000102543	si:dkey-220a11.9	15.5063	9.48667	7.75833	85.6647	17.1681	33.3002	2.47	0.86	2.1	UP
ENSDARG00000035625	snrnp27	56.8157	47.2296	49.7671	288.237	175.392	183.227	2.34	1.89	1.88	UP
ENSDARG00000100513	rps27.2	28.8842	32.8867	35.2593	171.904	100.537	135.021	2.57	1.61	1.94	UP
ENSDARG00000104152	REPIN1 (3 of 3)	2.36667	1.63826	1.4332	10.4801	7.05833	5.30667	2.15	2.11	1.89	UP
ENSDARG00000031657	fahd1	6.47083	2.6618	3.50696	20.0067	18.565	14.7907	1.63	2.8	2.08	UP
ENSDARG00000055226	slc7a7	1.97333	2.12	3.12341	12.0659	9.0959	9.58909	2.61	2.1	1.62	UP
ENSDARG00000082839	SNORD75	9.82	7.58167	10.4182	51.6027	30.8283	35.9626	2.39	2.02	1.79	UP
ENSDARG00000018569	tnfrsf1a	5.07833	7.83333	7.20013	19.9358	28.7212	37.4654	1.97	1.87	2.38	UP
ENSDARG00000024746	hsp90aa1.2	25.8763	15.5369	10.1033	94.3248	71.0388	55.4675	1.87	2.19	2.46	UP
ENSDARG00000054202	hbl4	0.613333	1.765	0.741683	6.90829	4.29833	2.19418	3.49	1.28	1.56	UP
ENSDARG00000100044	prtga	12.0248	0.495	0.435	46.3288	3.02667	6.02833	1.95	2.61	3.79	UP
ENSDARG00000100049	si:dkey-201g16.2	0.729087	0.865	0.541667	4.285	1.885	3.02667	2.55	1.12	2.48	UP
ENSDARG00000052846	fsta	8.22578	11.4192	11.8707	75.9991	28.6139	31.5021	3.21	1.33	1.41	UP
ENSDARG00000077544	toe1	9.91478	3.49164	6.97917	38.5524	25.9643	23.2322	1.96	2.89	1.73	UP
ENSDARG00000091656	lsm8	66.2145	37.7302	53.5536	275.841	205.136	199.005	2.06	2.44	1.89	UP
ENSDARG00000100783	PRTG (2 of 2)	18.4453	0.801667	0.871667	76.3693	5.54536	6.38174	2.05	2.79	2.87	UP
ENSDARG00000001782	prkacba	1.68591	1.75629	2.56	16.9117	4.08673	5.5075	3.33	1.22	1.1	UP
ENSDARG00000007289	METRNL (1 of 2)	2.06	1.53833	2.69333	15.5909	6.42535	5.71333	2.92	2.06	1.08	UP
ENSDARG00000082020	SNORA69	2.75333	2.60667	2.15	13.2556	11.355	8.45913	2.27	2.12	1.98	UP
ENSDARG00000035852	CU469544.1	3.96333	1.24167	1.4332	9.61193	10.9332	9.02833	1.28	3.14	2.65	UP
ENSDARG00000074060	MAP3K14 (2 of 2)	4.17333	3.78161	3.86667	14.5285	15.6974	22.1622	1.8	2.05	2.52	UP
ENSDARG00000069375	zgc:162608	0.918412	11.3367	5.37333	15.5909	38.3365	24.6807	4.08	1.76	2.2	UP
ENSDARG00000074892	pde6d	8.94695	10.435	11.5408	48.3738	49.0185	40.4688	2.43	2.23	1.81	UP
ENSDARG00000085301	SNORA31	6.08477	5.17667	2.92833	19.8442	20.8334	22.806	1.71	2.01	2.96	UP
ENSDARG00000094499	si:ch211-120f16.3	3.66667	10.2952	3.71	46.2896	23.6245	9.2875	3.66	1.2	1.32	UP
ENSDARG00000007823	atf3	4.72333	7.12	2.56	19.9892	23.5774	21.2443	2.08	1.73	3.05	UP
ENSDARG00000021547	vrk2	2.00833	1.34128	1.22364	6.94246	4.9815	8.66128	1.79	1.89	2.82	UP
ENSDARG00000081802	SNORD12	6.79421	2.32833	1.76	30.7007	14.3634	4.18052	2.18	2.62	1.25	UP
ENSDARG00000095904	prpf31	30.3141	23.4111	32.4952	140.195	133.144	120.484	2.21	2.51	1.89	UP
ENSDARG00000097604	si:dkey-5i16.2	6.27833	7.26502	6.22833	31.2737	29.1874	29.5708	2.32	2.01	2.25	UP
ENSDARG00000094399	si:dkey-78k11.4	0.826667	0.60492	0.588333	3.30833	3.28827	2.775	2	2.44	2.24	UP
ENSDARG00000044404	pars2	3.20257	2.19333	2.91162	16.5596	10.9793	11.1832	2.37	2.32	1.94	UP
ENSDARG00000019274	rasd1	5.26833	11.082	9.07159	48.0951	29.2817	41.8373	3.19	1.4	2.21	UP
ENSDARG00000042825	rnf169	4.97153	5.32321	3.93159	26.34	22.849	17.406	2.41	2.1	2.15	UP
ENSDARG00000058328	lsm7	113.813	80.286	88.8786	590.978	378.227	356.245	2.38	2.24	2	UP
ENSDARG00000102207	CABZ01102578.1	2.41167	13.6935	15.2338	73.4868	44.1541	29.6473	4.93	1.69	0.96	UP
ENSDARG00000034825	uspl1	14.3634	13.9276	16.44	63.6516	69.3589	78.6684	2.15	2.32	2.26	UP
ENSDARG00000006978	zak	2.48333	0.833333	1.28174	8.19333	5.22167	8.53833	1.72	2.65	2.73	UP
ENSDARG00000013576	gadd45bb	2.22256	1.91667	1.71167	14.2519	8.01251	5.67173	2.68	2.06	1.73	UP
ENSDARG00000055278	cfb	2.73	10.4887	25.8657	36.4466	66.5509	84.1947	3.74	2.67	1.7	UP
ENSDARG00000068114	f11r.2	0.38	1.93833	3.75079	15.7267	5.38583	8.16036	5.37	1.47	1.12	UP
ENSDARG00000060010	iqgap2	1.8375	2.70167	4.03529	26.3149	7.77318	7.63535	3.84	1.52	0.92	UP
ENSDARG00000104773	junbb	8.57857	9.69667	6.61167	31.2169	52.0146	37.8144	1.86	2.42	2.52	UP
ENSDARG00000013800	snrpd3	48.2216	25.9643	48.9709	286.872	165.788	151.232	2.57	2.67	1.63	UP
ENSDARG00000022944	ecd	7.54333	5.05371	5.86481	29.8009	30.7725	29.4666	1.98	2.61	2.33	UP
ENSDARG00000044685	nr0b2a	2.74333	2.775	4.02667	28.6533	9.74006	8.34822	3.38	1.81	1.05	UP
ENSDARG00000095584	si:ch211-218c6.9	14.6808	21.0456	13.2769	116.214	74.8923	49.3177	2.98	1.83	1.89	UP
ENSDARG00000104566	foxi1	3.10203	0.856667	1.82911	14.8183	6.70583	6.79528	2.26	2.97	1.89	UP
ENSDARG00000026904	cbln13	1.155	0.475	1.48333	10.2198	1.85347	3.35167	3.14	1.96	1.18	UP
ENSDARG00000096403	si:dkey-153m14.1	522.102	471.17	924.252	5036.36	1803.09	2675.29	3.27	1.94	1.53	UP
ENSDARG00000058053	serping1	0.63	2.91413	3.79833	19.2957	5.375	11.9335	4.93	0.88	1.65	UP
ENSDARG00000096194	si:ch211-162i8.6	2.025	0.706667	1.175	9.56091	3.01754	6.89825	2.24	2.09	2.55	UP
ENSDARG00000001721	oc90	10.4891	1.49167	1.28911	53.1598	6.76	7.03757	2.34	2.18	2.45	UP
ENSDARG00000105212	cfhl1	0.105	0.856667	1.01091	2.92336	3.26667	3.73672	4.79	1.93	1.89	UP
ENSDARG00000067672	card9	1.75333	0.386667	1.40833	6.98333	1.94164	9.20588	1.99	2.33	2.71	UP
ENSDARG00000077855	znrf2a	2.48333	1.71167	1.99833	22.9525	4.045	4.48346	3.21	1.24	1.17	UP
ENSDARG00000043323	lnx1	3.35593	4.78907	4.40869	24.5234	23.9369	16.0564	2.87	2.32	1.86	UP
ENSDARG00000077176	zgc:174888	4.31167	3.24329	2.79841	10.013	16.0983	27.5703	1.22	2.31	3.3	UP
ENSDARG00000096951	si:dkey-193b18.1	2.11966	0.996667	1.24	3.98752	3.04	15.5095	0.91	1.61	3.64	UP
ENSDARG00000016457	irf9	2.025	2.21089	2.10667	6.66702	12.44	14.1703	1.72	2.49	2.75	UP
ENSDARG00000029252	ssb	69.9589	37.6889	44.5805	429.561	191.072	179.752	2.62	2.34	2.01	UP
ENSDARG00000055036	itih3a	0.796676	1.39167	4.29797	12.9213	6.66167	14.6049	4.02	2.26	1.76	UP
ENSDARG00000085485	SNORA26	6.12	1.50167	3.66667	33.2133	12.5567	13.673	2.44	3.06	1.9	UP
ENSDARG00000055893	nmnat1	4.03037	1.89977	2.63667	22.0324	12.5567	11.26	2.45	2.72	2.09	UP
ENSDARG00000098890	cyp2aa9	1.90477	4.01431	11.9091	60.4433	14.4092	20.7236	4.99	1.84	0.8	UP
ENSDARG00000099252	IPCEF1	2.17005	1.53333	2.42846	17.1534	5.59972	10.0974	2.98	1.87	2.06	UP
ENSDARG00000069878	nhp2l1a	28.5377	5.51967	12.0824	147.841	51.3303	57.2211	2.37	3.22	2.24	UP
ENSDARG00000020086	nuak1a	3.30833	4.88532	4.72246	24.4616	25.6567	22.1137	2.89	2.39	2.23	UP
ENSDARG00000031046	nr1h5	0.485	0.713333	0.475	3.94167	2.81	2.62526	3.02	1.98	2.46	UP
ENSDARG00000042577	batf3	0.856683	0.413333	0.56	5.20864	2.10338	2.87694	2.6	2.34	2.36	UP
ENSDARG00000013461	supt7l	5.07833	2.45333	4.14661	26.8358	19.95	18.8393	2.4	3.02	2.18	UP
ENSDARG00000037804	phlda3	4.33167	5.635	5.79589	30.2432	30.5499	27.7932	2.8	2.44	2.26	UP
ENSDARG00000079420	dpp4	1.4075	1.06	1.605	16.8067	2.56167	3.49167	3.58	1.27	1.12	UP
ENSDARG00000056504	FRG1	20.0478	15.6834	18.6383	131.577	87.4075	90.6037	2.71	2.48	2.28	UP
ENSDARG00000074378	junba	1.35833	2.83667	1.86032	9.10076	14.8899	10.4985	2.74	2.39	2.5	UP
ENSDARG00000102120	SNORA74	1.35833	0.60492	2.68167	13.0947	6.085	7.48	3.27	3.33	1.48	UP
ENSDARG00000105208	zgc:85843	1.255	1.67667	2.9525	21.1297	6.03167	6.76	4.07	1.85	1.19	UP
ENSDARG00000006526	fn1b	3.81833	26.6227	28.9414	65.3114	153.454	132.768	4.1	2.53	2.2	UP
ENSDARG00000079501	si:ch211-149l1.2	1.22833	0.865	1.23028	15.23	2.24667	2.38817	3.63	1.38	0.96	UP
ENSDARG00000031616	g6pca.1	0.541667	2.88591	1.125	17.6847	4.95513	4.72917	5.03	0.78	2.07	UP
ENSDARG00000097515	si:dkey-178d9.3	1.06	0.528333	0.686667	4.12833	3.52333	6.04409	1.96	2.74	3.14	UP
ENSDARG00000080001	si:dkey-208m12.2	8.88998	3.05167	1.985	57.0267	20.5822	7.7	2.68	2.75	1.96	UP
ENSDARG00000083950	snoU83B	4.51167	3.2	0	28.4925	10.0175	8.52669	2.66	1.65	13.06	UP
ENSDARG00000088933	GOLT1A	0.121667	1.35833	0.750049	6.7	3.99167	2.94758	5.77	1.55	1.97	UP
ENSDARG00000104644	BRF2 (2 of 2)	2.15667	2.84667	3.50019	19.3276	12.7666	20.6791	3.16	2.16	2.56	UP
ENSDARG00000019713	oatx	0.248333	3.16492	4.465	28.4925	12.2922	8.40083	6.84	1.96	0.91	UP
ENSDARG00000095581	si:dkey-97a13.5	0.729087	0.724192	0.888333	7.19667	3.07412	4.41667	3.3	2.08	2.31	UP
ENSDARG00000083593	SNORA54	3.72167	1.74167	0.795	17.345	17.7757	4.4075	2.22	3.35	2.47	UP
ENSDARG00000086425	prpf3	21.7975	15.4965	20.8452	159.808	101.923	109.096	2.87	2.72	2.39	UP
ENSDARG00000095377	si:ch211-28e16.4	0.6	0.978333	1.0025	5.42167	4.26667	6.8375	3.17	2.12	2.77	UP
ENSDARG00000086647	chrng	4.38	1.25909	1.765	40.4624	3.27667	4.19001	3.21	1.38	1.25	UP
ENSDARG00000059053	slc13a4	3.415	7.08	12.3831	95.9131	24.0036	28.4711	4.81	1.76	1.2	UP
ENSDARG00000080351	SNORA19	1.765	0.833333	1.48333	13.491	7.66167	5.83	2.93	3.2	1.97	UP
ENSDARG00000067673	snapc4	6.22167	2.345	5.11667	33.9187	21.2775	36.2594	2.45	3.18	2.82	UP
ENSDARG00000080775	SNORD65	8.63173	4.395	2.56	52.2883	40.2018	12.4641	2.6	3.19	2.28	UP
ENSDARG00000040623	fosl2	2.30818	5.09667	2.17467	14.1493	25.4908	26.028	2.62	2.32	3.58	UP
ENSDARG00000081568	SNORD33	8.06577	2.27091	4.77333	34.4389	39.1591	33.3553	2.09	4.11	2.8	UP
ENSDARG00000015822	sesn3	7.4556	10.8843	9.98152	104.981	41.5138	54.7397	3.82	1.93	2.46	UP
ENSDARG00000055838	mettl16	4.44167	2.29833	3.49083	34.1766	19.5132	18.9206	2.94	3.09	2.44	UP
ENSDARG00000016188	SBNO2 (1 of 2)	2.49691	3.54667	2.98692	12.9682	22.9449	28.6885	2.38	2.69	3.26	UP
ENSDARG00000010434	clu	4.76586	6.74798	5.54357	12.9893	68.2853	41.5658	1.45	3.34	2.91	UP
ENSDARG00000081103	SNORD10	1.515	0.738333	0.388333	10.7766	6.0975	2.19418	2.83	3.04	2.5	UP
ENSDARG00000083699	SNORA81	2.095	0.485	0.623333	11.5417	6.24369	5.5563	2.46	3.68	3.15	UP
ENSDARG00000100811	si:dkey-27n6.2	1.72667	1.59576	2.88333	34.9325	3.06167	8.07682	4.34	0.94	1.49	UP
ENSDARG00000096310	TAF1C	3.94167	2.57508	2.54585	24.8545	18.4908	24.1525	2.66	2.84	3.25	UP
ENSDARG00000090903	CREB3L3 (2 of 2)	0.813333	1.25909	1.87828	21.403	3.37833	5.17691	4.72	1.42	1.46	UP
ENSDARG00000058461	ice1	6.77997	5.80406	6.34083	52.9305	44.8382	52.2883	2.96	2.95	3.04	UP
ENSDARG00000092204	ms4a17a.5	0.201667	1.43167	0.185	2.71667	8.66128	3.655	3.75	2.6	4.3	UP
ENSDARG00000099372	si:dkeyp-3b12.12	4.13011	18.205	27.4732	32.9042	158.729	220.166	2.99	3.12	3	UP
ENSDARG00000026611	socs3b	4.73424	4.91333	3.8509	18.3625	52.7986	42.5914	1.96	3.43	3.47	UP
ENSDARG00000082891	SNORD42	0.696667	0	9.1975	11.1359	7.63422	64.1438	4	12.9	2.8	UP
ENSDARG00000043249	irf1b	0.586667	0.300866	0.455586	4.33167	3.02667	4.26673	2.88	3.33	3.22	UP
ENSDARG00000058160	tnfaip2b	0.871706	0.662575	0.915	4.64	8.1325	8.48703	2.41	3.62	3.21	UP
ENSDARG00000084532	SNORA31	3.09333	0.551667	0.426594	20.0751	8.00349	7.66159	2.7	3.86	4.16	UP
ENSDARG00000080450	SNORA35	1.8375	1.87091	0.64	17.6553	11.4711	9.36083	3.26	2.62	3.87	UP
ENSDARG00000002509	zgc:153911	0.996647	0.706667	0.465	4.94583	5.81971	8.51495	2.31	3.04	4.19	UP
ENSDARG00000082213	SNORD35	2.57667	1.14	0.906987	21.7845	11.71	7.93583	3.08	3.36	3.13	UP
ENSDARG00000079376	zgc:174153	39.5998	1.09914	9.24129	425.123	2.58	25.2801	3.42	1.23	1.45	UP
ENSDARG00000045636	rbl2	2.17005	4.30799	3.415	33.6515	29.7247	29.1461	3.95	2.79	3.09	UP
ENSDARG00000002060	brf2	4.33667	2.01307	3.93159	37.505	26.9668	32.2975	3.11	3.74	3.04	UP
ENSDARG00000096724	si:ch211-169j21.5	0.475	0.568333	0.313333	5.05464	3.51341	4.23167	3.41	2.63	3.75	UP
ENSDARG00000063665	mat2al	2.49691	2.79833	4.26667	24.7274	35.2356	31.29	3.31	3.65	2.87	UP
ENSDARG00000035559	tp53	57.6861	33.0556	39.7028	605.11	328.39	335.088	3.39	3.31	3.08	UP
ENSDARG00000097733	adnpa	0.6	0.247952	0.185	4.52252	3.04	2.50167	2.91	3.61	3.75	UP
ENSDARG00000042727	exo5	2.47333	1.29667	1.24	20.7675	12.9101	18.4031	3.07	3.31	3.89	UP
ENSDARG00000011701	ctsll	2.64507	4.88532	2.93667	86.6791	13.0994	10.8802	5.03	1.42	1.89	UP
ENSDARG00000090401	BCL2L14	1.66667	1.28	0.964096	18.7169	8.74835	14.9958	3.49	2.77	3.96	UP
ENSDARG00000095724	si:ch211-196c10.15	6.04667	13.276	9.98534	156.423	101.825	66.2872	4.69	2.94	2.73	UP
ENSDARG00000053563	si:ch73-56d11.4	0.463333	0.2	0.206667	3.14667	4.63336	2.33833	2.76	4.53	3.49	UP
ENSDARG00000104133	5S_rRNA	1.1	4.26652	0.2275	17.5675	29.4649	18.9878	4	2.79	6.38	UP
ENSDARG00000076554	cdkn1a	2.81667	3.07667	2.79841	33.2009	24.3617	45.9613	3.56	2.98	4.04	UP
ENSDARG00000082419	SNORA7	1.33303	0.738333	0.206667	11.9333	10.6583	4.57	3.16	3.85	4.46	UP
ENSDARG00000103398	fabp1b.2	0.813333	1.02833	0.588333	13.6739	5.39833	9.80329	4.07	2.39	4.06	UP
ENSDARG00000058325	casp8	4.79333	2.25758	2.74333	44.2946	28.7552	44.738	3.21	3.67	4.03	UP
ENSDARG00000104340	rspo1	0.248333	0.60492	0.658333	7.85	4.35538	6.06326	4.98	2.85	3.2	UP
ENSDARG00000096603	bmb	2.29833	1.12492	2.17467	25.4867	18.897	24.1213	3.47	4.07	3.47	UP
ENSDARG00000086774	SNORA42	1.395	0.56	1.05833	16.795	12.0759	8.71509	3.59	4.43	3.04	UP
ENSDARG00000095840	si:ch211-163f10.4	0.541667	0.92	0.313333	8.58667	6.085	7.62242	3.98	2.72	4.6	UP
ENSDARG00000078683	RNF14 (3 of 5)	1.155	1.56909	1.90833	25.3532	17.5524	16.8225	4.46	3.48	3.14	UP
ENSDARG00000031683	fosab	2.41167	8.0763	0.899914	37.9018	61.414	51.7207	3.97	2.93	5.84	UP
ENSDARG00000097495	si:ch73-36j8.3	0.485	0.0833333	0.166667	6.40705	1.925	2.15333	3.72	4.51	3.68	UP
ENSDARG00000043581	gadd45aa	2.94833	4.755	4.01833	61.1923	42.4925	66.5818	4.37	3.16	4.05	UP
ENSDARG00000015355	fosl1a	1.32167	2.44492	0.631667	19.7816	23.758	20.8968	3.9	3.28	5.05	UP
ENSDARG00000101840	U3	2.03667	0.60492	0.933333	13.3037	6.97333	32.6523	2.71	3.52	5.13	UP
ENSDARG00000103277	cyp24a1	0.38	1.12492	0.972422	14.5285	13.2116	9.58909	5.25	3.55	3.3	UP
ENSDARG00000074656	ctssb.1	6.97	1.10667	3.16492	160.608	2.58	7.16536	4.53	1.22	1.18	UP
ENSDARG00000097054	si:ch73-65n21.2	0.318354	0.45	0.14	7.32	5.17667	1.91667	4.52	3.52	3.77	UP
ENSDARG00000033443	mdm2	13.0125	12.5365	13.4541	280.888	132.966	207.322	4.43	3.41	3.95	UP
ENSDARG00000075045	cxcl18b	0.996647	1.11667	0.521667	9.21151	15.5793	21.3743	3.21	3.8	5.35	UP
ENSDARG00000069282	bbc3	1.42369	0.978333	0.815	20.9476	22.554	26.3765	3.88	4.53	5.01	UP
ENSDARG00000043798	ms4a17a.1	0.248333	0.355	0.055	4.80758	6.98243	2.78833	4.27	4.29	5.64	UP
ENSDARG00000087832	bcl3	0.105	0.121667	0.115	3.24639	2.04667	2.865	4.94	4.06	4.63	UP
ENSDARG00000037262	cdkn2a/b	0.148333	0.156667	0.115	5.52	2.43167	2.13	5.21	3.95	4.2	UP
ENSDARG00000038025	cbx7a	0.996647	1.04536	0.755	15.0648	33.9637	30.2676	3.92	5.02	5.32	UP
ENSDARG00000093546	ms4a17a.2	0.055	0.14	0.246667	3.33167	6.195	5.69334	5.9	5.46	4.52	UP
ENSDARG00000098557	BX323564.1	9.07667	4.66832	2.24833	536.346	24.7578	3.83599	5.88	2.41	0.77	UP
ENSDARG00000104950	si:ch211-198c1.4	4.49149	6.75914	2.36833	485.179	21.6533	6.59833	6.75	1.68	1.48	UP
ENSDARG00000082850	U8	1.28333	0.281667	0.216667	28.3047	8.425	36.9145	4.46	4.9	7.41	UP
ENSDARG00000037859	il11a	0.0766667	0.175	0.0183333	2.845	4.79333	4.67667	5.2	4.77	7.92	UP
ENSDARG00000096720	cpn1	0.813333	0	0	39.4954	11.0134	4.12924	5.6	13.43	12.01	UP
ENSDARG00000097234	fosab	0.105	0.156667	0.121667	10.835	11.3741	9.215	6.68	6.17	6.23	UP
ENSDARG00000086374	isg15	0.166667	0.216667	0.281667	26.2844	17.2197	18.9374	7.29	6.31	6.07	UP
ENSDARG00000079403	si:dkey-204l11.1	0.43	0.216667	0.378333	41.8286	28.6484	39.2037	6.6	7.04	6.69	UP
ENSDARG00000103788	si:rp71-1d10.6	0.183333	0	0	15.0464	4.31833	27.9447	6.35	12.08	14.77	UP
ENSDARG00000000474	tnni1a	0	0	0.0433333	8.86175	2.3625	7.62242	13.11	11.21	7.43	UP
ENSDARG00000095893	si:dkey-85n7.7	0	0	0	17.8342	11.9652	3.135	14.12	13.55	11.61	UP

## Sheet: legends
WT sibling bud13	Normalized cRPKM in WT embryos (sibling of bud13 KO at 32 hpf)
WT sibling rbmx2	Normalized cRPKM in WT embryos (sibling of rbmx2 KO at 48 hpf)
WT sibling snip1	Normalized cRPKM in WT embryos (sibling of snip1 KO at 48 hpf)
bud13 KO	Normalized cRPKM in bud13 KO embryos at 32 hpf
Rbmx2 KO	Normalized cRPKM in rbmx2 KO embryos at 48 hpf
Snip _KO	Normalized cRPKM in snip1 KO embryos at 48 hpf
Fold_B	Log2 of the fold change in bud13 KO vs sibling
Fold_R	Log2 of the fold change in rbmx2 KO vs sibling
Fold_S	Log2 of the fold change in snip1 KO vs sibling
DIR	Up/Down-regultaion
