# Supplementary material for: RES complex is associated with intron definition and required for zebrafish early embryogenesis
Source: PLoS Genet. 2018 Jul 3;14(7):e1007473. doi: 10.1371/journal.pgen.1007473 (PMC6047831; doi:10.1371/journal.pgen.1007473)
Supplement: S2 Table — (XLSX) [file pgen.1007473.s002.xlsx]

## Sheet: introns retained
GENE_ID	GENE	COORD	LENGTH	FullCO	dPIR_B	Fold_B	dPIR_R	Fold_R	dPIR_S	Fold_S	CHANGE
ENSDARG00000101816	col5a3b	chr1:58565018-58565291	274	chr1:58565292-58565399=58564964-58565017:-	32.34	2.49	2.27	1.61	2.3	1.34	B
ENSDARG00000101816	col5a3b	chr1:58563828-58563903	76	chr1:58563904-58563957=58563783-58563827:-	35.29	3.54	5.47	0.06	6.27	0.66	B
ENSDARG00000101816	col5a3b	chr1:58563248-58563782	535	chr1:58563783-58563827=58563194-58563247:-	31.55	2.38	2	0.03	3.24	0.03	B
ENSDARG00000101816	col5a3b	chr1:58563116-58563193	78	chr1:58563194-58563247=58563062-58563115:-	21.28	5.29	3.42	38.23	-0.34	0.34	B
ENSDARG00000101816	col5a3b	chr1:58556903-58557019	117	chr1:58557020-58557127=58556849-58556902:-	17.63	39.68	1.57	1.91	3.43	2.57	B
ENSDARG00000101816	col5a3b	chr1:58556757-58556848	92	chr1:58556849-58556902=58556703-58556756:-	26.85	3.43	1.59	36.64	3.24	3.79	B
ENSDARG00000101816	col5a3b	chr1:58554106-58556114	2009	chr1:58556115-58556222=58554052-58554105:-	25.63	2.58	2.53	-0.98	3.1	0.23	B
ENSDARG00000018460	mbnl2	chr1:2053823-2057872	4050	chr1:2053666-2053822=2057873-2057967:+	18.3	0.61	18.04	0.43	14.35	-0.3	B
ENSDARG00000056151	tyrp1b	chr1:18643990-18645510	1521	chr1:18643667-18643989=18645511-18645715:+	18.33	1.79	3.14	0.07	3.26	0.44	B
ENSDARG00000056151	tyrp1b	chr1:18648694-18652602	3909	chr1:18648544-18648693=18652603-18653111:+	17.06	2.83	1.87	0.76	2.29	1.04	B
ENSDARG00000062341	wfs1a	chr1:13636269-13636390	122	chr1:13636391-13636528=13635580-13636268:-	33.21	2.85	0.31	-0.37	5.61	-0.32	B
ENSDARG00000061459	si:dkey-253i9.4	chr1:20468041-20468149	109	chr1:20468150-20468286=20467882-20468040:-	20.26	40.22	8.24	39.5	1.68	37.32	B
ENSDARG00000086539	SH2D3A	chr1:58256193-58256393	201	chr1:58256394-58256424=58256076-58256192:-	23.81	39.87	7.91	2.25	2.21	39.12	B
ENSDARG00000030368	naa15b	chr1:39901820-39903012	1193	chr1:39901715-39901819=39903013-39903170:+	17.59	5.47	10.63	3.06	2.73	2.13	B
ENSDARG00000052866	htt	chr1:40609830-40609919	90	chr1:40609920-40610104=40609703-40609829:-	16.7	1.56	2.14	36.96	-1.72	36.47	B
ENSDARG00000103125	TSC2	chr1:53550083-53563837	13755	chr1:53549954-53550082=53563838-53563999:+	15.95	0.79	9.06	0.22	2.34	0.28	B
ENSDARG00000075564	fam13a	chr1:50054321-50056273	1953	chr1:50056274-50056369=50054237-50054320:-	16.01	1.65	10.71	0.73	13.42	0.51	B
ENSDARG00000075564	fam13a	chr1:50053801-50054236	436	chr1:50054237-50054320=50053607-50053800:-	15.47	2.17	11.75	0.45	13.34	0.24	B
ENSDARG00000091678	ints12	chr1:25749763-25749846	84	chr1:25749847-25750361=25749601-25749762:-	18.95	40.54	7.64	39.92	11.11	39.46	B
ENSDARG00000079631	ZFP91	chr1:39401941-39402029	89	chr1:39402030-39402144=39401841-39401940:-	18.09	2.79	13.26	39.55	7.8	1.9	B
ENSDARG00000004427	dpy30	chr1:50395847-50396501	655	chr1:50395759-50395846=50396502-50396542:+	23.45	2.58	0.57	1.37	4.43	2.18	B
ENSDARG00000099640	eed	chr1:33142-33505	364	chr1:32983-33141=33506-33579:+	16.01	1.44	5.32	1.3	9.73	0.63	B
ENSDARG00000075798	usp38	chr1:34753511-34755962	2452	chr1:34752232-34753510=34755963-34756677:+	15.79	4.54	13.39	5.32	1.41	3.44	B
ENSDARG00000075904	rfx1b	chr1:53438159-53438240	82	chr1:53438241-53438362=53438040-53438158:-	19.48	3.41	-0.71	0	4.03	39.13	B
ENSDARG00000073902	ptpn9b	chr1:18415256-18415348	93	chr1:18415186-18415255=18415349-18415427:+	15.72	3.2	5.36	38.61	8.58	1.6	B
ENSDARG00000012896	kal1a	chr1:31235653-31236202	550	chr1:31235523-31235652=31236203-31236399:+	16.27	2.08	5.01	0.71	0.84	2.41	B
ENSDARG00000092290	GSG2	chr1:22815359-22815448	90	chr1:22815256-22815358=22815449-22815795:+	15.25	2.84	6.27	0.47	10.7	-0.99	B
ENSDARG00000060994	fbxw7	chr1:24222866-24227625	4760	chr1:24227626-24227857=24222798-24222865:-	15.04	2.86	4.73	2.25	0	1.58	B
ENSDARG00000029722	hmgb2a	chr1:37450908-37450975	68	chr1:37450976-37451150=37450334-37450907:-	16.43	3.94	9.31	3.61	5.19	2.72	B
ENSDARG00000073848	arhgef7b	chr1:45314652-45314773	122	chr1:45314592-45314651=45314774-45314920:+	18.88	39.83	6.82	39.06	5.81	38.02	B
ENSDARG00000039616	cenpk	chr1:30779613-30779772	160	chr1:30779773-30779819=30779530-30779612:-	15.95	4.07	8.97	-37.43	5.41	37.06	B
ENSDARG00000008279	map2k7	chr1:45162354-45164242	1889	chr1:45162308-45162353=45164243-45164383:+	18.26	2.99	11.11	3.12	8.24	1.27	B
ENSDARG00000008490	ltv1	chr1:53213553-53215669	2117	chr1:53215670-53215787=53213312-53213552:-	18.67	2.43	7.08	1.52	10.1	3.11	B
ENSDARG00000037777	stk16	chr1:4724728-4727509	2782	chr1:4724634-4724727=4727510-4727642:+	15.79	1.87	11.07	2.17	7.93	1.65	B
ENSDARG00000030759	melk	chr1:21187357-21187515	159	chr1:21187516-21187601=21187240-21187356:-	16	1.13	14.75	0.16	10.11	1.01	B
ENSDARG00000060184	pkn1a	chr1:45136891-45136980	90	chr1:45136799-45136890=45136981-45137157:+	25.65	40.75	14.23	39.43	6.51	36.63	B
ENSDARG00000087205	akt3b	chr1:53111462-53113433	1972	chr1:53113434-53113565=53111396-53111461:-	27.4	4.49	5.38	2.85	9.33	3.83	B
ENSDARG00000037018	gab1	chr1:34858610-34865495	6886	chr1:34858526-34858609=34865496-34865589:+	19.87	2.17	12.77	1.55	6.85	0.68	B
ENSDARG00000102252	USP34	chr1:52953794-52953875	82	chr1:52953876-52953961=52953625-52953793:-	16.42	40.29	18.37	0	5.45	36.75	B
ENSDARG00000061952	si:dkey-245p14.7	chr1:18898376-18898496	121	chr1:18898497-18898575=18898256-18898375:-	28.23	3.78	3.54	37.59	2.47	-1.23	B
ENSDARG00000037178	zic2b	chr1:29055972-29056090	119	chr1:29055808-29055971=29056091-29056964:+	29.82	2.74	14.89	2.91	6.84	39.66	B
ENSDARG00000075639	si:ch211-89o9.6	chr1:40785259-40785603	345	chr1:40785164-40785258=40785604-40785703:+	31.32	4.1	14.15	2.92	5.55	0.37	B
ENSDARG00000093120	si:dkey-117m1.4	chr1:39349411-39352091	2681	chr1:39352092-39352201=39349335-39349410:-	20.3	1.51	-1.59	2.06	12.08	1.34	B
ENSDARG00000093120	si:dkey-117m1.4	chr1:39346220-39348144	1925	chr1:39348145-39348331=39346151-39346219:-	16.32	2.5	0	1.46	12.37	3.74	B
ENSDARG00000070162	stox2a	chr1:39183980-39188957	4978	chr1:39188958-39191457=39183471-39183979:-	29.25	2.46	1.89	1.62	10.37	1.66	B
ENSDARG00000100223	GPA33 (2 of 2)	chr1:67549-67620	72	chr1:67621-67753=65705-67548:-	24.89	2.05	8.69	1.6	9.42	1.23	B
ENSDARG00000070239	casc5	chr1:10410064-10410140	77	chr1:10410141-10410224=10410024-10410063:-	16.62	40.34	10.22	40.2	5.6	38.96	B
ENSDARG00000037100	ankrd10a	chr1:28358950-28359528	579	chr1:28358863-28358949=28359529-28360419:+	25.91	1.03	20.04	0.13	26.61	0.42	B
ENSDARG00000074635	abca1a	chr1:51973197-51974462	1266	chr1:51972994-51973196=51974463-51974511:+	16.72	36.01	7.61	4.58	0	1.65	B
ENSDARG00000003398	rbpja	chr1:13769028-13769125	98	chr1:13768989-13769027=13769126-13769221:+	19.01	39.51	7.41	38.7	1.38	0.79	B
ENSDARG00000055113	pom121	chr10:35238805-35239029	225	chr10:35239030-35239110=35238630-35238804:-	17.65	38.91	7.07	2.62	12.7	39.46	B
ENSDARG00000063194	lin54	chr10:11376877-11380908	4032	chr10:11380909-11381107=11376806-11376876:-	19.51	0.85	4.46	1.01	11.49	0.8	B
ENSDARG00000063194	lin54	chr10:11376190-11376285	96	chr10:11376286-11376377=11376118-11376189:-	19.47	37.35	4.65	0	0.68	1.61	B
ENSDARG00000006253	mier3a	chr10:2670772-2673177	2406	chr10:2673178-2673323=2669693-2670771:-	15.57	0.76	7.44	1.46	5.11	1.62	B
ENSDARG00000043465	atp6v1b2	chr10:19597382-19599340	1959	chr10:19597170-19597381=19599341-19599396:+	17.31	1.74	-0.47	0.52	2.47	-0.28	B
ENSDARG00000043465	atp6v1b2	chr10:19601465-19601781	317	chr10:19601387-19601464=19601782-19601921:+	17.43	2.24	-0.82	-1.22	3.69	-0.47	B
ENSDARG00000043465	atp6v1b2	chr10:19603843-19604336	494	chr10:19603745-19603842=19604337-19604460:+	18.69	0.79	-4.29	-0.94	0.7	-1.18	B
ENSDARG00000043465	atp6v1b2	chr10:19604461-19604542	82	chr10:19604337-19604460=19604543-19604693:+	20.2	2.11	2.09	37.22	0.66	0	B
ENSDARG00000015199	cblb	chr10:28809293-28809372	80	chr10:28809140-28809292=28809373-28809729:+	24.35	41.06	0.6	37.71	11.58	2.07	B
ENSDARG00000018426	aldh7a1	chr10:16059332-16059494	163	chr10:16059495-16059572=16059234-16059331:-	18.33	2.18	2.7	0.07	3.89	-0.41	B
ENSDARG00000018426	aldh7a1	chr10:16049022-16049135	114	chr10:16049136-16049211=16048786-16049021:-	18.88	5.56	3.66	2	2.55	1.11	B
ENSDARG00000039354	ska1	chr10:17589274-17589443	170	chr10:17589444-17589547=17589133-17589273:-	15.25	1.5	0.56	-2.23	-1.96	-1.32	B
ENSDARG00000055339	MIPEP (1 of 2)	chr10:39159401-39159478	78	chr10:39159337-39159400=39159479-39159661:+	41.45	3.59	10.96	0.89	25.31	0.22	B
ENSDARG00000024548	cryba4	chr10:44200386-44202407	2022	chr10:44200267-44200385=44202408-44202549:+	20.23	4.53	0.77	1.63	0.83	1.01	B
ENSDARG00000043493	cltca	chr10:28431274-28431354	81	chr10:28431355-28431486=28431163-28431273:-	16.91	4.44	2.32	37.65	9.44	4.99	B
ENSDARG00000073753	tacc1	chr10:20507271-20511437	4167	chr10:20511438-20511594=20507218-20507270:-	16	6.18	3.57	2.14	9.86	2.51	B
ENSDARG00000014506	tmem126a	chr10:29385166-29385254	89	chr10:29385255-29385373=29384972-29385165:-	22.31	2.93	14.67	1.66	0.72	0.72	B
ENSDARG00000014506	tmem126a	chr10:29384390-29384971	582	chr10:29384972-29385165=29384275-29384389:-	26.53	1.55	12.56	0.64	13.65	1.54	B
ENSDARG00000099175	hmgb1a	chr10:36085926-36086009	84	chr10:36085765-36085925=36086010-36086155:+	21.09	3.05	6.71	1.95	7.47	2.18	B
ENSDARG00000044253	paqr3b	chr10:9396075-9396189	115	chr10:9395877-9396074=9396190-9396280:+	17.26	1.83	13.08	-1.35	6.43	1.15	B
ENSDARG00000062765	whsc1l1	chr10:20626517-20626594	78	chr10:20626595-20626749=20625896-20626516:-	16.76	40.77	9.48	39.14	0.72	37.5	B
ENSDARG00000056678	trim47	chr10:26156658-26156907	250	chr10:26156409-26156657=26156908-26157125:+	17.46	3.35	3.75	38.3	6.38	37.12	B
ENSDARG00000069420	trim23	chr10:11850971-11851049	79	chr10:11851050-11851265=11850836-11850970:-	15.56	40.42	3.31	1.14	0	0	B
ENSDARG00000075446	naa25	chr10:3371102-3371556	455	chr10:3371557-3371708=3370976-3371101:-	22.52	3.13	2.99	36.62	5.17	4.13	B
ENSDARG00000035332	C10H21orf59	chr10:33630052-33630315	264	chr10:33629978-33630051=33630316-33630475:+	20.29	1.26	7.01	1.65	8.96	-1.54	B
ENSDARG00000003157	nfkbil1	chr10:8079231-8081733	2503	chr10:8081734-8081842=8075988-8079230:-	17.95	1.78	13.64	1.85	10.51	0.86	B
ENSDARG00000053884	med13a	chr10:28164137-28170040	5904	chr10:28170041-28170763=28163920-28164136:-	16.57	1.61	2.52	1.32	5.05	1.09	B
ENSDARG00000020948	gmcl1	chr10:7719709-7719790	82	chr10:7719791-7719860=7719633-7719708:-	15.43	40.76	10.66	39.92	2.48	-1.94	B
ENSDARG00000044281	erbb2ip	chr10:15637784-15637871	88	chr10:15637709-15637783=15637872-15638391:+	15.03	4.15	8.88	39.77	2.58	35.81	B
ENSDARG00000044298	phax	chr10:16073616-16074615	1000	chr10:16073029-16073615=16074616-16074736:+	18.39	3.37	4.58	1.94	12.03	2.61	B
ENSDARG00000044298	phax	chr10:16074737-16075387	651	chr10:16074616-16074736=16075388-16075471:+	15.58	1.9	9.56	1.03	3.8	0.04	B
ENSDARG00000011743	pigo	chr10:17796211-17796326	116	chr10:17796087-17796210=17796327-17796486:+	18.18	38.78	7.14	36.65	0	0	B
ENSDARG00000042791	git2b	chr10:40375726-40377424	1699	chr10:40375614-40375725=40377425-40377567:+	15.79	1.95	0	4.9	7.5	1.99	B
ENSDARG00000036028	arrdc3b	chr10:43921713-43921797	85	chr10:43921798-43921879=43921565-43921712:-	15.61	40.16	7.19	39.32	12.96	39.21	B
ENSDARG00000036028	arrdc3b	chr10:43916174-43918378	2205	chr10:43918379-43918521=43914683-43916173:-	17.45	3.38	4.78	3.26	10.4	1.33	B
ENSDARG00000043182	hhla2a.1	chr10:35490653-35492764	2112	chr10:35490563-35490652=35492765-35492827:+	15.54	2.06	6.73	1.26	2.53	0.5	B
ENSDARG00000074858	stard7	chr10:17745063-17746931	1869	chr10:17746932-17747016=17742582-17745062:-	15.31	1.73	8.41	1.93	6.29	0.85	B
ENSDARG00000057110	slc25a1a	chr10:23095663-23095783	121	chr10:23095524-23095662=23095784-23095868:+	17.84	2.46	8.06	0.46	12.22	2.28	B
ENSDARG00000011825	cetn3	chr10:43862465-43864251	1787	chr10:43864252-43864443=43858998-43862464:-	27.37	2.42	10.76	1.03	2.13	-0.79	B
ENSDARG00000056001	fryb	chr10:34015223-34016722	1500	chr10:34015128-34015222=34016723-34017336:+	36.05	2.66	6.14	4.47	3.4	2.15	B
ENSDARG00000056001	fryb	chr10:34043486-34043600	115	chr10:34043336-34043485=34043601-34043699:+	15.23	39.02	8.21	40.21	2.54	0	B
ENSDARG00000086075	ttc3	chr10:88345-88792	448	chr10:88793-88849=88259-88344:-	21.76	2.22	8.15	2.22	1.37	36.14	B
ENSDARG00000010641	slc20a1b	chr10:17759537-17763496	3960	chr10:17759440-17759536=17763497-17763616:+	17.88	0.6	19.06	0.22	14.19	0	B
ENSDARG00000099921	tbce	chr11:44350175-44350260	86	chr11:44350261-44350329=44350115-44350174:-	15.3	3.6	9.13	39.65	9.74	0.73	B
ENSDARG00000011945	slc35e1	chr11:5559881-5559958	78	chr11:5559743-5559880=5559959-5560084:+	15.49	3.55	10.8	38.38	6.05	1.49	B
ENSDARG00000062237	nfs1	chr11:24113078-24113162	85	chr11:24112984-24113077=24113163-24113297:+	37.49	41.95	14.29	40.24	2.09	0.01	B
ENSDARG00000044827	wnt7aa	chr11:27248565-27251819	3255	chr11:27251820-27252046=27248293-27248564:-	17.92	1.24	13.45	2.17	13.91	1.4	B
ENSDARG00000070571	C11H1orf106 (1 of 2)	chr11:24503079-24503152	74	chr11:24502956-24503078=24503153-24503381:+	21.84	40.01	8.63	37.84	1.59	0	B
ENSDARG00000091304	C11H9orf89	chr11:36832374-36832469	96	chr11:36832308-36832373=36832470-36834444:+	18.75	1.87	13.24	2.81	6.41	-0.23	B
ENSDARG00000055300	atxn7l2a	chr11:36133766-36136088	2323	chr11:36133644-36133765=36136089-36136872:+	18.59	2.35	8.57	2.27	4.12	1.13	B
ENSDARG00000035808	clcn4	chr11:43853442-43853738	297	chr11:43853739-43853861=43853235-43853441:-	15.5	2.52	7.98	1.98	3.01	2.37	B
ENSDARG00000025699	mbd1b	chr11:25328648-25328741	94	chr11:25328622-25328647=25328742-25328912:+	15.75	2.82	14.87	0.46	10.11	0	B
ENSDARG00000086927	pik3c2b	chr11:23356995-23357096	102	chr11:23357097-23357203=23356866-23356994:-	15.35	2.99	13.36	3.79	9.89	0.23	B
ENSDARG00000013694	tmem110	chr11:18105968-18106150	183	chr11:18106151-18106199=18105872-18105967:-	16.55	3.04	9.21	0.29	6.65	2.87	B
ENSDARG00000009754	zc3h11a	chr11:23799833-23800030	198	chr11:23799644-23799832=23800031-23800096:+	16.84	5.09	9.79	39.11	11.34	39.46	B
ENSDARG00000009754	zc3h11a	chr11:23800269-23800353	85	chr11:23800188-23800268=23800354-23800455:+	21.91	3.76	13.16	3.33	8.82	3.92	B
ENSDARG00000009754	zc3h11a	chr11:23800943-23801033	91	chr11:23800847-23800942=23801034-23801570:+	18.21	3	14.71	3.03	13.61	2.75	B
ENSDARG00000020884	gli2b	chr11:43597132-43600398	3267	chr11:43600399-43600563=43596862-43597131:-	20.27	6.23	9.8	3.45	8.67	2.94	B
ENSDARG00000075456	pik3ca	chr11:34236470-34236546	77	chr11:34236547-34236671=34236223-34236469:-	18.7	40.52	13.93	40.61	9.06	39.04	B
ENSDARG00000075456	pik3ca	chr11:34230413-34230491	79	chr11:34230492-34230662=34230295-34230412:-	17.65	41.14	9.35	1.29	14.1	40.26	B
ENSDARG00000020595	gnl3l	chr11:25248259-25248359	101	chr11:25248158-25248258=25248360-25248400:+	16.37	1.61	11.3	39.5	1.58	-1.7	B
ENSDARG00000055966	cflara	chr11:30090323-30090967	645	chr11:30090968-30091046=30089836-30090322:-	18.71	2.54	10.67	2.04	4.39	0.75	B
ENSDARG00000070600	DYRK3	chr11:21102780-21104671	1892	chr11:21104672-21104787=21098788-21102779:-	17.72	7.63	9.09	4.65	2.4	4.57	B
ENSDARG00000057940	dido1	chr11:18378874-18378963	90	chr11:18378964-18379105=18378784-18378873:-	19.6	40.5	9.2	2.23	14.62	38.95	B
ENSDARG00000098453	pank4	chr11:15752516-15752630	115	chr11:15752332-15752515=15752631-15752723:+	25.22	4.45	7.22	38.29	4.25	-1.52	B
ENSDARG00000098453	pank4	chr11:15752724-15752825	102	chr11:15752631-15752723=15752826-15752979:+	24.63	2.32	3.03	38.12	3.69	-0.04	B
ENSDARG00000098453	pank4	chr11:15752980-15753324	345	chr11:15752826-15752979=15753325-15753506:+	42.58	3.35	7.99	39.04	5.34	-0.34	B
ENSDARG00000098453	pank4	chr11:15753507-15753813	307	chr11:15753325-15753506=15753814-15753895:+	17.77	3.44	4.82	38.19	7.7	1.91	B
ENSDARG00000012899	ddx49	chr11:6860960-6861388	429	chr11:6861389-6861463=6860871-6860959:-	15.6	0.71	10.56	0.79	10.74	0.34	B
ENSDARG00000057997	tmf1	chr11:17636848-17640252	3405	chr11:17640253-17640356=17636721-17636847:-	15.35	1.57	10.96	1.08	1.58	0.39	B
ENSDARG00000007955	iars	chr11:1327464-1327559	96	chr11:1327560-1327662=1327380-1327463:-	19.62	5.54	9.62	3.16	11.97	38.94	B
ENSDARG00000030297	sox13	chr11:37545191-37546389	1199	chr11:37545076-37545190=37546390-37546466:+	18.49	5.32	5.55	4.19	6.67	4.18	B
ENSDARG00000098431	FQ976909.1	chr11:6946119-6946204	86	chr11:6946205-6946257=6945925-6946118:-	38.31	41.13	7.79	-3.61	1.67	-0.65	B
ENSDARG00000098666	PPRC1 (2 of 2)	chr11:44683862-44685861	2000	chr11:44682670-44683861=44685862-44685912:+	16.31	3.31	8.57	2.73	3.07	1.45	B
ENSDARG00000011613	rbm39a	chr11:24105626-24105704	79	chr11:24105473-24105625=24105705-24105842:+	15.38	3.92	13.82	1.64	11.72	2.65	B
ENSDARG00000003974	spoplb	chr11:33576400-33578955	2556	chr11:33576346-33576399=33578956-33579913:+	22.59	1.71	12.36	0.42	12.61	1.37	B
ENSDARG00000057575	pnp4a	chr11:24052593-24053144	552	chr11:24052514-24052592=24053145-24053308:+	15.79	3.21	7.65	2.5	1.49	0.69	B
ENSDARG00000057575	pnp4a	chr11:24053309-24053979	671	chr11:24053145-24053308=24053980-24054083:+	17.04	4.18	9.4	2.55	9.17	2.97	B
ENSDARG00000057575	pnp4a	chr11:24055958-24056052	95	chr11:24055782-24055957=24056053-24056243:+	19.15	1.65	6.02	1.71	1.84	37.05	B
ENSDARG00000003169	magi1b	chr11:18879325-18879412	88	chr11:18879139-18879324=18879413-18880048:+	22.14	40.7	3.65	38.11	0	0	B
ENSDARG00000003169	magi1b	chr11:18910412-18913957	3546	chr11:18910109-18910411=18913958-18914161:+	15.54	0.6	9.89	2.19	2.29	1.05	B
ENSDARG00000003169	magi1b	chr11:18919620-18920001	382	chr11:18919532-18919619=18920002-18920145:+	15.04	3.93	3.87	4.23	4.63	2.9	B
ENSDARG00000032161	srgap2a	chr11:21258849-21259042	194	chr11:21259043-21259122=21258641-21258848:-	20.17	2.68	8.16	39.19	1.99	1.71	B
ENSDARG00000032161	srgap2a	chr11:21255646-21258640	2995	chr11:21258641-21258848=21255499-21255645:-	17.87	0.79	7.77	1.58	-2.03	0.15	B
ENSDARG00000090675	APBA3	chr11:5630515-5630598	84	chr11:5630335-5630514=5630599-5630811:+	15.46	38.81	5.88	38.66	9.09	39.31	B
ENSDARG00000075021	FAM120A	chr11:27459717-27461169	1453	chr11:27461170-27461266=27457882-27459716:-	29.35	2.09	11.73	1.22	7.89	0.06	B
ENSDARG00000070621	FAM72B	chr11:21427508-21432895	5388	chr11:21427383-21427507=21432896-21437959:+	15.24	1.73	14.25	1.98	12.82	2.31	B
ENSDARG00000075774	foxj3	chr11:26000441-26001381	941	chr11:26001382-26001483=26000252-26000440:-	19.54	1.2	6.04	1.06	8.58	0.8	B
ENSDARG00000104039	errfi1	chr11:40576102-40576242	141	chr11:40575902-40576101=40576243-40576328:+	19.16	1.54	14.51	2.29	4.36	37.86	B
ENSDARG00000004060	bhlhe40	chr11:35500858-35500955	98	chr11:35500956-35501340=35500794-35500857:-	15.15	4.13	7.75	1.34	11.84	39.3	B
ENSDARG00000004060	bhlhe40	chr11:35499792-35500020	229	chr11:35500021-35500144=35497669-35499791:-	15.14	2.64	6.82	0.62	6.25	1.46	B
ENSDARG00000007278	ect2	chr11:10445749-10445984	236	chr11:10445985-10446115=10445633-10445748:-	30.86	40.57	11.48	38.46	4.48	37	B
ENSDARG00000007278	ect2	chr11:10437682-10437795	114	chr11:10437796-10437864=10437571-10437681:-	21.7	41.15	6.33	3.02	14.65	39.81	B
ENSDARG00000074808	MEGF6 (1 of 2)	chr11:41107880-41108234	355	chr11:41108235-41108363=41107751-41107879:-	20.79	3.02	10.45	39.3	5.09	39.22	B
ENSDARG00000056601	plekha3	chr11:29510678-29513267	2590	chr11:29513268-29513377=29509686-29510677:-	18.36	0.84	12.07	1.09	0.32	-0.17	B
ENSDARG00000003293	sox9a	chr12:1928532-1929908	1377	chr12:1929909-1930159=1927596-1928531:-	16	2.98	6.61	3.4	14.67	2.94	B
ENSDARG00000060257	zranb1a	chr12:47116346-47117124	779	chr12:47116192-47116345=47117125-47117196:+	22.08	3.91	12.98	4.26	1.89	2.86	B
ENSDARG00000060257	zranb1a	chr12:47122064-47125032	2969	chr12:47121834-47122063=47125033-47125247:+	25.14	3.01	10.23	3.93	4.25	3.45	B
ENSDARG00000076229	mkl1b	chr12:18663197-18663302	106	chr12:18663110-18663196=18663303-18663363:+	15.5	1.57	10.14	2.02	4.82	1.55	B
ENSDARG00000025875	kctd2	chr12:26513603-26517383	3781	chr12:26517384-26517987=26513494-26513602:-	15.38	0.75	1.85	1.82	8.43	1.39	B
ENSDARG00000045074	arl4d	chr12:27151942-27153039	1098	chr12:27151699-27151941=27153040-27154397:+	15.41	2.67	8.86	1.65	12.29	1.62	B
ENSDARG00000100620	taok2b	chr12:3774859-3774950	92	chr12:3774951-3775032=3774691-3774858:-	16.17	39.85	7.69	40.08	-1.18	-37.51	B
ENSDARG00000096797	si:ch73-127m5.2	chr12:34998863-34999778	916	chr12:34999779-34999908=34997852-34998862:-	26.93	3.03	14.89	1.84	14.64	2.95	B
ENSDARG00000101579	epc1a	chr12:40963764-40964282	519	chr12:40963674-40963763=40964283-40964431:+	21.73	3.22	14.54	4.14	14.05	3.54	B
ENSDARG00000105045	bmpr1ab	chr12:25862299-25862408	110	chr12:25862409-25862706=25862123-25862298:-	16.87	1.31	-2.72	-1.23	-1.88	-1.77	B
ENSDARG00000061631	fbxo11a	chr12:24726145-24726241	97	chr12:24726242-24726350=24726046-24726144:-	15.31	2.07	12.35	3.38	1.6	-0.08	B
ENSDARG00000003085	stambpl1	chr12:16997115-16997247	133	chr12:16997248-16997347=16996989-16997114:-	20.47	1.71	13.45	0.57	0.07	0.62	B
ENSDARG00000005382	prdm9	chr12:9745808-9748657	2850	chr12:9748658-9748848=9743681-9745807:-	25	4.3	10.81	3.95	12	3.49	B
ENSDARG00000093182	eif2ak1	chr12:17479953-17480712	760	chr12:17480713-17481084=17479785-17479952:-	18.63	1.52	2.8	0.01	8.78	-0.87	B
ENSDARG00000075441	vwa2	chr12:30199603-30199671	69	chr12:30199672-30200223=30199480-30199602:-	15.36	1.29	7.51	38.9	3.49	0	B
ENSDARG00000103394	kif5bb	chr12:41054751-41054826	76	chr12:41054646-41054750=41054827-41055043:+	34.83	41.87	10.85	40.1	8.97	1.72	B
ENSDARG00000061020	ccdc186	chr12:30290846-30299504	8659	chr12:30290626-30290845=30299505-30299724:+	18.31	2.34	11.33	1.01	3.61	1.43	B
ENSDARG00000061020	ccdc186	chr12:30299725-30303060	3336	chr12:30299505-30299724=30303061-30305050:+	16.09	2.3	11.62	3.07	4.77	1.8	B
ENSDARG00000054025	hoxb8b	chr12:27026880-27028353	1474	chr12:27026249-27026879=27028354-27028811:+	35.01	3.51	7.17	2.17	13.43	2.77	B
ENSDARG00000104442	aatkb	chr12:36008583-36010057	1475	chr12:36010058-36010267=36006786-36008582:-	21.07	1.49	13.54	2.51	11.03	2.2	B
ENSDARG00000037358	polr3e	chr12:980312-980606	295	chr12:980607-980684=980186-980311:-	55.92	2.47	23.96	0.37	21.47	0.14	B
ENSDARG00000102009	ppp2r2d	chr12:41189890-41190186	297	chr12:41190187-41190364=41189725-41189889:-	29.69	1.86	17.17	0.21	1.56	-1.05	B
ENSDARG00000100487	nploc4	chr12:36269711-36269790	80	chr12:36269791-36269862=36269584-36269710:-	15.61	38.71	12.79	38.98	2.87	0	B
ENSDARG00000012981	osbpl7	chr12:28676961-28677033	73	chr12:28677034-28677087=28676847-28676960:-	26.08	38.15	14.29	-38.05	9.52	-0.62	B
ENSDARG00000060729	trim8b	chr12:33832300-33832430	131	chr12:33832268-33832299=33832431-33832546:+	27.87	3.14	12.82	40.18	13.61	1.67	B
ENSDARG00000056059	rangap1b	chr12:18905369-18905467	99	chr12:18905468-18905599=18905241-18905368:-	18.71	41.02	11.08	40.36	4.35	37.65	B
ENSDARG00000099966	polr2a	chr12:22447863-22447947	85	chr12:22447680-22447862=22447948-22448151:+	25.65	2.6	12.51	3.35	11.83	1.93	B
ENSDARG00000027428	rpp30	chr12:16398462-16401296	2835	chr12:16401297-16401386=16398345-16398461:-	16.55	1.02	17.56	-0.01	8.84	0.14	B
ENSDARG00000062446	neurl2	chr12:18403980-18404063	84	chr12:18403079-18403979=18404064-18405347:+	22.98	2.1	1.27	38.83	7.69	39.59	B
ENSDARG00000038990	wnt3	chr12:22179063-22183069	4007	chr12:22178797-22179062=22183070-22183622:+	18.05	0.6	9.8	0.85	12.5	0.61	B
ENSDARG00000077297	nbr1	chr12:27127484-27127611	128	chr12:27127364-27127483=27127612-27127863:+	23.12	40.36	7.98	39.17	5.35	0.65	B
ENSDARG00000077297	nbr1	chr12:27128606-27128952	347	chr12:27128357-27128605=27128953-27129075:+	15.97	2.44	11.14	3.71	11.51	38.65	B
ENSDARG00000033999	cyp26a1	chr12:8918914-8918998	85	chr12:8918999-8919280=8918758-8918913:-	16.46	0.85	10.14	2.4	4.88	39.29	B
ENSDARG00000077300	usp42	chr12:17460251-17461612	1362	chr12:17461613-17461707=17459333-17460250:-	16.08	39.17	11.68	5.28	8.34	4.49	B
ENSDARG00000077300	usp42	chr12:17452298-17452870	573	chr12:17452871-17453115=17452122-17452297:-	16.03	2.64	11.89	2.83	14.1	1.9	B
ENSDARG00000077300	usp42	chr12:17449507-17452121	2615	chr12:17452122-17452297=17449455-17449506:-	15.99	2.05	7.72	2.26	8.48	1.69	B
ENSDARG00000090895	kansl1a	chr12:4674756-4674842	87	chr12:4674614-4674755=4674843-4674982:+	20.38	40.41	6.31	37.72	1.47	38.16	B
ENSDARG00000038991	nsfb	chr12:22190290-22192572	2283	chr12:22192573-22192647=22189146-22190289:-	22.24	1.37	5.21	0.41	3.79	0.16	B
ENSDARG00000061844	ARHGEF15 (1 of 2)	chr12:22248737-22251631	2895	chr12:22251632-22251761=22248662-22248736:-	15.67	3.64	8.34	1.85	-0.52	0.77	B
ENSDARG00000055679	mto1	chr12:14179709-14179782	74	chr12:14179469-14179708=14179783-14179982:+	28.89	41.24	14.29	39.23	19.38	-0.7	B
ENSDARG00000055679	mto1	chr12:14179983-14187191	7209	chr12:14179783-14179982=14187192-14187309:+	16.87	4.53	-1.49	1.94	8.39	1.32	B
ENSDARG00000055679	mto1	chr12:14187688-14188281	594	chr12:14187389-14187687=14188282-14188394:+	18.37	6.3	2.17	0.46	15	0.53	B
ENSDARG00000100072	mgrn1a	chr12:20000727-20000800	74	chr12:20000597-20000726=20000801-20001017:+	33.35	1.73	0.59	0.26	4.32	-0.09	B
ENSDARG00000100666	ep300a	chr12:18812234-18812335	102	chr12:18812336-18812403=18812083-18812233:-	15.52	39.62	11.18	39.23	1.33	36.35	B
ENSDARG00000100666	ep300a	chr12:18811728-18811814	87	chr12:18811815-18811961=18811614-18811727:-	16.13	40.58	14.73	2.15	9.32	1.43	B
ENSDARG00000019746	rfng	chr12:3030849-3031194	346	chr12:3031195-3031348=3030763-3030848:-	15.87	1.04	8.41	-0.38	-4.97	-3.04	B
ENSDARG00000005236	srcap	chr12:26982478-26982560	83	chr12:26982300-26982477=26982561-26982697:+	29.41	4.06	13.84	2.09	14.67	39.11	B
ENSDARG00000054030	hoxb5b	chr12:27038979-27039429	451	chr12:27038299-27038978=27039430-27040375:+	27.59	1.21	9.84	0.67	8.81	0.73	B
ENSDARG00000069265	matn3b	chr13:32497215-32497408	194	chr13:32497409-32497510=32497165-32497214:-	17.86	0.96	-1.82	-36	0.69	34.84	B
ENSDARG00000017329	cdkl1	chr13:36569617-36569698	82	chr13:36569699-36569755=36569461-36569616:-	15.74	0.9	7.26	38.26	-1.11	-38.99	B
ENSDARG00000025017	prdm8	chr13:31164938-31165147	210	chr13:31165148-31165371=31164706-31164937:-	20.93	3.6	12.31	1.75	8.2	0.59	B
ENSDARG00000025017	prdm8	chr13:31163991-31164705	715	chr13:31164706-31164937=31162250-31163990:-	16.19	2.31	9.65	3.88	5.72	1.64	B
ENSDARG00000020219	dld	chr13:5949693-5949787	95	chr13:5949788-5949918=5949523-5949692:-	31.1	4.41	12.19	2.8	13.73	3	B
ENSDARG00000020219	dld	chr13:5947844-5947937	94	chr13:5947938-5948043=5947112-5947843:-	22.36	2.12	7.47	1.09	6.2	0.31	B
ENSDARG00000102294	fbxo11a	chr13:48097697-48097780	84	chr13:48097781-48097857=48097553-48097696:-	19.02	40.42	13.28	39.75	11.62	4.15	B
ENSDARG00000102294	fbxo11a	chr13:48097179-48097552	374	chr13:48097553-48097696=48097068-48097178:-	16.13	3.08	5.97	2.29	6.29	4.2	B
ENSDARG00000102294	fbxo11a	chr13:48094589-48097067	2479	chr13:48097068-48097178=48094481-48094588:-	18.09	2	12.47	2.4	11.11	2	B
ENSDARG00000039455	tspan15	chr13:22801006-22801721	716	chr13:22801722-22801772=22800889-22801005:-	16	0.89	0.03	-0.85	-1.33	1.69	B
ENSDARG00000062053	kif1bp	chr13:22954603-22954680	78	chr13:22954681-22954793=22953408-22954602:-	15.85	2.31	13.5	0.94	11.5	2.14	B
ENSDARG00000079840	kcnma1a	chr13:16747960-16751189	3230	chr13:16747735-16747959=16751190-16751218:+	22.05	1.13	-7.38	-0.29	-2.27	-0.62	B
ENSDARG00000013763	RRBP1 (1 of 2)	chr13:33502651-33502729	79	chr13:33502730-33502873=33502162-33502650:-	22.08	4.52	7.54	40.1	8.9	2.45	B
ENSDARG00000103435	sorbs1	chr13:23065769-23070832	5064	chr13:23065719-23065768=23070833-23071008:+	19.05	5.3	11.39	6.73	3.03	1.33	B
ENSDARG00000074779	alms1	chr13:9067353-9073607	6255	chr13:9067295-9067352=9073608-9073707:+	23.22	0.62	8.48	0.77	3.64	-0.17	B
ENSDARG00000052994	slc25a28	chr13:40218562-40224141	5580	chr13:40218333-40218561=40224142-40224198:+	16.32	1.48	14.48	-0.09	24.41	0.47	B
ENSDARG00000063631	ch1073-291c23.1	chr13:237967-238073	107	chr13:238074-238139=237904-237966:-	26.17	1.17	8.32	2.11	2.05	-1.51	B
ENSDARG00000006128	cep170aa	chr13:10904375-10905625	1251	chr13:10905626-10905704=10904316-10904374:-	27.91	4.89	4.94	3.16	1.41	1.66	B
ENSDARG00000006128	cep170aa	chr13:10880362-10887738	7377	chr13:10887739-10888197=10879823-10880361:-	18.97	5.59	5.32	4.63	7.09	3.05	B
ENSDARG00000060298	nin	chr13:36700252-36700408	157	chr13:36700409-36700583=36700141-36700251:-	22.57	3.79	9.5	38.02	3.11	38.29	B
ENSDARG00000060298	nin	chr13:36691801-36695724	3924	chr13:36695725-36696794=36691702-36691800:-	18.64	1.56	11.32	1.51	8.83	0.19	B
ENSDARG00000090512	trim8a	chr13:11789144-11791197	2054	chr13:11788910-11789143=11791198-11791229:+	15.93	2.58	3.66	1.95	11.52	1.95	B
ENSDARG00000034768	phf3	chr13:37542418-37542510	93	chr13:37542228-37542417=37542511-37542661:+	15.1	39.41	10.91	39.82	6.54	38.31	B
ENSDARG00000057719	atl2	chr13:7958921-7958999	79	chr13:7959000-7959092=7958782-7958920:-	17.88	2.17	3.39	38.75	5.58	39.1	B
ENSDARG00000039304	six1a	chr13:31490288-31490949	662	chr13:31490950-31491745=31489511-31490287:-	20.83	4.96	9.68	2.01	13.92	5.01	B
ENSDARG00000021404	zgc:110319	chr13:18227704-18227795	92	chr13:18227529-18227703=18227796-18228604:+	20.33	3.41	9.38	39.8	3.12	39.34	B
ENSDARG00000010792	cdc25b	chr13:14795090-14796168	1079	chr13:14796169-14796220=14795048-14795089:-	16.78	2.83	8.62	2.68	5.18	1.45	B
ENSDARG00000102651	GTPBP2 (2 of 2)	chr13:732220-732312	93	chr13:732313-732459=732061-732219:-	23.2	39.78	5.66	38.16	8.04	0.24	B
ENSDARG00000104835	map3k4	chr13:35673203-35673295	93	chr13:35673296-35673412=35673043-35673202:-	20.87	40.04	4.45	37.84	1.27	36.76	B
ENSDARG00000052702	capn1a	chr13:42560390-42561511	1122	chr13:42561512-42561576=42560321-42560389:-	16.63	1.37	-0.21	-0.29	1.36	-0.82	B
ENSDARG00000011662	chuk	chr13:25242645-25242728	84	chr13:25242536-25242644=25242729-25242876:+	17.54	40	4.98	38.28	7.16	38.77	B
ENSDARG00000095378	gdf10a	chr13:31155694-31157208	1515	chr13:31155210-31155693=31157209-31158116:+	17.39	3.56	4.79	2.69	8.18	2.25	B
ENSDARG00000056322	ldb3a	chr13:22419184-22419271	88	chr13:22419068-22419183=22419272-22419361:+	16.67	3	7.16	38.52	1.49	37.25	B
ENSDARG00000075245	wdr11	chr13:2691373-2692842	1470	chr13:2691293-2691372=2692843-2695040:+	17.85	1.23	8.2	0.11	-4.45	-0.26	B
ENSDARG00000070164	ubr2	chr13:3136668-3136746	79	chr13:3136747-3136800=3136590-3136667:-	19.69	40.26	13.16	1.72	10.22	39.13	B
ENSDARG00000061437	inpp5f	chr13:25399145-25399219	75	chr13:25399071-25399144=25399220-25399348:+	23.81	1.22	5.87	39.71	3.36	38.68	B
ENSDARG00000019728	bmpr1aa	chr13:22484192-22484273	82	chr13:22484053-22484191=22484274-22484466:+	15.18	40.64	8.5	38.71	5.69	1.03	B
ENSDARG00000017500	rock2a	chr13:32711005-32711082	78	chr13:32711083-32711211=32710777-32711004:-	15.71	40.25	10.74	39	9.63	39.69	B
ENSDARG00000009525	tial1	chr13:25353105-25354142	1038	chr13:25354143-25354302=25353008-25353104:-	17.37	7.5	5.8	4.75	2.62	3.94	B
ENSDARG00000039701	emx2	chr13:19192298-19193716	1419	chr13:19191704-19192297=19193717-19193901:+	20	2.97	8.78	2.77	7.74	2.64	B
ENSDARG00000076466	maml1	chr14:16080201-16081131	931	chr14:16081132-16081330=16076854-16080200:-	25	3.27	10.21	3.14	15	2.29	B
ENSDARG00000021374	cab39l1	chr14:31144479-31144774	296	chr14:31144775-31144840=31144335-31144478:-	15.42	3.23	2.03	2.28	2.54	0.71	B
ENSDARG00000037433	fmr1	chr14:19870945-19871027	83	chr14:19870866-19870944=19871028-19871140:+	16.89	40.43	3.65	38.29	10.1	39.19	B
ENSDARG00000103732	plp1a	chr14:14282246-14282398	153	chr14:14282172-14282245=14282399-14282464:+	15.95	1.61	7.29	1.62	4.41	0.97	B
ENSDARG00000071868	znf711	chr14:11673581-11676115	2535	chr14:11676116-11676247=11669330-11673580:-	25.15	2.34	14.04	2.74	7.82	1.44	B
ENSDARG00000103856	ptcd3	chr14:15835271-15835346	76	chr14:15835347-15835397=15835181-15835270:-	22.57	2.56	12.17	0.83	13.2	-1.1	B
ENSDARG00000052494	pcdh18b	chr14:41808668-41811205	2538	chr14:41808507-41808667=41811206-41812094:+	24.09	2.1	8.36	1.94	8.61	0.95	B
ENSDARG00000076332	si:ch211-159i8.4	chr14:17298214-17301534	3321	chr14:17301535-17302438=17295732-17298213:-	18.25	2.36	4.88	2.57	7.04	0.14	B
ENSDARG00000016058	fibpa	chr14:30376807-30376885	79	chr14:30376886-30376994=30376743-30376806:-	16.43	2.34	8.14	0.86	8.8	38.42	B
ENSDARG00000105285	FAT4	chr14:370371-370451	81	chr14:370452-370702=366015-370370:-	16.18	41.33	1.87	38.88	5.41	37.15	B
ENSDARG00000036235	zbtb3	chr14:35065562-35065708	147	chr14:35065204-35065561=35065709-35068457:+	31.58	5.1	5.16	39.51	13.51	36.74	B
ENSDARG00000037574	rps6kal	chr14:8657338-8665051	7714	chr14:8657258-8657337=8665052-8665158:+	31.9	0.84	6.48	-0.31	26.15	0.28	B
ENSDARG00000103953	med12	chr14:23359192-23360010	819	chr14:23359012-23359191=23360011-23360082:+	15.64	1.17	8	1.07	5.09	2.77	B
ENSDARG00000007025	ttc9c	chr14:46370371-46376036	5666	chr14:46370188-46370370=46376037-46376443:+	21.31	1.41	-0.5	0.11	7.47	-0.12	B
ENSDARG00000089917	sh3tc2	chr14:34451671-34451938	268	chr14:34449952-34451670=34451939-34452116:+	43.03	1.32	-8	-1.39	-1.46	-0.42	B
ENSDARG00000089917	sh3tc2	chr14:34452117-34452234	118	chr14:34451939-34452116=34452235-34452385:+	34.62	42.05	13.88	0.05	10.06	0.15	B
ENSDARG00000089917	sh3tc2	chr14:34452386-34452607	222	chr14:34452235-34452385=34452608-34452730:+	19.03	1.32	4.67	0.47	5.88	1.83	B
ENSDARG00000038360	thg1l	chr14:6233375-6233454	80	chr14:6233267-6233374=6233455-6233919:+	19.32	39.41	7.46	39.1	6.39	2.36	B
ENSDARG00000019459	elf2a	chr14:47061740-47064803	3064	chr14:47064804-47065082=47060469-47061739:-	15.46	1.57	4.47	1.42	9.14	0.89	B
ENSDARG00000037555	atoh8	chr14:9210648-9215482	4835	chr14:9215483-9216350=9210456-9210647:-	15.74	2.55	9.22	2.89	6.41	2.12	B
ENSDARG00000089372	clk4a	chr14:6629446-6629540	95	chr14:6629541-6629707=6629351-6629445:-	18.03	40.53	5.93	2.8	3.33	0.61	B
ENSDARG00000089372	clk4a	chr14:6627712-6627805	94	chr14:6627806-6627896=6627197-6627711:-	15.72	0.81	13.57	3.51	6.4	1.37	B
ENSDARG00000036500	fam122b	chr14:31197852-31198132	281	chr14:31197798-31197851=31198133-31198176:+	16.75	3.63	6.06	39.44	0.98	3.22	B
ENSDARG00000036500	fam122b	chr14:31200638-31200756	119	chr14:31200552-31200637=31200757-31200818:+	19.73	1.45	7.5	1.74	8.28	-0.97	B
ENSDARG00000060771	map7d3	chr14:31330526-31333340	2815	chr14:31333341-31333582=31328189-31330525:-	17.93	1.98	9.54	1.17	10.15	1.38	B
ENSDARG00000025577	zgc:66447	chr14:11715784-11715870	87	chr14:11715871-11716165=11714922-11715783:-	23.29	2.49	11.23	3.11	2.45	1.53	B
ENSDARG00000090788	cstf2	chr14:40994757-40994915	159	chr14:40994916-40995049=40994611-40994756:-	25.11	0.63	0.98	-0.42	5.02	-0.37	B
ENSDARG00000025131	lbx2	chr14:5079659-5080989	1331	chr14:5079021-5079658=5080990-5082166:+	31.24	3.95	13.51	3.34	12	3.94	B
ENSDARG00000056984	rad9a	chr14:21627168-21627245	78	chr14:21627246-21627353=21626972-21627167:-	20.48	2.99	12.82	0	0.37	0.28	B
ENSDARG00000062267	kdm3b	chr14:21358516-21358602	87	chr14:21358603-21359013=21357276-21358515:-	30.71	5.43	7.84	39.51	0.69	36.09	B
ENSDARG00000102048	slc25a43	chr14:32545360-32546349	990	chr14:32546350-32546484=32544417-32545359:-	15.66	2.02	13.16	2.7	12.28	0.77	B
ENSDARG00000076312	myot	chr14:11922684-11922911	228	chr14:11922912-11923119=11922518-11922683:-	17.49	3.08	3.65	0.44	0	-1.73	B
ENSDARG00000089162	afap1l1a	chr14:34222775-34223009	235	chr14:34223010-34223132=34222112-34222774:-	16.12	1	13.18	1.54	6.3	1.84	B
ENSDARG00000071497	zic3	chr14:31674126-31675052	927	chr14:31675053-31676301=31673962-31674125:-	35.58	2.4	12.62	1.74	6.57	0.8	B
ENSDARG00000078106	ocrl	chr14:33490491-33490915	425	chr14:33490916-33491000=33490363-33490490:-	26.47	2.42	7.14	2.82	2.94	1.77	B
ENSDARG00000056130	neurog1	chr14:26406506-26406611	106	chr14:26406612-26406725=26405226-26406505:-	28.93	1.96	2.3	-0.22	10.02	0.06	B
ENSDARG00000098350	mxd3	chr14:15764090-15767165	3076	chr14:15767166-15767331=15762755-15764089:-	21.29	1.52	5.92	1.3	0.83	0.63	B
ENSDARG00000060016	nsd1a	chr14:50195475-50200672	5198	chr14:50195340-50195474=50200673-50200796:+	18.06	2.29	14.85	4.38	5.48	2.43	B
ENSDARG00000021985	ercc2	chr15:23747937-23748002	66	chr15:23748003-23748146=23747793-23747936:-	15.01	1.29	13.32	40.82	23.56	-0.26	B
ENSDARG00000034453	unc119a	chr15:28191927-28192011	85	chr15:28191754-28191926=28192012-28192348:+	18.6	40.88	4.35	40.8	13.04	37.96	B
ENSDARG00000041689	usf1	chr15:21322162-21322376	215	chr15:21322074-21322161=21322377-21322435:+	19.54	1.61	10.38	1.82	-2.23	-2	B
ENSDARG00000025302	dixdc1a	chr15:18204903-18204997	95	chr15:18204793-18204902=18204998-18205152:+	15.49	3.53	1.05	0	0.99	-37.48	B
ENSDARG00000069066	nufip2	chr15:30251148-30253362	2215	chr15:30249465-30251147=30253363-30253395:+	22.58	1.7	13.98	2.16	14.83	1.13	B
ENSDARG00000058459	plekhg2	chr15:20410836-20410924	89	chr15:20409353-20410835=20410925-20411993:+	21	40.8	11.52	40.09	6.58	39.35	B
ENSDARG00000104665	kirrel3l	chr15:37109599-37109807	209	chr15:37109491-37109598=37109808-37109917:+	28.26	2.22	12.07	1.21	3.5	-0.84	B
ENSDARG00000096597	ATP5SL	chr15:6781443-6781700	258	chr15:6781309-6781442=6781701-6781863:+	18.01	1.57	-7.44	-1.38	12.97	0.02	B
ENSDARG00000006120	tbx2b	chr15:27435792-27435940	149	chr15:27435715-27435791=27435941-27436107:+	16.89	40.62	9.96	40.03	3.26	2.83	B
ENSDARG00000003910	med13b	chr15:20152630-20152716	87	chr15:20152717-20152744=20152508-20152629:-	17.91	41.62	14.41	40.74	2.17	0	B
ENSDARG00000007722	nudt8	chr15:540198-542315	2118	chr15:542316-542954=540065-540197:-	26.91	2.85	14.48	2.39	14.99	1.64	B
ENSDARG00000104172	diabloa	chr15:14920534-14920706	173	chr15:14920423-14920533=14920707-14920803:+	19.58	2.57	0.64	0.11	-2.12	-0.27	B
ENSDARG00000002336	dlc	chr15:20532179-20532274	96	chr15:20532275-20532570=20531945-20532178:-	26.39	4.78	5.11	39.21	3.49	0.48	B
ENSDARG00000002336	dlc	chr15:20531667-20531782	116	chr15:20531783-20531840=20531409-20531666:-	15.7	1	7.17	-0.16	2.93	-0.99	B
ENSDARG00000004537	kmt2a	chr15:23465917-23465997	81	chr15:23465998-23466059=23465437-23465916:-	23.5	40.82	12.09	2.93	3.25	1.25	B
ENSDARG00000004537	kmt2a	chr15:23448617-23448715	99	chr15:23448716-23448799=23448487-23448616:-	16.23	1.2	13.83	40.77	6.27	0.65	B
ENSDARG00000030913	cluha	chr15:25417013-25417091	79	chr15:25417092-25417184=25416318-25417012:-	15.6	39.54	5.08	38.4	0.85	37.28	B
ENSDARG00000013892	sorl1	chr15:21613182-21616158	2977	chr15:21616159-21616343=21613062-21613181:-	16.36	3.14	7.38	3.48	4.85	2.69	B
ENSDARG00000033978	nxn	chr15:16275289-16280881	5593	chr15:16280882-16280988=16275109-16275288:-	16.8	1.51	9.8	0.76	6.32	-0.02	B
ENSDARG00000061895	usp32	chr15:23884398-23887942	3545	chr15:23887943-23888035=23881680-23884397:-	15.43	3.86	7.98	3.34	7.77	4.09	B
ENSDARG00000098954	stard13b	chr15:33614543-33614685	143	chr15:33614686-33614806=33614306-33614542:-	17.24	2.46	6.25	0.9	-0.09	0.47	B
ENSDARG00000098171	zgc:162193	chr15:14270889-14271014	126	chr15:14271015-14271352=14269873-14270888:-	35.26	4.35	24.59	0.05	7.58	38.7	B
ENSDARG00000079702	wdr81	chr15:26630309-26630549	241	chr15:26630550-26630743=26630127-26630308:-	15.56	2.6	0	-0.19	3.65	0.66	B
ENSDARG00000007135	cnot3a	chr16:32173571-32174187	617	chr16:32174188-32174315=32173510-32173570:-	17.52	2.73	13.45	3.52	9.72	3.65	B
ENSDARG00000076542	pogzb	chr16:38175746-38177441	1696	chr16:38175591-38175745=38177442-38177542:+	17.5	2.58	12.75	3.68	14.18	2.91	B
ENSDARG00000098650	IQGAP3	chr16:54986164-54991527	5364	chr16:54986079-54986163=54991528-54991760:+	15.56	3.78	3.91	2.14	-0.53	0.29	B
ENSDARG00000055115	dtnbp1a	chr16:25619423-25620024	602	chr16:25620025-25620398=25619369-25619422:-	15.79	39.92	8.11	3.67	9.3	3.1	B
ENSDARG00000058528	cnot10	chr16:7805967-7808086	2120	chr16:7805853-7805966=7808087-7808217:+	16	2.09	0	3.04	12.97	3.66	B
ENSDARG00000058528	cnot10	chr16:7808218-7808302	85	chr16:7808087-7808217=7808303-7808338:+	19.24	2.6	14.09	40	11.11	39.89	B
ENSDARG00000002445	prdm1a	chr16:7515474-7515793	320	chr16:7515794-7515922=7513652-7515473:-	16.62	2.21	10.93	2.59	7.64	0.97	B
ENSDARG00000086425	prpf3	chr16:9546786-9546876	91	chr16:9546877-9546954=9546730-9546785:-	37.17	42.27	10.67	39.65	4.81	2.4	B
ENSDARG00000006598	sgk2b	chr16:26662203-26662279	77	chr16:26662280-26662320=26662145-26662202:-	15.77	39.54	9.34	38.33	12.3	1.52	B
ENSDARG00000006598	sgk2b	chr16:26661889-26661971	83	chr16:26661972-26662055=26661757-26661888:-	22.5	41.3	9.73	39.07	4.07	37.9	B
ENSDARG00000042030	kpna5	chr16:32218542-32218624	83	chr16:32218625-32218788=32218463-32218541:-	17.79	40.32	3.08	37.78	8.54	38.84	B
ENSDARG00000021987	plecb	chr16:5580936-5583391	2456	chr16:5580837-5580935=5583392-5586745:+	19.78	2.44	3.38	1.79	3.11	0.68	B
ENSDARG00000070131	rpp25l	chr16:41583892-41585419	1528	chr16:41585420-41585658=41582584-41583891:-	16.08	5.7	7.46	3.13	12.12	4.88	B
ENSDARG00000041483	paqr6	chr16:45811875-45815419	3545	chr16:45811730-45811874=45815420-45815843:+	17.52	0.61	6.6	0.74	19.41	0.29	B
ENSDARG00000078164	znf576.2	chr16:25248533-25249284	752	chr16:25248411-25248532=25249285-25249475:+	16.24	3.98	13.22	2.37	11.14	2.41	B
ENSDARG00000104311	scmh1	chr16:35632235-35632879	645	chr16:35632880-35632924=35632164-35632234:-	18.13	0.9	14.41	0.71	6.94	0.15	B
ENSDARG00000060435	bnipl	chr16:38341197-38341264	68	chr16:38341005-38341196=38341265-38341367:+	15.17	40.84	1.1	38.52	2.3	38.28	B
ENSDARG00000041481	smg5	chr16:45734597-45737859	3263	chr16:45734518-45734596=45737860-45737985:+	20.43	1.52	9.33	4.55	8.12	3.18	B
ENSDARG00000052747	gpatch3	chr16:53709876-53709991	116	chr16:53709816-53709875=53709992-53710098:+	25.71	39.98	6.59	0	3.23	35.59	B
ENSDARG00000010411	epn1	chr16:12864587-12864661	75	chr16:12864335-12864586=12864662-12866408:+	21.9	2.29	9.98	39.99	6.97	0.46	B
ENSDARG00000017427	phf20l1	chr16:31649200-31649292	93	chr16:31649293-31649536=31649043-31649199:-	15.25	2.53	9.19	38.89	3.73	1.46	B
ENSDARG00000055885	tex10	chr16:27579209-27579287	79	chr16:27579288-27579368=27579039-27579208:-	15.08	38.35	8.99	40.3	2.65	1.51	B
ENSDARG00000101258	COL27A1 (2 of 2)	chr16:51997956-51998721	766	chr16:51997902-51997955=51998722-51998757:+	15.9	39.91	3.8	2.36	1.89	1.91	B
ENSDARG00000021184	rbfox1l	chr16:31950301-31950371	71	chr16:31950372-31950464=31950243-31950300:-	16.65	3.24	11.27	3.38	2.68	0.89	B
ENSDARG00000101710	arid1aa	chr16:34028130-34028215	86	chr16:34028004-34028129=34028216-34028312:+	20.83	4.32	11.78	3.79	12.03	1.6	B
ENSDARG00000054789	lysmd1	chr16:29759425-29761134	1710	chr16:29759117-29759424=29761135-29762166:+	15.18	5.52	9.53	3.89	5.73	1.88	B
ENSDARG00000053291	pnrc2	chr16:33150954-33151460	507	chr16:33151461-33151647=33150736-33150953:-	19	3.46	14.14	2.47	11.84	1.89	B
ENSDARG00000052789	azin1a	chr16:52833457-52833602	146	chr16:52833603-52833684=52833382-52833456:-	24.79	40.08	10.27	3.51	2.82	36.7	B
ENSDARG00000052789	azin1a	chr16:52827731-52827821	91	chr16:52827822-52827940=52827516-52827730:-	30.69	2.06	12.32	0.36	8.32	-0.26	B
ENSDARG00000006092	rad21a	chr16:48478869-48478984	116	chr16:48478985-48479208=48478715-48478868:-	16.15	6.7	3.59	37.07	2.5	36.91	B
ENSDARG00000077326	slc45a4	chr16:30969838-30974532	4695	chr16:30974533-30974606=30969263-30969837:-	19.05	1.97	14.7	2.22	5.65	2.02	B
ENSDARG00000039871	rpz4	chr16:46530534-46533434	2901	chr16:46530438-46530533=46533435-46533493:+	15.34	3.89	7.55	2.5	5.66	2.46	B
ENSDARG00000076805	leng8	chr16:12371566-12371692	127	chr16:12371693-12371863=12371338-12371565:-	20.11	5.36	7.05	38.97	2.64	1.89	B
ENSDARG00000076805	leng8	chr16:12370366-12370473	108	chr16:12370474-12370768=12370264-12370365:-	15.12	38.75	11.7	37.96	2	37.25	B
ENSDARG00000058461	ice1	chr16:9517013-9517366	354	chr16:9516975-9517012=9517367-9517449:+	21.61	3.94	14.83	2.69	9.91	0.97	B
ENSDARG00000076308	pdp1	chr16:26945287-26947096	1810	chr16:26947097-26947192=26943311-26945286:-	19.44	2.09	2.47	0.77	11.04	1.36	B
ENSDARG00000059870	clk2b	chr16:54673060-54679321	6262	chr16:54679322-54679400=54672875-54673059:-	15.32	2.47	12.76	1.9	2.69	0.43	B
ENSDARG00000063300	si:ch1073-385i9.2	chr16:52082463-52082551	89	chr16:52082552-52085549=52082329-52082462:-	15.62	40.14	6.02	38.57	1.15	36.17	B
ENSDARG00000053864	elmsan1b	chr17:37405556-37413148	7593	chr17:37405359-37405555=37413149-37417993:+	21.1	2.78	14.74	3.3	11.58	2.75	B
ENSDARG00000026723	syncripl	chr17:50189118-50192081	2964	chr17:50188956-50189117=50192082-50192200:+	20.36	4.34	11.44	3.34	8.16	2.84	B
ENSDARG00000001244	srrm1	chr17:25417159-25417249	91	chr17:25417066-25417158=25417250-25417993:+	19.8	5.06	10.54	2.93	1.12	0.5	B
ENSDARG00000055027	pomt2	chr17:31692272-31692365	94	chr17:31692366-31692474=31692163-31692271:-	21.88	39.25	6.62	0.7	5.93	0	B
ENSDARG00000011235	otx2	chr17:44132962-44133588	627	chr17:44133589-44133942=44132810-44132961:-	15.04	2.89	6.49	2.15	5.36	1.68	B
ENSDARG00000078784	mgaa	chr17:10426882-10426966	85	chr17:10426274-10426881=10426967-10427130:+	23.97	1.49	14.83	2.66	6.57	-0.05	B
ENSDARG00000056659	ttbk1b	chr17:22034709-22034865	157	chr17:22034866-22034931=22034616-22034708:-	29.01	1.26	13.97	2.72	8.96	-0.51	B
ENSDARG00000060679	kdm1a	chr17:28082200-28082350	151	chr17:28082351-28082525=28082066-28082199:-	29.73	3.68	14.44	0.92	7.42	1.17	B
ENSDARG00000010181	asap2a	chr17:35270754-35270849	96	chr17:35270668-35270753=35270850-35270929:+	15.2	38.78	5.41	0	9.18	39.6	B
ENSDARG00000010181	asap2a	chr17:35270930-35271400	471	chr17:35270850-35270929=35271401-35271514:+	16.67	1.63	2.33	0.85	0.55	-0.89	B
ENSDARG00000010181	asap2a	chr17:35271515-35274597	3083	chr17:35271401-35271514=35274598-35275536:+	18.34	0.7	8.61	1.3	5.56	0.45	B
ENSDARG00000077295	akap6	chr17:9099088-9100910	1823	chr17:9096076-9099087=9100911-9101030:+	15.87	1.32	3.76	2.66	-1.08	1.52	B
ENSDARG00000060021	vcpkmt	chr17:45659633-45659764	132	chr17:45659560-45659632=45659765-45659884:+	16.41	1.46	13.47	0.93	13.32	0.09	B
ENSDARG00000063553	rlf	chr17:24578187-24578275	89	chr17:24577984-24578186=24578276-24578412:+	15.06	38.58	12.73	39.71	8.77	39.11	B
ENSDARG00000019338	adprhl2	chr17:31595441-31597245	1805	chr17:31594891-31595440=31597246-31597342:+	17.87	2.25	8.13	1.98	8.25	1.75	B
ENSDARG00000074927	bub1bb	chr17:1955772-1955858	87	chr17:1955712-1955771=1955859-1956003:+	17.7	3.28	7.53	38.88	0.73	37.73	B
ENSDARG00000079220	wdr20a	chr17:1513562-1516856	3295	chr17:1516857-1518152=1511928-1513561:-	27.25	1.23	6.8	0.05	4.43	-0.23	B
ENSDARG00000071005	ppp1r3ca	chr17:23291542-23292173	632	chr17:23291353-23291541=23292174-23294154:+	35.11	3.51	11.87	1.87	13.04	2.06	B
ENSDARG00000042853	ivd	chr17:31334973-31335049	77	chr17:31335050-31335143=31334891-31334972:-	24.63	2.56	4.39	-0.24	1.19	-1.6	B
ENSDARG00000103234	ppie	chr17:25284349-25284446	98	chr17:25284447-25284545=25284305-25284348:-	15.88	2.71	7.32	2.09	11.28	2.07	B
ENSDARG00000033707	jade1	chr17:26824375-26826092	1718	chr17:26823841-26824374=26826093-26826210:+	17.78	3.48	6.73	4.13	8.45	1.71	B
ENSDARG00000054823	id3	chr17:27254382-27254480	99	chr17:27254481-27254905=27254303-27254381:-	15.13	2.46	11.23	2.13	8.3	1.12	B
ENSDARG00000102138	foxa1	chr17:10162246-10163216	971	chr17:10162037-10162245=10163217-10164898:+	21.64	5.24	4.36	0.17	10.79	2.55	B
ENSDARG00000079233	E2F2	chr17:27230444-27231907	1464	chr17:27231908-27232127=27230282-27230443:-	15.13	3.07	8.33	5.01	2.5	6.22	B
ENSDARG00000079233	E2F2	chr17:27229610-27229961	352	chr17:27229962-27230076=27229429-27229609:-	18.37	3.93	4.35	40.08	0	38.22	B
ENSDARG00000042563	mis18bp1	chr17:28605346-28605451	106	chr17:28605203-28605345=28605452-28605530:+	20.49	2	10.67	39.9	8.09	2.39	B
ENSDARG00000056491	ikzf5	chr17:21800098-21800495	398	chr17:21799924-21800097=21800496-21802362:+	21.27	2.99	14.92	2.62	10.55	2.35	B
ENSDARG00000076988	znf839	chr17:31615475-31615559	85	chr17:31615560-31616462=31615292-31615474:-	36.45	4.67	12.99	40.41	9.18	1.54	B
ENSDARG00000020077	nol10	chr17:51619815-51619897	83	chr17:51619725-51619814=51619898-51620059:+	22.6	40.32	21.65	0.32	7.42	39.59	B
ENSDARG00000100359	AREL1	chr17:49409334-49409407	74	chr17:49409192-49409333=49409408-49409529:+	19.62	39.33	3.99	0.66	1.2	-0.45	B
ENSDARG00000001729	strn3	chr17:28721531-28721611	81	chr17:28721363-28721530=28721612-28721752:+	17.8	40.22	5.87	3.14	0.51	0	B
ENSDARG00000079020	gcfc2	chr17:32590081-32590178	98	chr17:32589998-32590080=32590179-32590378:+	20.93	40.88	5.66	0	4.92	1.25	B
ENSDARG00000007693	nfkbiab	chr17:12788848-12789538	691	chr17:12788568-12788847=12789539-12789644:+	17.99	4.99	13.21	4.03	4.23	38.68	B
ENSDARG00000007693	nfkbiab	chr17:12792195-12792278	84	chr17:12791916-12792194=12792279-12792670:+	17.46	3.42	14.49	2.8	7.46	1.96	B
ENSDARG00000016154	zfp36l1a	chr17:37846735-37848084	1350	chr17:37848085-37848280=37845032-37846734:-	17.28	3.08	14.69	3.95	8.58	3.36	B
ENSDARG00000015566	dnmt3ab	chr17:37009641-37011244	1604	chr17:37011245-37011324=37009528-37009640:-	15.63	0.95	-2.35	-0.22	1.82	0.17	B
ENSDARG00000079731	kif13ba	chr17:16259648-16260922	1275	chr17:16259521-16259647=16260923-16260978:+	15.4	4.88	0	1.99	1.54	3.41	B
ENSDARG00000071018	ptena	chr17:23648522-23653749	5228	chr17:23653750-23654471=23648437-23648521:-	17.47	3.37	10.48	3.34	9.68	2.49	B
ENSDARG00000035650	evla	chr17:30884545-30884649	105	chr17:30884650-30884710=30884487-30884544:-	23.5	2.3	13.36	1.53	4.52	0.04	B
ENSDARG00000023797	ryr1b	chr18:35522079-35522156	78	chr18:35522157-35522313=35522014-35522078:-	23.05	40.97	3.13	38.29	1.4	1.4	B
ENSDARG00000093864	wee1	chr18:16933176-16933484	309	chr18:16933485-16933690=16933109-16933175:-	19.64	1.79	3.69	0.45	0.95	0.2	B
ENSDARG00000093864	wee1	chr18:16932504-16932593	90	chr18:16932594-16932766=16932235-16932503:-	17.55	3.96	9.5	1.96	9.97	39.65	B
ENSDARG00000093864	wee1	chr18:16931947-16932035	89	chr18:16932036-16932128=16931861-16931946:-	19.1	41.04	14.94	37.92	2.82	38.16	B
ENSDARG00000093864	wee1	chr18:16930535-16930922	388	chr18:16930923-16931068=16929360-16930534:-	18.35	2.46	13.66	3.7	0.86	0.5	B
ENSDARG00000105288	si:ch211-79l17.1	chr18:467808-468224	417	chr18:468225-468365=467697-467807:-	21.56	2.55	11.36	2.73	14.1	4.35	B
ENSDARG00000017246	prx	chr18:46228113-46228188	76	chr18:46228189-46228296=46227987-46228112:-	19.9	40.87	1.32	1.15	-0.3	-37.27	B
ENSDARG00000101085	ss18l2	chr18:440647-441123	477	chr18:440570-440646=441124-441719:+	19.52	1.15	4.87	1.83	7.14	0.8	B
ENSDARG00000073944	ZFHX3 (1 of 2)	chr18:5899667-5914450	14784	chr18:5898776-5899666=5914451-5917201:+	26.84	2.93	7.41	3.3	6.78	2.13	B
ENSDARG00000073944	ZFHX3 (1 of 2)	chr18:5924288-5926343	2056	chr18:5924198-5924287=5926344-5926465:+	16.41	3.44	7.69	2.45	9.76	1.96	B
ENSDARG00000062269	fan1	chr18:21704419-21706152	1734	chr18:21706153-21706321=21704315-21704418:-	15.85	4.25	10.81	2.71	4.91	2.09	B
ENSDARG00000063167	chkb	chr18:8375034-8376993	1960	chr18:8374925-8375033=8376994-8377088:+	17.76	0.69	8.92	0.65	16.58	0.45	B
ENSDARG00000042249	FRMD4A	chr18:8585746-8586197	452	chr18:8586198-8586281=8585680-8585745:-	15.72	1.15	1.95	36.99	1.51	36.31	B
ENSDARG00000042249	FRMD4A	chr18:8572504-8582571	10068	chr18:8582572-8582658=8572427-8572503:-	22.37	3.03	10.34	3.19	3.31	2.16	B
ENSDARG00000058306	prpf18	chr18:8444290-8444397	108	chr18:8444110-8444289=8444398-8444475:+	16.8	3.12	5.88	-1.49	2.52	-0.07	B
ENSDARG00000012248	rgma	chr18:24935834-24939905	4072	chr18:24935718-24935833=24939906-24940423:+	21.64	3.09	13.18	3.33	14.69	3.46	B
ENSDARG00000061338	ddx6	chr18:43885849-43885932	84	chr18:43885933-43886566=43885785-43885848:-	29.82	42.18	4.23	38.6	3.51	37.39	B
ENSDARG00000009837	agk	chr18:20544776-20544853	78	chr18:20544683-20544775=20544854-20544886:+	30.05	41.43	10.57	39.33	4.52	38.63	B
ENSDARG00000014680	znf710a	chr18:26107966-26109730	1765	chr18:26107791-26107965=26109731-26110160:+	16.72	1.27	10.54	1.38	7.72	1.38	B
ENSDARG00000022564	C18H11orf58	chr18:27327580-27327667	88	chr18:27327668-27327777=27327026-27327579:-	18.37	2.29	4.98	1.37	5.36	38.21	B
ENSDARG00000054301	kti12	chr18:26789602-26793356	3755	chr18:26793357-26793427=26789367-26789601:-	20.13	1.38	1.07	0.52	4.92	-0.6	B
ENSDARG00000061977	ppfibp2a	chr18:29211096-29211189	94	chr18:29211007-29211095=29211190-29211312:+	21.11	2.23	0.91	-0.24	7.99	1.28	B
ENSDARG00000068404	tbcb	chr18:37278993-37279135	143	chr18:37278792-37278992=37279136-37279277:+	17.49	2.02	5.7	0.68	-0.45	-0.8	B
ENSDARG00000042530	nup205	chr18:12292568-12292644	77	chr18:12292645-12292809=12292392-12292567:-	16.31	3.65	10.75	38.1	7.64	36.4	B
ENSDARG00000062445	pias1b	chr18:20024969-20025283	315	chr18:20024884-20024968=20025284-20025331:+	21.22	3.06	7.28	40.15	4.11	-0.65	B
ENSDARG00000062381	si:ch211-238n5.4	chr18:20554467-20555616	1150	chr18:20555617-20555923=20554275-20554466:-	21.03	2.07	14.33	1.46	5.36	2.71	B
ENSDARG00000003487	nup93	chr18:17577129-17577349	221	chr18:17576996-17577128=17577350-17577507:+	23.72	4.11	14.69	39.69	6.64	1.55	B
ENSDARG00000062020	gse1	chr18:30488953-30490443	1491	chr18:30488342-30488952=30490444-30490556:+	18.8	1.65	13.62	2.29	7.64	1.45	B
ENSDARG00000062721	dennd4a	chr18:19063476-19065023	1548	chr18:19065024-19065115=19063300-19063475:-	23.8	2.75	10.03	2.61	8.11	2.92	B
ENSDARG00000042021	mapk12a	chr18:14887848-14887919	72	chr18:14887920-14888031=14887818-14887847:-	24.35	41.15	9.82	2.12	10.8	1.56	B
ENSDARG00000042021	mapk12a	chr18:14882040-14882122	83	chr18:14882123-14882202=14881961-14882039:-	16.39	41.14	10.76	3.43	1.86	1.79	B
ENSDARG00000026395	rfx4	chr18:15401948-15404880	2933	chr18:15404881-15405108=15401861-15401947:-	22.53	2.43	5.56	1.66	8.08	0.67	B
ENSDARG00000070463	e2f3	chr19:29701441-29701568	128	chr19:29701569-29701736=29701326-29701440:-	22.34	2.51	14.32	3.04	2.52	-0.38	B
ENSDARG00000104542	ppt2	chr19:19279583-19279703	121	chr19:19279704-19279787=19279498-19279582:-	15.52	40.6	8.77	39.11	8.8	39.69	B
ENSDARG00000062962	kmt2ba	chr19:9349550-9349630	81	chr19:9349445-9349549=9349631-9349743:+	25.85	4.91	10.39	40.02	5.15	38.59	B
ENSDARG00000009779	mcl1a	chr19:351261-352444	1184	chr19:351010-351260=352445-353024:+	15.89	3.12	13.01	1.65	9.07	2.06	B
ENSDARG00000058094	ciarta	chr19:9015755-9018307	2553	chr19:9018308-9018609=9015679-9015754:-	16.83	3.74	12.14	4.13	11.98	3.71	B
ENSDARG00000062954	clk2a	chr19:9242713-9242827	115	chr19:9242618-9242712=9242828-9242957:+	18.93	2.49	4.81	1.01	13.78	2.97	B
ENSDARG00000062954	clk2a	chr19:9242958-9246078	3121	chr19:9242828-9242957=9246079-9246161:+	33.47	2.51	2.85	1.11	7.47	1.12	B
ENSDARG00000062954	clk2a	chr19:9247467-9248107	641	chr19:9247387-9247466=9248108-9248198:+	15.67	3.08	9.33	2.4	0.41	0	B
ENSDARG00000035985	FAM210A (1 of 2)	chr19:12726143-12728460	2318	chr19:12728461-12728506=12725765-12726142:-	17.95	4.65	10.64	3.62	3.49	2.22	B
ENSDARG00000025269	pdcd6ip	chr19:43287602-43290927	3326	chr19:43287501-43287601=43290928-43291044:+	26.19	0.68	8.57	-0.31	4.85	-0.29	B
ENSDARG00000070538	hey1	chr19:32214335-32214831	497	chr19:32214832-32214983=32214259-32214334:-	15.76	2.51	14.29	3.05	13.02	1.93	B
ENSDARG00000071150	cica	chr19:6169414-6171367	1954	chr19:6171368-6171493=6166753-6169413:-	22.49	5.08	11.83	1.93	5.37	3.2	B
ENSDARG00000012422	col11a2	chr19:7305909-7306019	111	chr19:7306020-7306265=7305795-7305908:-	21.39	1.22	4.23	0.07	-1.32	-1.39	B
ENSDARG00000019842	cnot3b	chr19:10354914-10354993	80	chr19:10354994-10355213=10354786-10354913:-	19.04	2.69	14.54	36.93	-0.45	36.71	B
ENSDARG00000098916	krit1	chr19:46400971-46403465	2495	chr19:46403466-46403672=46400854-46400970:-	21.39	2.2	10.66	2.83	10.19	1.16	B
ENSDARG00000101323	trnau1apa	chr19:14070649-14070777	129	chr19:14070778-14071009=14070551-14070648:-	17.49	3.87	7.93	1.57	1.89	36.82	B
ENSDARG00000099609	tpbga	chr19:14197591-14198489	899	chr19:14197154-14197590=14198490-14199792:+	18.63	6.21	3.57	39.33	8.7	38.76	B
ENSDARG00000016623	si:ch211-195b13.1	chr19:25302514-25303291	778	chr19:25302424-25302513=25303292-25305004:+	26.18	2.15	7.8	2.11	9.53	1.32	B
ENSDARG00000035889	zbtb8b	chr19:32918936-32922889	3954	chr19:32922890-32923047=32918627-32918935:-	16.73	1.71	13.39	1.28	11.85	1.95	B
ENSDARG00000057586	sall3b	chr19:22485102-22486028	927	chr19:22482180-22485101=22486029-22486372:+	28.95	2.6	10.75	1.85	7.92	0.81	B
ENSDARG00000056594	irx1b	chr19:28544236-28544370	135	chr19:28544371-28545343=28544163-28544235:-	21.62	3.07	13.03	4.63	7.99	1.55	B
ENSDARG00000035909	mfsd2ab	chr19:31291121-31291300	180	chr19:31291002-31291120=31291301-31291384:+	20.53	4.1	7.46	2.77	1.46	36.08	B
ENSDARG00000035909	mfsd2ab	chr19:31292800-31292882	83	chr19:31292687-31292799=31292883-31293026:+	21	40.65	10.93	1.61	6.24	39.18	B
ENSDARG00000099258	vps52	chr19:19166654-19166861	208	chr19:19166578-19166653=19166862-19166929:+	17.25	1.44	6.95	1.2	-1.55	-1.25	B
ENSDARG00000005058	ncapd2	chr2:44915743-44915827	85	chr2:44915828-44916020=44915624-44915742:-	17.83	5.1	5.13	38.63	14.14	40.62	B
ENSDARG00000004167	zgc:110366	chr2:7271439-7276190	4752	chr2:7271314-7271438=7276191-7276843:+	25.61	0.76	14.83	0.72	11.66	1	B
ENSDARG00000078179	fndc3ba	chr2:25872889-25873010	122	chr2:25872722-25872888=25873011-25873138:+	17.65	40.22	13.4	1.18	0.3	-1.65	B
ENSDARG00000038585	eif4e2	chr2:45277108-45279345	2238	chr2:45279346-45279450=45276955-45277107:-	21.98	1.86	-0.49	-0.11	1.73	-0.29	B
ENSDARG00000103889	mettl17	chr2:37848654-37849303	650	chr2:37849304-37849398=37848583-37848653:-	20.1	0.77	8.66	1.85	6.99	0.76	B
ENSDARG00000021398	mul1a	chr2:45116693-45118441	1749	chr2:45118442-45118553=45116557-45116692:-	15.12	4	4.17	2.74	-3.03	1.4	B
ENSDARG00000019128	tpm4b	chr2:55581190-55581268	79	chr2:55581269-55581386=55581119-55581189:-	16.34	40.22	1.86	37.69	5.88	0	B
ENSDARG00000069295	bcl6ab	chr2:10294627-10296228	1602	chr2:10296229-10296320=10294477-10294626:-	21.23	1.68	12.29	2.96	10.32	1.25	B
ENSDARG00000069295	bcl6ab	chr2:10294183-10294268	86	chr2:10294269-10294399=10294045-10294182:-	19.52	1.63	10.73	38.53	8.01	0.62	B
ENSDARG00000067916	tgs1	chr2:27962560-27962710	151	chr2:27962711-27962927=27962481-27962559:-	22.51	2.29	13.66	0.6	-1.79	-1.49	B
ENSDARG00000094514	si:dkey-7l6.3	chr2:42506732-42509817	3086	chr2:42509818-42509896=42505225-42506731:-	18.76	2.83	8.57	3.9	12.5	2.44	B
ENSDARG00000053101	prpf38b	chr2:45803492-45805363	1872	chr2:45805364-45805617=45802296-45803491:-	15.36	2.14	9.73	1.8	3.42	1.37	B
ENSDARG00000029463	asap1a	chr2:32311186-32314153	2968	chr2:32314154-32314223=32311098-32311185:-	17.86	2.4	5.26	37.2	0.75	3.31	B
ENSDARG00000029463	asap1a	chr2:32309101-32310873	1773	chr2:32310874-32310922=32308937-32309100:-	16.08	4.17	2.37	36.34	0.94	1.85	B
ENSDARG00000022213	uck2b	chr2:6146842-6146918	77	chr2:6146919-6147015=6146699-6146841:-	18.36	5.03	6.94	39.14	7.02	38.09	B
ENSDARG00000101983	pkn2	chr2:22809470-22809545	76	chr2:22809333-22809469=22809546-22809624:+	26.55	41.99	6.6	40.03	1.85	0	B
ENSDARG00000004539	ptgs2a	chr2:21265357-21265434	78	chr2:21265435-21265551=21265213-21265356:-	15.56	41.1	4.44	39.7	7.69	39.27	B
ENSDARG00000038780	ubtfl	chr2:32390292-32390366	75	chr2:32390367-32390408=32390163-32390291:-	15.83	3.28	13.97	1.05	9.95	1.49	B
ENSDARG00000101361	znf644a	chr2:22857601-22861071	3471	chr2:22861072-22861605=22857475-22857600:-	23.36	3.33	11.11	2.47	7.97	1.7	B
ENSDARG00000069056	ranbp3b	chr2:53891198-53903158	11961	chr2:53891161-53891197=53903159-53903214:+	15.72	1.91	1.87	1.63	3.38	2.27	B
ENSDARG00000013946	ivns1abpb	chr2:23731627-23732006	380	chr2:23732007-23732127=23731454-23731626:-	17.27	5.67	7.28	38.32	2.2	36.99	B
ENSDARG00000038785	abcf2a	chr2:32525587-32525940	354	chr2:32525941-32526123=32525415-32525586:-	16.58	3.62	11.07	3.74	12.89	4.59	B
ENSDARG00000038754	plk3	chr2:35623051-35623129	79	chr2:35622934-35623050=35623130-35623259:+	16.42	39.68	14.6	39.87	6.9	2.03	B
ENSDARG00000019335	hes6	chr2:48449146-48449219	74	chr2:48448978-48449145=48449220-48449306:+	31.52	1.96	12.26	-0.1	8.11	0.42	B
ENSDARG00000062272	afg3l2	chr2:21797213-21797299	87	chr2:21797119-21797212=21797300-21797380:+	15.88	40.87	3.83	38.16	4.45	37.52	B
ENSDARG00000079302	and2	chr2:31781670-31782390	721	chr2:31782391-31782518=31779986-31781669:-	15.55	2.06	-0.3	-1.06	0.35	-0.53	B
ENSDARG00000016253	ralab	chr2:21952186-21954257	2072	chr2:21954258-21954432=21950290-21952185:-	17.82	1.12	5.23	0.27	14.13	0.25	B
ENSDARG00000061948	amotl2b	chr2:23203748-23204590	843	chr2:23203637-23203747=23204591-23205527:+	24.37	1.5	11.74	1	12.61	0.28	B
ENSDARG00000063182	RC3H1 (2 of 2)	chr2:7313315-7313411	97	chr2:7313412-7313854=7313194-7313314:-	30.3	41.15	9.59	39.02	2.56	37.07	B
ENSDARG00000079564	vmhc	chr2:24602146-24602226	81	chr2:24602227-24602322=24602011-24602145:-	22.33	2.53	1.02	-1.36	-0.66	-37.18	B
ENSDARG00000030448	sppl2	chr2:37514046-37514137	92	chr2:37513983-37514045=37514138-37514237:+	15.34	40.81	12	1.4	4.96	-0.07	B
ENSDARG00000030448	sppl2	chr2:37514551-37515330	780	chr2:37514473-37514550=37515331-37515491:+	16.5	1.6	5.41	2.87	3.05	1.26	B
ENSDARG00000005606	paxip1	chr2:29938139-29938267	129	chr2:29938268-29938311=29938075-29938138:-	16.81	40.95	14.39	1.75	6.45	1.59	B
ENSDARG00000005606	paxip1	chr2:29923953-29924255	303	chr2:29924256-29924358=29923784-29923952:-	17.09	1.91	7.04	0.66	0.55	-0.11	B
ENSDARG00000005606	paxip1	chr2:29919778-29919922	145	chr2:29919923-29919998=29919717-29919777:-	17.56	2.97	11.41	0.44	0.17	-0.32	B
ENSDARG00000005606	paxip1	chr2:29919446-29919716	271	chr2:29919717-29919777=29919143-29919445:-	36.19	1.45	24.82	0.45	-8.1	-1.59	B
ENSDARG00000016788	zeb1a	chr2:43958021-43959678	1658	chr2:43959679-43960242=43957855-43958020:-	20	5.22	4.36	3.11	7.14	3.1	B
ENSDARG00000039051	hhatla	chr2:21680234-21682366	2133	chr2:21682367-21682511=21679751-21680233:-	21.22	2.26	0.72	0.2	2.1	0.69	B
ENSDARG00000074447	dapk3	chr2:37489279-37489370	92	chr2:37489371-37489419=37489252-37489278:-	15.15	40.97	10.72	2.05	-0.1	0.86	B
ENSDARG00000038716	casq1a	chr2:38065889-38066088	200	chr2:38065788-38065888=38066089-38066200:+	20.9	2.36	0.8	0.92	0.94	-1.21	B
ENSDARG00000060054	epc1b	chr2:43780139-43780257	119	chr2:43780049-43780138=43780258-43780406:+	16.9	2.77	8.69	39.39	3.58	37.2	B
ENSDARG00000019526	agfg1b	chr2:16798159-16801305	3147	chr2:16798008-16798158=16801306-16801422:+	18.2	0.88	10.19	0.9	11.05	0.75	B
ENSDARG00000015901	ptbp2b	chr2:20126666-20126786	121	chr2:20126504-20126665=20126787-20126897:+	15.4	1.79	12.94	1.24	10.23	1.08	B
ENSDARG00000035859	angptl4	chr2:24884919-24885043	125	chr2:24884805-24884918=24885044-24885139:+	18.01	4.69	14.74	3.56	6.95	38.62	B
ENSDARG00000056218	tnika	chr2:26131952-26132032	81	chr2:26131824-26131951=26132033-26132172:+	18.99	38.04	5.72	37.72	3.45	0	B
ENSDARG00000070426	chac1	chr20:28368629-28369531	903	chr20:28368593-28368628=28369532-28370372:+	36.86	3.85	14.88	1.97	14.4	1.33	B
ENSDARG00000040001	fryl	chr20:23470485-23470560	76	chr20:23470427-23470484=23470561-23470652:+	15.34	39.34	0	0	3.09	37.73	B
ENSDARG00000042031	gorab	chr20:34600652-34600740	89	chr20:34600550-34600651=34600741-34600881:+	19.43	2.19	6.6	1.18	12.33	2.59	B
ENSDARG00000020785	lama4	chr20:233688-236648	2961	chr20:233560-233687=236649-236729:+	16.28	2.4	10.88	3.38	11.92	2.54	B
ENSDARG00000016630	tprb	chr20:34141563-34141652	90	chr20:34141653-34141721=34141477-34141562:-	15.27	41.19	9.67	1.83	0.66	35.11	B
ENSDARG00000102055	hadhb	chr20:48473980-48474070	91	chr20:48474071-48474192=48473900-48473979:-	25.02	4.08	1.39	-1.64	6.62	0.45	B
ENSDARG00000043250	ppm1ab	chr20:20711140-20711254	115	chr20:20711255-20711390=20711042-20711139:-	26.73	1.86	-2.93	-0.6	3.62	-1.93	B
ENSDARG00000020693	sesn1	chr20:32324818-32324905	88	chr20:32324705-32324817=32324906-32325096:+	26.67	42.06	14.55	40.82	10.58	39.85	B
ENSDARG00000067913	ints9	chr20:50099148-50099298	151	chr20:50099027-50099147=50099299-50099433:+	30.46	41.46	5.02	-38.86	11.94	37.23	B
ENSDARG00000033916	si:ch211-243j20.2	chr20:38766169-38766247	79	chr20:38766012-38766168=38766248-38767817:+	24.66	41.51	8.44	39.28	6.39	39.15	B
ENSDARG00000042557	rnf144ab	chr20:29939192-29942741	3550	chr20:29942742-29942802=29938981-29939191:-	15.79	4.56	14.29	6.12	2.33	4.47	B
ENSDARG00000021389	jag2b	chr20:21566179-21566252	74	chr20:21566063-21566178=21566253-21566504:+	19.5	3.05	13.62	39.56	7.74	0.66	B
ENSDARG00000021753	ccdc25	chr20:39440390-39440475	86	chr20:39440476-39440527=39440314-39440389:-	18.99	4.2	4.51	1.17	2.09	-0.42	B
ENSDARG00000077029	bub1	chr20:2617235-2618634	1400	chr20:2618635-2618717=2617194-2617234:-	21.31	0.6	2.67	1.48	10.47	0.79	B
ENSDARG00000077029	bub1	chr20:2604513-2604584	72	chr20:2604585-2604759=2604440-2604512:-	19.96	1.14	0.78	36.9	2.31	0	B
ENSDARG00000070425	dll4	chr20:28350925-28351418	494	chr20:28350755-28350924=28351419-28351638:+	17.47	1.94	-1.14	1.06	3.3	0.86	B
ENSDARG00000052408	mgat2	chr20:54279303-54285411	6109	chr20:54285412-54285690=54277595-54279302:-	18.08	2.8	2.06	1.97	12.64	2.6	B
ENSDARG00000005481	nfkbiaa	chr20:16983466-16983782	317	chr20:16983360-16983465=16983783-16983990:+	17.01	2.48	8.69	1.98	6.34	1.86	B
ENSDARG00000017338	kidins220b	chr20:29877034-29877119	86	chr20:29876896-29877033=29877120-29877218:+	16.89	2.07	6.24	2.14	7.03	3.69	B
ENSDARG00000010785	thbs1b	chr20:29146272-29146356	85	chr20:29146357-29146466=29146146-29146271:-	19.17	2.32	5.09	38.46	4.24	3.26	B
ENSDARG00000042934	ctgfa	chr20:25441970-25442128	159	chr20:25441724-25441969=25442129-25442345:+	22.14	4.85	12.45	0.67	9.44	-0.3	B
ENSDARG00000042934	ctgfa	chr20:25443102-25443208	107	chr20:25442890-25443101=25443209-25444400:+	19.06	5.63	12.58	0.99	7.63	0.99	B
ENSDARG00000008119	E2F6	chr20:29777554-29777643	90	chr20:29777644-29777717=29777352-29777553:-	17.62	3.19	3.58	0.79	1.57	36.36	B
ENSDARG00000030844	klf11a	chr20:29600871-29601610	740	chr20:29601611-29601856=29599994-29600870:-	29.97	2.08	9.65	1.33	4.85	0.27	B
ENSDARG00000013441	hey2	chr20:39690621-39691188	568	chr20:39691189-39691272=39690539-39690620:-	15.22	3.65	13.64	41.43	0	2.08	B
ENSDARG00000003751	lats1	chr20:1229476-1234111	4636	chr20:1234112-1234308=1228893-1229475:-	23.89	1.56	1.43	0.4	-1.85	-0.22	B
ENSDARG00000092503	arid1b	chr20:4860711-4862425	1715	chr20:4862426-4862507=4859945-4860710:-	18.72	1.78	11.87	4.17	10.32	0.67	B
ENSDARG00000006837	mycn	chr20:33392995-33394802	1808	chr20:33392344-33392994=33394803-33396505:+	20.91	3.86	12.27	2.43	8.52	1.57	B
ENSDARG00000018047	brms1lb	chr20:16935587-16936319	733	chr20:16936320-16936434=16935469-16935586:-	17.95	3.1	8.48	-0.89	0.99	1.11	B
ENSDARG00000009499	syne1a	chr20:26424724-26424807	84	chr20:26424527-26424723=26424808-26424940:+	16.04	39.64	1.03	37.81	1.03	37.69	B
ENSDARG00000009499	syne1a	chr20:26450213-26452295	2083	chr20:26450144-26450212=26452296-26452399:+	21.5	2.98	9.19	2.33	6.89	1.52	B
ENSDARG00000009499	syne1a	chr20:26452400-26452483	84	chr20:26452296-26452399=26452484-26452610:+	37.32	43.47	8.47	1.31	2.24	39.29	B
ENSDARG00000007179	sash1a	chr20:31529316-31529841	526	chr20:31529842-31529973=31525940-31529315:-	24.53	3.05	8.85	2.22	0.66	-0.77	B
ENSDARG00000004635	epha7	chr20:24922104-24922361	258	chr20:24922362-24922517=24918746-24922103:-	16.29	1.83	7.94	0.95	7.32	37.48	B
ENSDARG00000018921	fam84a	chr20:32854019-32854261	243	chr20:32853884-32854018=32854262-32856070:+	30.21	1.77	10.77	2.38	11.53	0.41	B
ENSDARG00000038866	TRAPPC8	chr20:6393936-6394573	638	chr20:6394574-6394663=6393761-6393935:-	21.85	2.74	3.7	3.53	3.33	0.63	B
ENSDARG00000016464	si:ch211-89p3.3	chr20:35272857-35272948	92	chr20:35272751-35272856=35272949-35273097:+	21.74	37.52	-2.7	-0.41	5.39	37.05	B
ENSDARG00000020777	cep85l	chr20:42052370-42054472	2103	chr20:42052215-42052369=42054473-42054590:+	17.17	3.35	13.58	4.06	9.52	2.64	B
ENSDARG00000020777	cep85l	chr20:42055758-42057764	2007	chr20:42055707-42055757=42057765-42057872:+	15.37	1.9	4.92	3.67	4.4	2.04	B
ENSDARG00000020777	cep85l	chr20:42060697-42063426	2730	chr20:42060516-42060696=42063427-42066811:+	26.98	4.13	14.29	3.51	6.74	1.43	B
ENSDARG00000013705	ccm2	chr20:18883831-18886831	3001	chr20:18886832-18886962=18883695-18883830:-	22.99	2.82	13.58	2.7	4.55	2.94	B
ENSDARG00000008639	kifap3a	chr20:34526858-34526962	105	chr20:34526963-34527061=34526772-34526857:-	18.33	40.81	1.56	-0.25	0.95	0	B
ENSDARG00000042627	nhsl1b	chr20:30977330-30979914	2585	chr20:30974183-30977329=30979915-30980041:+	21.31	3.22	9.51	2.88	6.02	2.29	B
ENSDARG00000056619	arhgap42a	chr21:22733026-22735314	2289	chr21:22732915-22733025=22735315-22735419:+	15.98	0.86	6.67	0.96	9.05	0.57	B
ENSDARG00000105206	hmgcrb	chr21:2497886-2498402	517	chr21:2497715-2497885=2498403-2498543:+	15.38	3.46	9.68	4.49	0	1.67	B
ENSDARG00000019231	spna2	chr21:13074388-13074463	76	chr21:13074286-13074387=13074464-13074601:+	17.81	39.73	8.95	38.79	3.65	35.3	B
ENSDARG00000020645	slc7a3a	chr21:30489773-30493188	3416	chr21:30489670-30489772=30493189-30493415:+	20.63	4.62	7.46	2.64	8.89	3.04	B
ENSDARG00000020645	slc7a3a	chr21:30496417-30498178	1762	chr21:30496308-30496416=30498179-30500716:+	29.47	1.91	14.3	2.06	10.58	0.58	B
ENSDARG00000011594	smarcb1b	chr21:15507643-15507779	137	chr21:15507531-15507642=15507780-15507888:+	21.33	0.74	18.62	0.47	0.14	-1.31	B
ENSDARG00000102367	ndfip1l	chr21:36243322-36243627	306	chr21:36243628-36243733=36243153-36243321:-	22.25	1.85	9.94	0.34	12.19	1.26	B
ENSDARG00000052894	znf532	chr21:10720045-10723274	3230	chr21:10719903-10720044=10723275-10723937:+	16.17	2.64	13.46	2.54	12.16	2.3	B
ENSDARG00000043339	fam175a	chr21:19287702-19287801	100	chr21:19287635-19287701=19287802-19287998:+	16.98	3.83	8.93	40.4	8.61	39.07	B
ENSDARG00000016048	agpat9	chr21:19269482-19269560	79	chr21:19269561-19269676=19269426-19269481:-	16.67	40.92	4.53	1.67	1.18	36.48	B
ENSDARG00000024219	CDK5RAP2	chr21:4515427-4515510	84	chr21:4515511-4515625=4515245-4515426:-	17.76	40.89	4.35	37.15	0	0	B
ENSDARG00000079637	alpk2	chr21:10783242-10785613	2372	chr21:10783193-10783241=10785614-10787937:+	15.72	1.2	7.22	0.31	16.92	0.43	B
ENSDARG00000044597	C21H17orf85	chr21:30973686-30976208	2523	chr21:30976209-30976314=30973560-30973685:-	19.01	3.45	7.94	2.95	1.96	1.19	B
ENSDARG00000044688	dusp4	chr21:20082429-20083359	931	chr21:20083360-20083907=20082301-20082428:-	19.59	6.28	4.95	38.67	11.63	5.22	B
ENSDARG00000025567	nf2b	chr21:25765909-25768140	2232	chr21:25765783-25765908=25768141-25768263:+	19.35	2.51	13.33	2.37	10.81	1.53	B
ENSDARG00000025567	nf2b	chr21:25768498-25768576	79	chr21:25768414-25768497=25768577-25768645:+	15.04	40.21	5.41	39.26	0.93	0	B
ENSDARG00000100499	CPEB4 (2 of 2)	chr21:41453685-41456304	2620	chr21:41456305-41456486=41452320-41453684:-	17.86	2.56	11.92	2.58	11.35	1.65	B
ENSDARG00000045565	noc4l	chr21:14724959-14725042	84	chr21:14725043-14725077=14724908-14724958:-	18.49	5.19	13.85	41	3.84	38.71	B
ENSDARG00000057089	ftsj1	chr21:21140321-21140422	102	chr21:21140423-21140501=21140268-21140320:-	15.15	38.95	6.32	39.78	7.09	0.52	B
ENSDARG00000055076	nxf1	chr21:26628729-26628810	82	chr21:26628811-26628871=26628319-26628728:-	18.14	2.52	9.35	3.36	14.33	2.83	B
ENSDARG00000062970	fam129ba	chr21:13705280-13705367	88	chr21:13705368-13705479=13702719-13705279:-	20.16	39.8	2.56	0.49	0.52	35.9	B
ENSDARG00000030665	TCERG1 (1 of 3)	chr21:41782343-41782418	76	chr21:41782419-41782508=41782224-41782342:-	15.14	39.95	6.03	37.43	2.73	37.41	B
ENSDARG00000069494	tmem223	chr21:25583993-25586138	2146	chr21:25586139-25586737=25583604-25583992:-	20.55	1.78	14.13	0.8	10.28	1.45	B
ENSDARG00000101790	si:ch73-299h12.3	chr21:2244224-2247314	3091	chr21:2247315-2247420=2243522-2244223:-	16.84	2.09	12.84	2.83	7.83	1.22	B
ENSDARG00000044625	pcf11	chr21:22846940-22847133	194	chr21:22846714-22846939=22847134-22848491:+	19.5	0.95	14.87	0.74	13.51	0.24	B
ENSDARG00000044625	pcf11	chr21:22849648-22849730	83	chr21:22849492-22849647=22849731-22849823:+	20.18	40.52	13.67	3.87	8.7	39.56	B
ENSDARG00000079508	fam114a2	chr21:37745109-37745187	79	chr21:37745188-37745346=37744985-37745108:-	23.31	3.07	5.38	0	1.61	0	B
ENSDARG00000022569	nkx6.1	chr21:19035145-19035263	119	chr21:19034285-19035144=19035264-19035436:+	15.19	3.01	6.1	0.57	10.49	3.26	B
ENSDARG00000044513	tpst1l	chr21:31201839-31204293	2455	chr21:31204294-31204559=31200713-31201838:-	17.65	1.37	13.73	2.58	6.12	1.99	B
ENSDARG00000069503	cldnh	chr21:25704507-25704605	99	chr21:25704606-25704806=25702690-25704506:-	19.32	2.37	6.5	0.63	7.27	1.47	B
ENSDARG00000026634	ehmt1b	chr21:14557325-14557406	82	chr21:14557407-14557551=14557247-14557324:-	15.01	3.55	11.97	39.36	5.41	37.29	B
ENSDARG00000100657	egfl7	chr21:7669045-7670602	1558	chr21:7670603-7670679=7668870-7669044:-	16.34	3.14	0.09	1.48	11.63	2.65	B
ENSDARG00000004451	tnfrsfa	chr21:16081719-16081833	115	chr21:16081834-16081964=16081629-16081718:-	15.49	3.15	13.48	38.55	4.32	-0.33	B
ENSDARG00000058728	nudt2	chr21:11743027-11746412	3386	chr21:11742900-11743026=11746413-11747464:+	22.46	2.7	10.15	1.93	14.42	2.46	B
ENSDARG00000092726	si:dkey-184p9.7	chr21:11410798-11412352	1555	chr21:11410584-11410797=11412353-11413253:+	15.58	1.68	8.89	2.54	1.5	-0.59	B
ENSDARG00000008880	usp28	chr21:23052440-23052511	72	chr21:23052512-23052814=23052324-23052439:-	35.18	4.49	13.96	40.97	4.85	38.84	B
ENSDARG00000044695	wu:fb92b05	chr21:19801246-19801320	75	chr21:19801112-19801245=19801321-19801475:+	19.34	2.4	4.21	-1.27	11.46	40.32	B
ENSDARG00000020730	smpd4	chr21:18887253-18887332	80	chr21:18887121-18887252=18887333-18887461:+	16.35	40.95	14.96	40.22	8.11	38.74	B
ENSDARG00000044676	GADD45G (3 of 3)	chr21:20674379-20674479	101	chr21:20674480-20674681=20673941-20674378:-	22.9	0.72	9.01	-0.08	14.07	0.44	B
ENSDARG00000009771	ppme1	chr21:25354964-25358351	3388	chr21:25358352-25358618=25354864-25354963:-	15.4	4.04	4.4	2.56	1.61	1.39	B
ENSDARG00000005908	clk4b	chr21:32251472-32251707	236	chr21:32251708-32251774=32251355-32251471:-	17.36	39.79	8.45	3.69	14.58	4.87	B
ENSDARG00000004937	skp2	chr21:22320407-22321186	780	chr21:22321187-22321349=22320171-22320406:-	16	2.18	11.3	2.39	9.21	1.98	B
ENSDARG00000057101	rnf180	chr21:20905072-20907407	2336	chr21:20907408-20908040=20904858-20905071:-	15.86	1.14	3.94	0.5	3.85	0.4	B
ENSDARG00000069525	gpn3	chr21:16979749-16979971	223	chr21:16979701-16979748=16979972-16980080:+	21.73	3.26	11.21	0.19	10.49	1.3	B
ENSDARG00000057027	rtn2b	chr21:21346176-21346323	148	chr21:21346106-21346175=21346324-21346370:+	19.27	0.92	0	0.4	0.68	-1.72	B
ENSDARG00000054307	zgc:77151	chr21:37302247-37302372	126	chr21:37302373-37302425=37302149-37302246:-	18.26	1.26	2.1	39.41	-0.81	-0.86	B
ENSDARG00000101593	zgc:163077	chr21:2146857-2147021	165	chr21:2147022-2147156=2144974-2146856:-	15.43	40.86	-1.59	0.81	6.29	0.94	B
ENSDARG00000012932	mat2b	chr21:32040445-32043399	2955	chr21:32043400-32043546=32040251-32040444:-	20.17	0.94	14.04	1.47	5.16	0.19	B
ENSDARG00000091187	UIMC1	chr21:37365356-37370215	4860	chr21:37370216-37370321=37365307-37365355:-	20.31	2.25	6.07	1.78	9.63	0.64	B
ENSDARG00000018881	apobec2a	chr22:604206-606344	2139	chr22:606345-606868=603619-604205:-	26.95	2.96	2.09	0.83	3.9	1.28	B
ENSDARG00000041839	tsc22d2	chr22:35283933-35285840	1908	chr22:35283881-35283932=35285841-35287631:+	23.98	2.28	5.73	2.28	4.43	1.28	B
ENSDARG00000061757	rabgap1l	chr22:17424982-17425068	87	chr22:17424910-17424981=17425069-17425266:+	19.24	4.84	12.15	40.03	0.62	0	B
ENSDARG00000063051	bap1	chr22:10567822-10567901	80	chr22:10567902-10568086=10567700-10567821:-	21.95	41.74	11.11	38.41	0.52	-0.29	B
ENSDARG00000063051	bap1	chr22:10563685-10563760	76	chr22:10563761-10563981=10563592-10563684:-	15.7	1.82	8.04	37.56	11.04	38.29	B
ENSDARG00000101362	mibp	chr22:4736228-4737031	804	chr22:4736156-4736227=4737032-4737138:+	15.59	1.85	8.65	1.6	6.31	0.7	B
ENSDARG00000071524	insrb	chr22:10900775-10900848	74	chr22:10900849-10901078=10900664-10900774:-	16.33	2.73	10.91	2.99	7.25	39.67	B
ENSDARG00000062402	frem1b	chr22:17158731-17158810	80	chr22:17158601-17158730=17158811-17158883:+	15.06	40.93	-0.36	0.37	4.5	-39.16	B
ENSDARG00000079475	nckipsd	chr22:124230-124898	669	chr22:124143-124229=124899-125037:+	15.13	0.64	1.27	0.17	-1.26	1.22	B
ENSDARG00000034013	rgmd	chr22:19618310-19620078	1769	chr22:19617798-19618309=19620079-19621443:+	20.81	3.19	12.09	3.24	13.62	2.94	B
ENSDARG00000042091	btbd2a	chr22:20135116-20136541	1426	chr22:20136542-20136688=20134089-20135115:-	20.6	1.7	8.25	2.03	10.2	0.61	B
ENSDARG00000100944	glrx2	chr22:24191917-24192041	125	chr22:24191740-24191916=24192042-24192519:+	24.56	1.56	5.18	1.82	4.1	-1.41	B
ENSDARG00000071465	lrrc39	chr22:16284563-16284649	87	chr22:16284406-16284562=16284650-16284786:+	28.21	2.64	9.48	0.31	5.52	0.48	B
ENSDARG00000061735	hnrnpm	chr22:17512817-17512917	101	chr22:17512718-17512816=17512918-17512959:+	17.03	0.65	11.61	0.22	12.39	0.77	B
ENSDARG00000019307	dusp5	chr22:29972384-29973219	836	chr22:29973220-29973677=29972241-29972383:-	17.24	39.45	15	39.28	11.11	38.82	B
ENSDARG00000056162	nr2c2ap	chr22:18134764-18134955	192	chr22:18134696-18134763=18134956-18135291:+	21.51	1.88	5	1.19	13.17	1.79	B
ENSDARG00000003087	ubxn6	chr22:22242392-22242480	89	chr22:22242316-22242391=22242481-22242565:+	16.54	36.8	5.56	0.16	5.34	38.68	B
ENSDARG00000024904	stil	chr22:15941597-15941685	89	chr22:15941464-15941596=15941686-15941887:+	20.53	2.85	8.57	38.9	2.33	39.22	B
ENSDARG00000063031	rad54l2	chr22:10605752-10605840	89	chr22:10605662-10605751=10605841-10605930:+	16.42	4.99	5.21	1.53	5.65	38.25	B
ENSDARG00000098681	si:ch73-138e16.7	chr22:1306793-1309535	2743	chr22:1306616-1306792=1309536-1312248:+	16.73	2.83	14.31	2.88	9.11	1.28	B
ENSDARG00000061738	2016-03-02	chr22:17484597-17490660	6064	chr22:17484444-17484596=17490661-17490930:+	20	1.8	4.22	1.51	1.83	1.07	B
ENSDARG00000087697	lpl	chr22:15601288-15601370	83	chr22:15601054-15601287=15601371-15601613:+	31.27	3.76	13.42	38.96	8.39	35.65	B
ENSDARG00000042689	zbtb37	chr22:16006721-16006923	203	chr22:16006924-16007867=16006621-16006720:-	17.14	2.76	13.16	2.44	8.7	39.65	B
ENSDARG00000062997	hyal2b	chr22:10655962-10658151	2190	chr22:10655872-10655961=10658152-10658538:+	15.49	0.86	2.24	1	9.57	1.62	B
ENSDARG00000071475	aox3	chr22:14084731-14084806	76	chr22:14084807-14084887=14084589-14084730:-	15.16	38.1	3.74	37.38	2.43	0.57	B
ENSDARG00000071475	aox3	chr22:14063910-14063979	70	chr22:14063980-14064108=14063835-14063909:-	19.97	40.51	2.71	37.74	6.06	36.37	B
ENSDARG00000071475	aox3	chr22:14063564-14063698	135	chr22:14063699-14063751=14063449-14063563:-	17.29	3.86	2.61	-1.08	3.48	0.42	B
ENSDARG00000071475	aox3	chr22:14063292-14063448	157	chr22:14063449-14063563=14063226-14063291:-	18	3.51	4.62	1.9	1.06	1.61	B
ENSDARG00000071051	cbx6a	chr22:29131694-29133107	1414	chr22:29133108-29133151=29131628-29131693:-	17.37	1.94	10.71	3.14	7.45	3.73	B
ENSDARG00000056483	ssbp4	chr22:20934775-20934865	91	chr22:20934866-20934944=20934746-20934774:-	18.53	40.39	13.79	39.36	1.6	2.69	B
ENSDARG00000042670	eps15l1a	chr22:15920127-15920206	80	chr22:15920207-15920364=15919970-15920126:-	16.81	40.03	5.53	38.37	9.35	2.52	B
ENSDARG00000102974	baz2a	chr23:6780942-6781694	753	chr23:6781695-6783323=6780756-6780941:-	16.02	3.92	3.72	3.01	6.01	3.83	B
ENSDARG00000079148	NCKAP5L	chr23:24725286-24725433	148	chr23:24725217-24725285=24725434-24725472:+	17.94	3.27	11.57	39.66	9.96	4.78	B
ENSDARG00000079148	NCKAP5L	chr23:24730016-24730098	83	chr23:24729880-24730015=24730099-24730174:+	17.94	2.08	12.49	4.15	3.12	1.83	B
ENSDARG00000099479	SYDE2	chr23:43839490-43842331	2842	chr23:43842332-43842458=43839308-43839489:-	18.97	1.32	5.98	1.55	4.76	0.89	B
ENSDARG00000036864	slc34a2b	chr23:1073873-1074739	867	chr23:1073777-1073872=1074740-1074860:+	20.66	2.95	2.56	1.77	12.24	3.23	B
ENSDARG00000094977	si:ch211-156j22.4	chr23:27656717-27656807	91	chr23:27656808-27657294=27656586-27656716:-	35.35	2.87	11.01	0.32	9.5	0.08	B
ENSDARG00000094977	si:ch211-156j22.4	chr23:27656429-27656585	157	chr23:27656586-27656716=27656380-27656428:-	28.69	0.95	10.89	1.13	11.69	-0.01	B
ENSDARG00000058543	lama5	chr23:9682449-9682528	80	chr23:9682529-9682629=9682265-9682448:-	16.2	39.08	7.14	39.02	14.08	40.38	B
ENSDARG00000028625	jph2	chr23:35623203-35623309	107	chr23:35623310-35623406=35622804-35623202:-	29.99	3.86	3.15	38.23	4.53	1.7	B
ENSDARG00000020647	trpc4apb	chr23:18836855-18836952	98	chr23:18836953-18837093=18836743-18836854:-	15.75	40.94	9.82	3.17	4.76	36.92	B
ENSDARG00000036831	rnf41	chr23:32385286-32388576	3291	chr23:32388577-32388680=32382283-32385285:-	15.23	3.14	6.57	1.92	7.89	1.39	B
ENSDARG00000037060	kmt2d	chr23:27863574-27865608	2035	chr23:27863437-27863573=27865609-27865739:+	15.1	2.54	12.64	2.43	14.29	2.48	B
ENSDARG00000033950	lamb2l	chr23:20340869-20340948	80	chr23:20340949-20341164=20340724-20340868:-	16.86	40.85	1.01	38.13	3.45	0	B
ENSDARG00000036868	tbpl1	chr23:31674839-31675311	473	chr23:31674735-31674838=31675312-31675406:+	17.21	0.75	8.84	0.42	11.63	0.96	B
ENSDARG00000004132	usp19	chr23:20231321-20231399	79	chr23:20231400-20231719=20231207-20231320:-	15.41	39.85	13	40.4	2.78	36.57	B
ENSDARG00000043046	fbxl5	chr23:46024339-46026286	1948	chr23:46024219-46024338=46026287-46026502:+	16.02	2.46	5.92	2.37	4.66	2.21	B
ENSDARG00000095241	mybl2a	chr23:4412844-4413481	638	chr23:4412738-4412843=4413482-4413553:+	24.57	1.02	9.43	0.09	12.31	-0.11	B
ENSDARG00000052604	CPEB2	chr23:2223440-2224531	1092	chr23:2223321-2223439=2224532-2224646:+	18.84	1.2	13.48	1.51	8.12	1.24	B
ENSDARG00000052604	CPEB2	chr23:2225386-2225493	108	chr23:2225204-2225385=2225494-2225919:+	19.08	39.74	6.98	38.81	-0.53	2.17	B
ENSDARG00000076657	plagl2	chr23:7659740-7660353	614	chr23:7660354-7660751=7658037-7659739:-	16.33	4.12	6.93	39.25	13.02	39.09	B
ENSDARG00000029146	lrp1ab	chr23:25588238-25588311	74	chr23:25588312-25588436=25587863-25588237:-	16.92	38.1	17.14	0	11.04	40.36	B
ENSDARG00000035322	myh7bb	chr23:18801073-18801140	68	chr23:18800934-18801072=18801141-18801259:+	31.28	42.04	11.14	1.18	4.63	38.2	B
ENSDARG00000033533	ccdc115	chr23:19272338-19272431	94	chr23:19272234-19272337=19272432-19272535:+	15.87	3.62	1.17	0.27	0.11	-3.4	B
ENSDARG00000025522	sgk1	chr23:31717051-31717160	110	chr23:31717161-31717397=31716955-31717050:-	15.9	2.93	10.4	4.06	6.72	38.18	B
ENSDARG00000087844	plekhn1	chr23:23322770-23323680	911	chr23:23322608-23322769=23323681-23323899:+	19.82	0.6	8.13	0.23	11.63	-0.3	B
ENSDARG00000087844	plekhn1	chr23:23324743-23325652	910	chr23:23324682-23324742=23325653-23326117:+	26.67	1.66	10.42	1.24	14.39	1.86	B
ENSDARG00000053666	myb	chr23:31896236-31896927	692	chr23:31896083-31896235=31896928-31897052:+	15.79	2.18	5.56	0.47	13.04	1.09	B
ENSDARG00000053666	myb	chr23:31898716-31898943	228	chr23:31898593-31898715=31898944-31899027:+	20	40.37	0	37.11	0	-0.15	B
ENSDARG00000018264	trim101	chr23:17532239-17534208	1970	chr23:17534209-17534357=17532064-17532238:-	17.76	2.51	-0.03	-0.81	0.01	-1.03	B
ENSDARG00000077852	samd11	chr23:23192530-23193548	1019	chr23:23191805-23192529=23193549-23193673:+	23.44	1.72	9.87	2.97	1.13	0.35	B
ENSDARG00000074245	spen	chr23:24526287-24526380	94	chr23:24526381-24526581=24526135-24526286:-	16.95	40.29	3.57	38.8	8.49	37.5	B
ENSDARG00000074245	spen	chr23:24517208-24517479	272	chr23:24517480-24525082=24516860-24517207:-	16.47	40.57	13.16	40.7	7.41	0.94	B
ENSDARG00000074245	spen	chr23:24516732-24516859	128	chr23:24516860-24517207=24516537-24516731:-	17.71	2.16	8.54	38.55	6.1	0.69	B
ENSDARG00000056438	her9	chr23:23474248-23474372	125	chr23:23474373-23474754=23474152-23474247:-	19.89	2.88	14.25	3.12	10.33	3.93	B
ENSDARG00000019205	fam120c	chr23:18468709-18474539	5831	chr23:18474540-18474654=18468499-18468708:-	22.57	2.33	6.14	3.22	2.95	2.67	B
ENSDARG00000002084	lamb2	chr23:20257220-20257285	66	chr23:20257286-20257462=20257060-20257219:-	49.51	5.54	14.5	39.27	4.86	37.04	B
ENSDARG00000078145	si:ch211-218g4.2	chr23:15292170-15292673	504	chr23:15292674-15292843=15290467-15292169:-	18.31	40.4	4.11	39.67	1.81	37.34	B
ENSDARG00000044982	dhrs3a	chr23:21746130-21747515	1386	chr23:21746004-21746129=21747516-21748128:+	20.56	2.12	4.47	2.05	8.32	1.67	B
ENSDARG00000055899	lzic	chr23:29643503-29643844	342	chr23:29643352-29643502=29643845-29643946:+	18.63	1.08	8.71	1	6.54	-0.44	B
ENSDARG00000101404	ZCCHC11 (2 of 2)	chr23:42314107-42315147	1041	chr23:42313991-42314106=42315148-42315302:+	15.76	2.81	1.98	3.75	2.54	2.59	B
ENSDARG00000101404	ZCCHC11 (2 of 2)	chr23:42315303-42316244	942	chr23:42315148-42315302=42316245-42316348:+	15.75	1.82	9.19	2.92	5.06	2.9	B
ENSDARG00000036826	ankrd52a	chr23:32454055-32454136	82	chr23:32454137-32454215=32453940-32454054:-	33.9	42.34	5.41	39.38	6.67	37.98	B
ENSDARG00000036826	ankrd52a	chr23:32442526-32442606	81	chr23:32442607-32442724=32442306-32442525:-	15.65	36.95	0	0	1.05	0	B
ENSDARG00000005350	dip2ba	chr23:27456649-27456736	88	chr23:27456737-27456846=27456546-27456648:-	19.74	39.67	8.57	39.01	4.11	37.17	B
ENSDARG00000105179	HDAC7 (2 of 2)	chr23:17002-18016	1015	chr23:18017-18135=16868-17001:-	15.51	1.35	14.81	2.86	8.5	1.62	B
ENSDARG00000022727	EPHA2 (2 of 2)	chr23:24434368-24434527	160	chr23:24434528-24434589=24434158-24434367:-	21.87	40.98	10.69	39.01	0.7	35.48	B
ENSDARG00000013346	fam208ab	chr23:19556564-19556649	86	chr23:19556650-19556765=19556529-19556563:-	15.63	40.44	11.77	40.32	5.46	38.99	B
ENSDARG00000013346	fam208ab	chr23:19555955-19556528	574	chr23:19556529-19556563=19555849-19555954:-	21.86	2.67	9.3	39.64	3.17	1.53	B
ENSDARG00000013346	fam208ab	chr23:19555277-19555848	572	chr23:19555849-19555954=19555173-19555276:-	24.35	6.87	12.14	39.49	3.13	2.94	B
ENSDARG00000013346	fam208ab	chr23:19555091-19555172	82	chr23:19555173-19555276=19554987-19555090:-	15.67	3.83	8.64	38.44	13.56	38.82	B
ENSDARG00000013346	fam208ab	chr23:19549628-19550704	1077	chr23:19550705-19550883=19549493-19549627:-	17.95	2.45	12.85	2.3	10.35	1.27	B
ENSDARG00000052537	cptp	chr23:36983775-36986289	2515	chr23:36983497-36983774=36986290-36987519:+	24.31	2.9	1.64	35.4	2.24	2.61	B
ENSDARG00000056695	phc2a	chr23:22141755-22141848	94	chr23:22141849-22141960=22141631-22141754:-	15.18	4.66	5.7	4.15	10.12	39.07	B
ENSDARG00000078011	NAV1 (2 of 2)	chr23:6124875-6125843	969	chr23:6124670-6124874=6125844-6125941:+	18.33	3.5	13.82	2.25	9.91	2.59	B
ENSDARG00000078011	NAV1 (2 of 2)	chr23:6130650-6132689	2040	chr23:6130531-6130649=6132690-6132893:+	15.18	3.17	11.53	3.53	1.62	1.75	B
ENSDARG00000074548	zbtb17	chr23:24314187-24314330	144	chr23:24314331-24314603=24314097-24314186:-	17.92	40.72	8.03	39.16	-1.75	-1.71	B
ENSDARG00000093156	si:ch73-21g5.7	chr23:21546616-21547228	613	chr23:21546552-21546615=21547229-21547925:+	20.4	4.64	8.14	2.78	7.38	2.04	B
ENSDARG00000044485	sall4	chr23:39228053-39231066	3014	chr23:39227796-39228052=39231067-39233550:+	16.53	3.74	13.1	4.44	13.58	3.64	B
ENSDARG00000060849	dlgap4a	chr23:42944741-42947898	3158	chr23:42947899-42948042=42943521-42944740:-	15.85	3.1	4.65	3.25	3.85	1.77	B
ENSDARG00000097264	si:ch211-40k21.5	chr24:36378469-36378564	96	chr24:36378565-36378676=36378343-36378468:-	16.28	2.58	3.03	38.06	5.88	39.03	B
ENSDARG00000076559	RB1CC1	chr24:35096565-35098098	1534	chr24:35096483-35096564=35098099-35098163:+	20.31	3.03	6.25	6.79	10.89	3.26	B
ENSDARG00000074611	wdr37	chr24:3461602-3463219	1618	chr24:3461505-3461601=3463220-3463315:+	15.43	1.29	4	-0.19	2.62	1.12	B
ENSDARG00000004687	acaa1	chr24:20182421-20182507	87	chr24:20182341-20182420=20182508-20182550:+	15.19	40.19	10.82	39.99	6.07	37.18	B
ENSDARG00000016794	mtmr6	chr24:24904129-24904208	80	chr24:24903994-24904128=24904209-24904341:+	17.34	41.29	7.3	38.82	5.72	0.59	B
ENSDARG00000059097	nktr	chr24:20500149-20500262	114	chr24:20500263-20500346=20500092-20500148:-	16.46	3.29	8.8	4.27	5.89	-0.43	B
ENSDARG00000076791	cdk13	chr24:992460-992569	110	chr24:992570-992772=991962-992459:-	19.47	2.86	7.22	2.31	2.16	-0.42	B
ENSDARG00000022970	tm9sf1	chr24:11765412-11765546	135	chr24:11765547-11765767=11765280-11765411:-	18.04	2.26	1.21	-0.2	8.28	-0.02	B
ENSDARG00000033965	nupl1	chr24:24863772-24867510	3739	chr24:24867511-24867594=24863037-24863771:-	18.39	0.64	5.24	0.37	13.47	0.5	B
ENSDARG00000074453	zfx	chr24:16872660-16874798	2139	chr24:16872510-16872659=16874799-16877034:+	18.83	0.9	12.91	-0.07	7.71	0.05	B
ENSDARG00000063573	vps41	chr24:9773194-9776615	3422	chr24:9776616-9776743=9773049-9773193:-	21.31	3.71	9.53	2.71	9.2	4.76	B
ENSDARG00000063573	vps41	chr24:9755924-9757672	1749	chr24:9757673-9757752=9755465-9755923:-	26.56	2.34	5.58	1	13.29	0.72	B
ENSDARG00000101947	ptbp2a	chr24:30915263-30915390	128	chr24:30915391-30915501=30915058-30915262:-	25.39	0.95	8.38	0.46	23.3	-0.04	B
ENSDARG00000056683	cdk5	chr24:33891207-33894036	2830	chr24:33894037-33894212=33891118-33891206:-	18.09	2.4	6.52	1.98	9.68	3.6	B
ENSDARG00000045351	ccdc58	chr24:20778388-20778466	79	chr24:20778467-20778526=20778125-20778387:-	15.44	1.16	11.34	1.02	12.34	1.09	B
ENSDARG00000077372	tfr1b	chr24:25879358-25879448	91	chr24:25879235-25879357=25879449-25879541:+	36.2	39.46	13.58	36.72	7.94	35.49	B
ENSDARG00000077372	tfr1b	chr24:25884209-25885296	1088	chr24:25884059-25884208=25885297-25886163:+	16.53	2.51	13.18	2.34	9.51	1.22	B
ENSDARG00000058710	terf1	chr24:13193761-13196645	2885	chr24:13196646-13196740=13193690-13193760:-	16.31	2.83	14.29	2.95	3.42	1.41	B
ENSDARG00000013965	cul2	chr24:2311341-2311944	604	chr24:2311945-2312084=2311238-2311340:-	20.69	4.7	13.61	4.64	8.25	2.28	B
ENSDARG00000062058	slc12a7b	chr24:39891810-39893888	2079	chr24:39893889-39894022=39890801-39891809:-	15.1	2.58	6.05	0.31	4.38	0.89	B
ENSDARG00000018491	pdia4	chr24:17193174-17193252	79	chr24:17192968-17193173=17193253-17193411:+	19.32	40.55	4.35	38.08	-0.53	35.12	B
ENSDARG00000029072	klf6a	chr24:4115446-4116793	1348	chr24:4116794-4117128=4114872-4115445:-	15.17	4.34	13.11	3.68	10.7	4.26	B
ENSDARG00000010169	myd88	chr24:20047008-20047087	80	chr24:20047088-20047210=20046827-20047007:-	16.67	40.25	6.67	37.86	5.26	38.92	B
ENSDARG00000015709	hsd17b12a	chr25:29777385-29777466	82	chr25:29777320-29777384=29777467-29777511:+	22.47	2.53	8.54	38.57	0.61	34.56	B
ENSDARG00000077830	loh12cr1	chr25:17824489-17824701	213	chr25:17824268-17824488=17824702-17824791:+	15.79	38.56	0.87	-0.13	3.12	38.74	B
ENSDARG00000006921	lrp5	chr25:10550367-10552210	1844	chr25:10552211-10552308=10546344-10550366:-	17.09	1.51	12.28	2.2	9.4	0.82	B
ENSDARG00000051899	exoc3l1	chr25:14332733-14332816	84	chr25:14332817-14333087=14332577-14332732:-	23.63	40.07	8.38	0.04	14.07	41.88	B
ENSDARG00000051798	brd1b	chr25:29253917-29254000	84	chr25:29253760-29253916=29254001-29254132:+	18.12	41.06	7.85	39.52	3.08	36.95	B
ENSDARG00000039878	ambra1b	chr25:7774940-7779414	4475	chr25:7779415-7779554=7774841-7774939:-	16.42	0.61	1.89	1.43	2.13	1.35	B
ENSDARG00000101578	e2f4	chr25:17312361-17315718	3358	chr25:17312199-17312360=17315719-17315762:+	23.37	1.26	13.22	1.02	9.55	-0.12	B
ENSDARG00000062181	C25H7orf60	chr25:21674221-21674340	120	chr25:21674341-21674461=21673414-21674220:-	18.12	4.35	6	0.89	4.82	0.64	B
ENSDARG00000102418	KLHL25	chr25:11281872-11284034	2163	chr25:11284035-11284140=11280024-11281871:-	17.82	0.76	-2.11	0.23	0.14	0.24	B
ENSDARG00000070331	muc5.1	chr25:8317705-8317789	85	chr25:8317609-8317704=8317790-8317909:+	18.18	41.7	2.16	0	4.79	0.57	B
ENSDARG00000034933	chchd3b	chr25:3233149-3234216	1068	chr25:3232957-3233148=3234217-3234883:+	38.53	2.56	-6.28	-0.27	-0.08	-0.99	B
ENSDARG00000099860	pkmb	chr25:28718912-28718984	73	chr25:28718733-28718911=28718985-28719076:+	52.36	5.84	9.22	38.85	0.43	0.45	B
ENSDARG00000015006	dnm1l	chr25:20140247-20140346	100	chr25:20140347-20140436=20140154-20140246:-	15.46	1.4	1.36	-0.57	-1.32	-3.77	B
ENSDARG00000015006	dnm1l	chr25:20134112-20134191	80	chr25:20134192-20134301=20133952-20134111:-	34.81	2.9	14.27	1.86	-0.44	-1.51	B
ENSDARG00000033307	igf2b	chr25:23947915-23949164	1250	chr25:23949165-23949322=23947764-23947914:-	22.99	2.97	13.04	3.92	7.79	2.36	B
ENSDARG00000103691	RFX7 (2 of 2)	chr25:375421-375504	84	chr25:375298-375420=375505-375621:+	25.58	41.03	7.5	38.44	8.33	36.73	B
ENSDARG00000103691	RFX7 (2 of 2)	chr25:375810-375936	127	chr25:375725-375809=375937-376144:+	16.83	1.88	9.02	1.11	2.85	1.74	B
ENSDARG00000103379	pax6a	chr25:14943314-14946103	2790	chr25:14946104-14946157=14943183-14943313:-	19.14	1.47	10.73	1.12	7.96	0.39	B
ENSDARG00000103379	pax6a	chr25:14938234-14942078	3845	chr25:14942079-14942244=14938075-14938233:-	15.52	3.02	9.5	2.51	5.01	1.25	B
ENSDARG00000062469	hipk3a	chr25:15239671-15241491	1821	chr25:15239547-15239670=15241492-15241613:+	17.17	0.74	2.97	4.14	2.8	1.88	B
ENSDARG00000021378	phf21ab	chr25:7602790-7602880	91	chr25:7602881-7602932=7602710-7602789:-	22.85	2.15	12.05	0.68	2.05	-0.45	B
ENSDARG00000088171	ciartb	chr25:26227555-26229986	2432	chr25:26229987-26230368=26227071-26227554:-	23.81	5.84	8.07	2	12	2.65	B
ENSDARG00000051748	ccnd2a	chr25:16888879-16890213	1335	chr25:16890214-16890620=16888663-16888878:-	15.2	3.43	8.75	3	2.24	2.25	B
ENSDARG00000010844	kras	chr25:31030448-31038057	7610	chr25:31038058-31038217=31029076-31030447:-	15.89	0.86	9.13	1.07	9.55	1.32	B
ENSDARG00000078139	appl2	chr25:5667851-5667930	80	chr25:5667931-5668105=5667814-5667850:-	19.08	2.88	11	39.9	8.25	40.52	B
ENSDARG00000009299	dusp8a	chr25:22884375-22884643	269	chr25:22884644-22884767=22882195-22884374:-	15.27	2.7	13.83	3.23	1.35	1.86	B
ENSDARG00000003971	isl2a	chr25:32344488-32344798	311	chr25:32344799-32345058=32344298-32344487:-	15.47	1.85	8.15	1.56	9.72	1.15	B
ENSDARG00000002988	tnnt2d	chr25:20123012-20123082	71	chr25:20122898-20123011=20123083-20123195:+	20.59	1.99	0.96	-0.45	0.67	0.15	B
ENSDARG00000013784	zgc:77158	chr25:16840667-16842260	1594	chr25:16840401-16840666=16842261-16842689:+	21.85	7.91	9.86	4.89	4.65	39.14	B
ENSDARG00000102590	polr3h	chr3:5111790-5112507	718	chr3:5112508-5112571=5111555-5111789:-	23.15	1.52	8.92	0.83	2.55	-0.44	B
ENSDARG00000070568	atad5a	chr3:26129578-26129656	79	chr3:26129344-26129577=26129657-26129721:+	19.43	2.66	9.17	37.55	5.31	38.86	B
ENSDARG00000006642	drg2	chr3:40016657-40016731	75	chr3:40016732-40016829=40016491-40016656:-	23.79	4.56	11.27	40.14	7.72	38.17	B
ENSDARG00000002339	ccdc101	chr3:15340277-15340736	460	chr3:15340737-15340899=15339925-15340276:-	16.15	1.66	-2.92	1.08	6.17	0.16	B
ENSDARG00000078640	fam117aa	chr3:20839600-20842617	3018	chr3:20842618-20842744=20839446-20839599:-	15.55	1.31	9.47	1.72	5.95	0.47	B
ENSDARG00000020960	hgs	chr3:49064583-49064670	88	chr3:49064671-49064723=49064514-49064582:-	20.68	5.09	12.19	3.48	0.56	35.02	B
ENSDARG00000090871	si:dkey-210j14.4	chr3:52415420-52417608	2189	chr3:52417609-52417715=52415302-52415419:-	19.15	1.82	7.99	1.64	7.44	0.45	B
ENSDARG00000089260	dus1l	chr3:36099643-36099742	100	chr3:36099546-36099642=36099743-36099828:+	20.71	1.51	0.94	-0.87	7.44	-0.96	B
ENSDARG00000017036	si:dkeyp-57f11.2	chr3:38971438-38973343	1906	chr3:38973344-38973499=38971040-38971437:-	24.63	2.28	2.9	0.85	-2.18	-0.51	B
ENSDARG00000100149	axin2	chr3:55388919-55390291	1373	chr3:55390292-55390394=55388778-55388918:-	18.08	2.32	8.78	2.81	11.9	2.49	B
ENSDARG00000100149	axin2	chr3:55383883-55386971	3089	chr3:55386972-55387052=55383715-55383882:-	19.4	3.21	4.71	1.89	9.39	2.35	B
ENSDARG00000029215	ube2z	chr3:23461168-23462127	960	chr3:23462128-23462239=23461055-23461167:-	15.79	3.76	3.95	38.03	6.9	3.69	B
ENSDARG00000029215	ube2z	chr3:23455170-23457824	2655	chr3:23457825-23457915=23454115-23455169:-	18.52	0.98	6.89	1.18	8.79	1.13	B
ENSDARG00000070570	ppp4ca	chr3:26111261-26111336	76	chr3:26111337-26111388=26111210-26111260:-	15.13	3.68	6.22	2.14	13.07	3.67	B
ENSDARG00000099441	cbx4	chr3:18410775-18411544	770	chr3:18410708-18410774=18411545-18414290:+	18.96	4.07	8.3	4.3	11.16	3.17	B
ENSDARG00000037919	rbbp6	chr3:35278145-35278605	461	chr3:35278045-35278144=35278606-35279075:+	16.4	3.54	14.18	3.11	3.86	0.45	B
ENSDARG00000036541	rhbdf1a	chr3:54651624-54651730	107	chr3:54651731-54651825=54651548-54651623:-	17.32	39.89	7.12	38.9	2.46	0.57	B
ENSDARG00000012881	slc4a1a	chr3:19916810-19916949	140	chr3:19916950-19917123=19916121-19916809:-	16.67	39.89	1.57	36.84	0.08	-0.14	B
ENSDARG00000028848	lsm12a	chr3:22853713-22857895	4183	chr3:22853550-22853712=22857896-22858029:+	16.57	1.44	5.58	1.1	9.43	0.61	B
ENSDARG00000104148	crebbpb	chr3:9693673-9693752	80	chr3:9693753-9693921=9693610-9693672:-	24.72	40.45	7.13	39.52	5.07	37.73	B
ENSDARG00000011597	atxn2l	chr3:15252552-15252641	90	chr3:15252430-15252551=15252642-15252733:+	19.42	39.95	12.34	39.11	0.94	35.83	B
ENSDARG00000037838	unkl	chr3:47841539-47845149	3611	chr3:47841350-47841538=47845150-47845212:+	15.58	0.62	8.86	0.87	2.93	-0.29	B
ENSDARG00000077052	tnrc18	chr3:40265745-40267116	1372	chr3:40265494-40265744=40267117-40267452:+	22.96	0.77	21.65	0.54	12.76	-0.4	B
ENSDARG00000077361	bptf	chr3:25278587-25279016	430	chr3:25279017-25279199=25278401-25278586:-	24.85	3.76	10	3.16	6.6	1.42	B
ENSDARG00000077361	bptf	chr3:25270894-25272342	1449	chr3:25272343-25274164=25270769-25270893:-	18.56	2.51	11.21	2.83	10.33	2.05	B
ENSDARG00000077361	bptf	chr3:25255194-25255276	83	chr3:25255277-25255450=25255001-25255193:-	15.64	41.31	6.38	39.07	3.66	37.78	B
ENSDARG00000052139	notch3	chr3:53283817-53283905	89	chr3:53283906-53284139=53283664-53283816:-	17.03	4.24	9.26	39.81	4.55	1.74	B
ENSDARG00000052139	notch3	chr3:53278840-53278931	92	chr3:53278932-53279080=53278611-53278839:-	17.36	1.86	9.3	2.59	6.81	2.74	B
ENSDARG00000037968	fus	chr3:32576837-32577408	572	chr3:32576729-32576836=32577409-32577544:+	17.12	2.73	2.78	1.5	8.06	2.58	B
ENSDARG00000037879	lfng	chr3:41780774-41780868	95	chr3:41780671-41780773=41780869-41781022:+	21.19	3.27	15	3.13	2.15	-0.46	B
ENSDARG00000077545	BRSK1 (2 of 2)	chr3:32183176-32183255	80	chr3:32183256-32183372=32183142-32183175:-	20.18	39.56	1.89	38.59	10.49	39.88	B
ENSDARG00000077545	BRSK1 (2 of 2)	chr3:32179077-32179186	110	chr3:32179187-32179218=32178912-32179076:-	18.09	40.79	8.8	3.52	8.99	39.19	B
ENSDARG00000073985	pctp	chr3:10441764-10442716	953	chr3:10442717-10442796=10441592-10441763:-	17.1	38.81	2.94	0.35	1.03	33.41	B
ENSDARG00000089698	atf7ip2	chr3:26929723-26930742	1020	chr3:26930743-26930822=26929670-26929722:-	19.47	2.16	8.24	1.92	11.94	1.7	B
ENSDARG00000105046	ccnf	chr3:12404605-12404691	87	chr3:12404450-12404604=12404692-12404798:+	16.75	1.76	10.81	39.25	6.89	0.67	B
ENSDARG00000070391	tspan4b	chr3:32457566-32457639	74	chr3:32457640-32457735=32457452-32457565:-	16.27	1.15	1.93	1.15	8.52	-1.53	B
ENSDARG00000052649	ube2ia	chr3:47420161-47420257	97	chr3:47420081-47420160=47420258-47421177:+	18.79	5.02	14.93	40.26	5.89	2.67	B
ENSDARG00000054833	nucb1	chr3:30010571-30010672	102	chr3:30010673-30010799=30009738-30010570:-	16.24	37.02	2.59	34.76	11.9	34.36	B
ENSDARG00000015575	cyp3c1	chr3:40831934-40832673	740	chr3:40832674-40832822=40831812-40831933:-	16.98	2.53	8.89	2.8	-0.13	0.58	B
ENSDARG00000015575	cyp3c1	chr3:40827995-40828073	79	chr3:40828074-40828300=40827832-40827994:-	21.11	0.73	8.06	40.35	-1.3	0	B
ENSDARG00000098391	psmg3	chr3:42213001-42213311	311	chr3:42212831-42213000=42213312-42213540:+	15.36	1.54	8.75	1.02	11.47	1.2	B
ENSDARG00000060246	slc16a6b	chr3:36190281-36193227	2947	chr3:36190152-36190280=36193228-36194052:+	20.86	3.31	12.31	2.89	6.87	0.42	B
ENSDARG00000079616	cramp1l	chr3:15729343-15729512	170	chr3:15729513-15729594=15728920-15729342:-	15.68	3.21	6.22	0.4	0.47	0.21	B
ENSDARG00000074899	taok2a	chr3:21034013-21034086	74	chr3:21034087-21034188=21033967-21034012:-	25.4	4.09	10.34	1.46	-0.58	-0.78	B
ENSDARG00000075849	prr12b	chr3:32313241-32315470	2230	chr3:32313107-32313240=32315471-32316114:+	21.3	6.34	4.37	4.08	10.24	4.71	B
ENSDARG00000075849	prr12b	chr3:32316115-32318604	2490	chr3:32315471-32316114=32318605-32318724:+	18.52	2.41	7.69	2.81	6.22	2.57	B
ENSDARG00000075849	prr12b	chr3:32322044-32322144	101	chr3:32321946-32322043=32322145-32322276:+	15.04	38.58	3.64	2.39	2.25	35.73	B
ENSDARG00000096257	si:ch73-367p23.2	chr3:32395704-32396034	331	chr3:32394549-32395703=32396035-32397774:+	25.38	2.77	0.53	0.32	3.13	0.94	B
ENSDARG00000041217	xpo6	chr3:14963639-14964909	1271	chr3:14964910-14965387=14963512-14963638:-	21.05	2.61	3.17	0.42	6	-0.59	B
ENSDARG00000060030	setd1a	chr3:32599834-32600022	189	chr3:32599443-32599833=32600023-32600201:+	22.82	1.87	7.98	2.33	1.76	0.96	B
ENSDARG00000060030	setd1a	chr3:32600202-32603179	2978	chr3:32600023-32600201=32603180-32603290:+	17.5	2.48	10.4	3.01	3.53	1.74	B
ENSDARG00000059701	flii	chr3:40080472-40080552	81	chr3:40080553-40080710=40080387-40080471:-	20.08	40.75	12.64	40.29	3.26	37.73	B
ENSDARG00000100508	ubn2b	chr3:7972045-7972123	79	chr3:7972124-7972267=7971994-7972044:-	17.26	40.02	8.57	39.28	14.24	2.04	B
ENSDARG00000031126	notum1a	chr3:57905263-57905376	114	chr3:57905165-57905262=57905377-57905524:+	16.07	40.63	7.06	39.72	3.4	-0.33	B
ENSDARG00000103739	BAHCC1 (2 of 2)	chr3:57103711-57104934	1224	chr3:57102503-57103710=57104935-57105171:+	19.81	1.95	13.62	2.9	8	2.16	B
ENSDARG00000074060	MAP3K14 (2 of 2)	chr3:37599017-37599903	887	chr3:37598878-37599016=37599904-37600004:+	15.2	39.45	8.5	39.02	3.74	2.6	B
ENSDARG00000069937	dnm2a	chr3:50369292-50369368	77	chr3:50369205-50369291=50369369-50369439:+	54.12	4.76	14.81	39.89	0	0	B
ENSDARG00000031776	zgc:92066	chr3:31968830-31968915	86	chr3:31968704-31968829=31968916-31969285:+	28.1	2.55	9.92	1.75	5.73	2.82	B
ENSDARG00000038243	e4f1	chr3:18583309-18587243	3935	chr3:18587244-18587386=18583202-18583308:-	25.54	1.22	0.47	1.74	6.67	2.99	B
ENSDARG00000093405	casp6	chr3:32830607-32830698	92	chr3:32830699-32830846=32829774-32830606:-	16.36	40.6	2.27	-1.3	13.78	1.12	B
ENSDARG00000023026	pkp2	chr4:16732604-16732678	75	chr4:16732450-16732603=16732679-16732871:+	20.69	38.58	8.57	38.93	8.2	38.68	B
ENSDARG00000005476	nav3	chr4:21242796-21244421	1626	chr4:21242712-21242795=21244422-21244533:+	19.33	38.71	5.68	1.42	1.54	1.85	B
ENSDARG00000101236	cep83	chr4:20406959-20407038	80	chr4:20407039-20407114=20406801-20406958:-	16.94	1.91	13.39	0.28	3.36	0.59	B
ENSDARG00000014804	cacna2d1a	chr4:19812426-19812838	413	chr4:19812839-19812913=19812354-19812425:-	56.76	2.74	10.23	0.14	5.38	1.96	B
ENSDARG00000006060	aim1b	chr4:851345-852711	1367	chr4:852712-852835=851186-851344:-	23.91	2.96	9.85	2.69	7.69	0.36	B
ENSDARG00000045527	nr2c1	chr4:25860184-25861727	1544	chr4:25861728-25861875=25860087-25860183:-	15.25	0.96	9.47	0.79	11.25	0.65	B
ENSDARG00000095705	CDPF1	chr4:18617427-18617501	75	chr4:18617502-18617557=18617297-18617426:-	20.69	41.63	9.29	0.27	0	0	B
ENSDARG00000095705	CDPF1	chr4:18609010-18610692	1683	chr4:18610693-18610804=18608682-18609009:-	35.44	1.14	-0.53	-0.69	18.36	0.05	B
ENSDARG00000100294	zgc:113209	chr4:74835821-74839675	3855	chr4:74835264-74835820=74839676-74842847:+	25.9	3.29	13.34	3.25	5.47	1.5	B
ENSDARG00000045748	stab2	chr4:10756626-10757196	571	chr4:10756502-10756625=10757197-10757346:+	17.82	3.38	0.79	1.38	2.83	37.01	B
ENSDARG00000001953	pfkfb3	chr4:25487461-25488712	1252	chr4:25488713-25488777=25487281-25487460:-	18.43	3.84	2.31	5.39	2.68	0.25	B
ENSDARG00000001953	pfkfb3	chr4:25487126-25487280	155	chr4:25487281-25487460=25487103-25487125:-	15.33	40.56	4.59	0.91	-7.47	-1.2	B
ENSDARG00000001953	pfkfb3	chr4:25486302-25487102	801	chr4:25487103-25487125=25486251-25486301:-	22.6	2.4	2.09	0.56	8.34	0.96	B
ENSDARG00000015222	cbll1	chr4:18849760-18849871	112	chr4:18849872-18849955=18849686-18849759:-	16.08	39.74	4.65	38.76	1.79	36.92	B
ENSDARG00000057714	cmah	chr4:2392261-2392507	247	chr4:2392180-2392260=2392508-2392574:+	19.32	0.6	6.38	0.77	4.35	1.5	B
ENSDARG00000056954	si:dkeyp-38g8.5	chr4:16327182-16327328	147	chr4:16327088-16327181=16327329-16327416:+	17.31	2.04	9.09	36.34	1.69	-1.58	B
ENSDARG00000045601	cax1	chr4:14984684-14984810	127	chr4:14984571-14984683=14984811-14984919:+	25.42	1	3.56	37.42	14.38	38.45	B
ENSDARG00000045601	cax1	chr4:14988527-14988654	128	chr4:14988408-14988526=14988655-14988692:+	20.25	2.21	-0.33	-1.78	9.66	0.73	B
ENSDARG00000045601	cax1	chr4:14990081-14990155	75	chr4:14989962-14990080=14990156-14990301:+	23.5	2.43	4.76	0.72	7.02	0.97	B
ENSDARG00000062968	sbf1	chr4:9967044-9967135	92	chr4:9966975-9967043=9967136-9967297:+	15.94	38.08	0	0	-0.61	-36.28	B
ENSDARG00000057929	naf1	chr4:10008034-10008131	98	chr4:10007873-10008033=10008132-10008183:+	17.14	3.02	6.25	39.96	9.09	39.86	B
ENSDARG00000087887	PHF21B	chr4:73403823-73403899	77	chr4:73403900-73403976=73403768-73403822:-	21.63	4.95	8.12	39.24	12.79	39.81	B
ENSDARG00000016526	gata3	chr4:25066698-25069218	2521	chr4:25069219-25069344=25065312-25066697:-	28.78	3.03	9.17	2.07	12.17	2.11	B
ENSDARG00000035556	rps6ka3a	chr5:23512416-23512487	72	chr5:23512488-23512558=23512327-23512415:-	19.77	40.98	12.32	40.27	9.51	39.19	B
ENSDARG00000004023	isl1	chr5:40129604-40129743	140	chr5:40129744-40129911=40128460-40129603:-	16.07	39.96	12.08	5.31	5.94	38.86	B
ENSDARG00000060596	prkaa1	chr5:32648873-32648986	114	chr5:32648987-32649074=32648648-32648872:-	15.15	3.23	8.77	38.25	0.54	0.08	B
ENSDARG00000104393	NPR2	chr5:53987368-53987456	89	chr5:53987212-53987367=53987457-53987625:+	22.65	42.37	5.14	38.85	1.06	37.48	B
ENSDARG00000052695	nr2f1a	chr5:49096230-49098776	2547	chr5:49095702-49096229=49098777-49100038:+	18.69	1.56	14.1	1.69	14.73	1.6	B
ENSDARG00000035565	atp6v0a2b	chr5:24053117-24053203	87	chr5:24052998-24053116=24053204-24053414:+	28.14	2.85	8.6	1.43	13.02	-0.4	B
ENSDARG00000052690	arrdc3a	chr5:48341467-48341557	91	chr5:48341558-48341705=48341364-48341466:-	15.29	39.45	7.69	38.24	5.15	-37.01	B
ENSDARG00000052690	arrdc3a	chr5:48341057-48341363	307	chr5:48341364-48341466=48340800-48341056:-	16.19	2.83	13.04	3.25	8.9	37.88	B
ENSDARG00000052690	arrdc3a	chr5:48339572-48340799	1228	chr5:48340800-48341056=48339409-48339571:-	20.01	3.79	12.14	4.13	3.87	1.5	B
ENSDARG00000052690	arrdc3a	chr5:48338812-48339408	597	chr5:48339409-48339571=48338669-48338811:-	15.17	3.61	6.44	3.12	11.63	1.6	B
ENSDARG00000093957	si:dkey-251i10.2	chr5:66785905-66787433	1529	chr5:66787434-66787543=66785840-66785904:-	16.5	3.95	0.7	2.35	1.69	1.52	B
ENSDARG00000093957	si:dkey-251i10.2	chr5:66784930-66785839	910	chr5:66785840-66785904=66784658-66784929:-	16.42	3.48	0.43	0.72	1.31	0.52	B
ENSDARG00000003592	surf1	chr5:32681340-32681831	492	chr5:32681261-32681339=32681832-32681959:+	26.35	0.93	5.18	1.33	14.86	0.35	B
ENSDARG00000090654	gak	chr5:8961676-8961759	84	chr5:8961760-8961839=8961482-8961675:-	18.74	39.87	9.35	38.03	0.16	38.18	B
ENSDARG00000099679	papd4	chr5:51189637-51189722	86	chr5:51189545-51189636=51189723-51189786:+	18.52	40.37	13.64	40.19	7.87	38.34	B
ENSDARG00000099679	papd4	chr5:51189935-51193757	3823	chr5:51189868-51189934=51193758-51193834:+	18.86	1	10.38	1.67	15.25	0.43	B
ENSDARG00000008026	fam129bb	chr5:28320063-28320149	87	chr5:28320150-28320263=28319955-28320062:-	21.15	40.67	7.27	39.59	14.53	40.47	B
ENSDARG00000062463	zc3h12b	chr5:21600140-21600728	589	chr5:21599905-21600139=21600729-21600835:+	15.83	3.74	11.08	4.68	10.47	3.17	B
ENSDARG00000077253	alkbh6	chr5:36053639-36053720	82	chr5:36053540-36053638=36053721-36054545:+	21.14	1.33	14.97	1.5	14.63	-0.78	B
ENSDARG00000060683	lrsam1	chr5:32267540-32268072	533	chr5:32268073-32268204=32267470-32267539:-	17.02	0.63	3.9	-0.28	6.14	-0.39	B
ENSDARG00000095515	sdccag3	chr5:50556595-50558618	2024	chr5:50558619-50559023=50556521-50556594:-	17.59	3.25	11.96	2.45	7.13	2.56	B
ENSDARG00000095515	sdccag3	chr5:50556373-50556520	148	chr5:50556521-50556594=50556261-50556372:-	16.14	40.68	11.34	40.43	6.57	39.43	B
ENSDARG00000095515	sdccag3	chr5:50555837-50556260	424	chr5:50556261-50556372=50555774-50555836:-	19.17	2.99	14.07	0.58	11.88	0.55	B
ENSDARG00000095515	sdccag3	chr5:50554157-50555773	1617	chr5:50555774-50555836=50554017-50554156:-	22.73	2.01	9.4	1.76	7.55	0.74	B
ENSDARG00000007657	ccnh	chr5:47321767-47321845	79	chr5:47321846-47321919=47321556-47321766:-	18.77	2.61	-1.93	1.04	10.45	2.01	B
ENSDARG00000058533	pole	chr5:12252751-12252825	75	chr5:12252606-12252750=12252826-12252906:+	17.46	41.03	5.26	38.21	5.18	1.01	B
ENSDARG00000004455	p2rx5	chr5:41514505-41519596	5092	chr5:41514419-41514504=41519597-41520774:+	21.59	3.6	2.9	-0.48	-1.19	-0.21	B
ENSDARG00000035468	slc25a25b	chr5:31196931-31200004	3074	chr5:31196819-31196930=31200005-31200163:+	23	2.47	8.41	3.86	6.49	2.3	B
ENSDARG00000035468	slc25a25b	chr5:31206145-31206254	110	chr5:31205994-31206144=31206255-31206460:+	17.07	41.3	8.66	36.9	2.47	37.2	B
ENSDARG00000059437	fktn	chr5:69139464-69139536	73	chr5:69139537-69139670=69139339-69139463:-	24.41	2.57	-4.99	-0.55	14.12	0.32	B
ENSDARG00000054597	cnot6l	chr5:38214109-38214189	81	chr5:38214190-38214258=38213951-38214108:-	15.59	2.06	12.92	0.84	5.55	-0.42	B
ENSDARG00000099624	chmp1b	chr5:22523710-22523837	128	chr5:22523653-22523709=22523838-22524308:+	17.84	0.76	13.62	0.03	16.37	-0.21	B
ENSDARG00000035549	uprt	chr5:22609795-22612840	3046	chr5:22612841-22613278=22609752-22609794:-	15.17	0.67	12.16	0.41	5.88	-0.32	B
ENSDARG00000089856	CIT	chr5:2164376-2165580	1205	chr5:2165581-2165761=2164284-2164375:-	16.92	1.4	-0.69	0.55	-1.25	-0.34	B
ENSDARG00000017086	asb12a	chr5:21522121-21523509	1389	chr5:21523510-21523557=21521922-21522120:-	25.29	1.75	3.7	2.05	2.13	0.85	B
ENSDARG00000014962	ppp3cca	chr5:27338293-27343828	5536	chr5:27343829-27343906=27338208-27338292:-	15.89	3.94	10.97	2.95	8.5	2.43	B
ENSDARG00000004232	dlb	chr5:36098104-36099987	1884	chr5:36097887-36098103=36099988-36101607:+	15.08	1.43	12.23	1.35	14.07	1.7	B
ENSDARG00000035256	eef2l2	chr5:40886280-40886360	81	chr5:40886361-40886543=40886147-40886279:-	24.05	3.97	1.09	36.34	0.04	-1.6	B
ENSDARG00000014003	stard8	chr5:35250379-35250462	84	chr5:35250219-35250378=35250463-35250661:+	22.8	1.13	0	37.33	0	0	B
ENSDARG00000030887	phf23a	chr5:23737555-23739889	2335	chr5:23739890-23739982=23737011-23737554:-	16.8	2.59	13.21	2.61	5.22	1.57	B
ENSDARG00000005561	gfm2	chr5:33986740-33986824	85	chr5:33986591-33986739=33986825-33986965:+	23.97	39.76	15.56	0	12.92	0	B
ENSDARG00000020136	ptges	chr5:32739824-32740089	266	chr5:32739609-32739823=32740090-32740172:+	17.65	3.42	0.44	0.75	6	-1.62	B
ENSDARG00000028688	exosc2	chr5:71357293-71357466	174	chr5:71357224-71357292=71357467-71357643:+	18.98	1.17	9.06	1.36	1.81	-0.8	B
ENSDARG00000092979	pias2	chr5:40881606-40881690	85	chr5:40881532-40881605=40881691-40881851:+	15.01	40.05	5.69	37.55	7.32	2.58	B
ENSDARG00000092979	pias2	chr5:40882076-40882195	120	chr5:40881942-40882075=40882196-40882370:+	17.07	3.02	10.3	4.53	9.49	1.07	B
ENSDARG00000009764	srek1	chr5:54545610-54548425	2816	chr5:54548426-54548531=54545499-54545609:-	15.02	1.25	5.56	2.5	0.68	-1.1	B
ENSDARG00000052881	dnajb5	chr5:40955494-40959160	3667	chr5:40959161-40959417=40954856-40955493:-	17.53	6.92	8.7	4.78	0	2.56	B
ENSDARG00000007430	prdm12b	chr5:62818214-62818350	137	chr5:62818351-62818465=62817114-62818213:-	15.91	2.13	14.58	1.89	4.19	-0.46	B
ENSDARG00000035505	nelfb	chr5:28956925-28957006	82	chr5:28957007-28957167=28956825-28956924:-	15.41	4.18	12.26	3.73	4.36	1.23	B
ENSDARG00000059474	mlxip	chr5:66641932-66643462	1531	chr5:66643463-66643586=66641802-66641931:-	16.56	0.99	6.81	0.96	12.11	-0.3	B
ENSDARG00000079323	rgmb	chr5:51613384-51617655	4272	chr5:51617656-51618179=51612504-51613383:-	15.03	1.77	8.92	2.26	13.81	2.83	B
ENSDARG00000055989	tmem161b	chr5:47378590-47378676	87	chr5:47378677-47378773=47376470-47378589:-	18.79	1.11	6.11	0.46	12.09	0.83	B
ENSDARG00000035564	dgcr8	chr5:24023117-24023268	152	chr5:24023016-24023116=24023269-24023375:+	18.03	2.6	10.32	0.42	9.19	1.61	B
ENSDARG00000035564	dgcr8	chr5:24025247-24026570	1324	chr5:24025133-24025246=24026571-24028586:+	23.85	2.75	10.35	2.9	14.01	2.67	B
ENSDARG00000028542	si:ch211-114c12.2	chr5:23630404-23630492	89	chr5:23630310-23630403=23630493-23630538:+	18.48	3.92	14.83	4.51	8.29	2.33	B
ENSDARG00000067795	crfb6	chr5:45291694-45291874	181	chr5:45291875-45292019=45291515-45291693:-	16.67	3.39	13.99	3.23	12.23	3.89	B
ENSDARG00000035330	taf1	chr5:35978127-35978211	85	chr5:35978212-35978342=35978046-35978126:-	21.45	39.79	5.32	38.26	0.87	0	B
ENSDARG00000089643	mcama	chr5:58197114-58199132	2019	chr5:58199133-58199280=58196998-58197113:-	18.2	3.88	6.75	3.75	9.71	3.57	B
ENSDARG00000059606	ccdc84	chr5:58019055-58019130	76	chr5:58018891-58019054=58019131-58019229:+	24.71	2.06	9.89	2.57	-3.49	-1.29	B
ENSDARG00000103712	ppapdc3	chr5:63688130-63695457	7328	chr5:63687581-63688129=63695458-63697617:+	16.67	1.74	5.77	0.6	8.51	1.79	B
ENSDARG00000035605	tchp	chr5:19370452-19370541	90	chr5:19370279-19370451=19370542-19370623:+	16.67	39.77	2.44	0	1.36	0	B
ENSDARG00000038524	pik3r1	chr5:54147586-54147684	99	chr5:54147685-54147827=54147409-54147585:-	16.92	3.08	12.55	4.21	2.25	-0.17	B
ENSDARG00000038524	pik3r1	chr5:54147310-54147408	99	chr5:54147409-54147585=54147235-54147309:-	17.04	5.92	12.84	40.61	3.27	2.52	B
ENSDARG00000104221	sat2b	chr5:53182893-53182973	81	chr5:53182791-53182892=53182974-53183014:+	18.55	39.79	2.69	36.56	4.17	0	B
ENSDARG00000068096	atf5a	chr5:29816564-29818108	1545	chr5:29818109-29818483=29816318-29816563:-	25.71	3.01	6.46	1.29	10.43	1.41	B
ENSDARG00000017354	epha2a	chr6:45882653-45882866	214	chr6:45882867-45882969=45882597-45882652:-	15.02	1.6	9.32	39.15	7.61	38.97	B
ENSDARG00000053483	zgc:113054	chr6:43458379-43458449	71	chr6:43458146-43458378=43458450-43458686:+	17.17	39.89	11.77	39.38	1.95	36.21	B
ENSDARG00000032868	pde4ba	chr6:30868723-30868820	98	chr6:30868821-30868996=30868624-30868722:-	16.74	1.85	8.07	39.53	7.8	38.75	B
ENSDARG00000032868	pde4ba	chr6:30868087-30868172	86	chr6:30868173-30868272=30867932-30868086:-	19.46	40.01	8.57	39.36	8.59	1.77	B
ENSDARG00000032868	pde4ba	chr6:30867814-30867931	118	chr6:30867932-30868086=30867691-30867813:-	16.2	40.46	7.23	3.25	3.75	37.03	B
ENSDARG00000032868	pde4ba	chr6:30867585-30867690	106	chr6:30867691-30867813=30867402-30867584:-	15.76	40.17	7.4	39.09	2.59	-0.32	B
ENSDARG00000013224	phc2b	chr6:48193776-48194361	586	chr6:48193643-48193775=48194362-48194482:+	16.47	2.31	11.59	0.84	8.38	1.4	B
ENSDARG00000096411	wu:fc32g12	chr6:6514681-6516077	1397	chr6:6516078-6516644=6514276-6514680:-	16.98	2.6	12.14	3.52	9.52	39.02	B
ENSDARG00000060797	pfkmb	chr6:39756176-39756264	89	chr6:39756265-39756373=39756080-39756175:-	18.35	1.58	-3.08	-1.66	1.38	-1.32	B
ENSDARG00000060797	pfkmb	chr6:39744579-39744692	114	chr6:39744693-39744804=39744479-39744578:-	15.89	1.35	0.83	34.52	0.09	-0.83	B
ENSDARG00000060797	pfkmb	chr6:39742637-39742717	81	chr6:39742718-39742823=39742181-39742636:-	16.28	2.1	1.53	1.13	-0.32	-1.42	B
ENSDARG00000103851	tnrc6c2	chr6:22254664-22255124	461	chr6:22255125-22255278=22254499-22254663:-	20.19	1.73	10.72	2.23	5.33	0.83	B
ENSDARG00000103851	tnrc6c2	chr6:22253165-22253807	643	chr6:22253808-22253996=22253015-22253164:-	16.46	39.42	13.77	6.85	7.17	4.06	B
ENSDARG00000011973	slc35d1a	chr6:34868757-34870969	2213	chr6:34870970-34871037=34868678-34868756:-	19.72	2.46	1.3	0.6	6.4	0.06	B
ENSDARG00000055481	atf7b	chr6:39625258-39627345	2088	chr6:39627346-39627442=39625127-39625257:-	16.96	1.01	5.76	1.5	10.42	1.05	B
ENSDARG00000101293	PKN2 (1 of 2)	chr6:25328295-25328377	83	chr6:25328378-25328454=25328152-25328294:-	26.47	40.47	9.64	37.22	3.71	2.02	B
ENSDARG00000098433	utp6	chr6:22053579-22053671	93	chr6:22053672-22053738=22053506-22053578:-	21.26	1.46	8.29	-0.25	12.33	1.52	B
ENSDARG00000002933	gbx2	chr6:15905169-15906171	1003	chr6:15904249-15905168=15906172-15907346:+	28.89	4.33	2.7	2.67	2.7	1.6	B
ENSDARG00000070122	stk11ip	chr6:18915256-18915342	87	chr6:18915095-18915255=18915343-18915628:+	22.73	40.69	9.09	0	8.33	39.24	B
ENSDARG00000053447	ppp4r2b	chr6:44206232-44206306	75	chr6:44206157-44206231=44206307-44206447:+	17.71	1.81	8.21	1.63	2.66	-1.12	B
ENSDARG00000005526	igfn1.1	chr6:46892380-46892469	90	chr6:46892470-46892614=46892086-46892379:-	16.67	4.98	1.09	1.29	1.6	37	B
ENSDARG00000021720	col7a1	chr6:40238692-40238768	77	chr6:40238769-40238849=40238656-40238691:-	18.55	41.28	3.01	0	0	0	B
ENSDARG00000052030	akr1a1b	chr6:33936313-33936396	84	chr6:33936397-33936469=33936226-33936312:-	15.49	2.03	6.27	1.34	13.67	0.41	B
ENSDARG00000098520	si:dkey-237i9.1	chr6:21640700-21649691	8992	chr6:21649692-21649785=21640550-21640699:-	24.62	3.63	11.11	3.63	6.51	2.52	B
ENSDARG00000019614	jade3	chr6:37524199-37534977	10779	chr6:37534978-37535239=37524136-37524198:-	15.78	3.42	11.11	3.47	11.57	2.92	B
ENSDARG00000019614	jade3	chr6:37502226-37505172	2947	chr6:37505173-37505290=37500871-37502225:-	22.15	3.86	13.69	3.76	11.94	2.53	B
ENSDARG00000070864	bcl6a	chr6:28226866-28226956	91	chr6:28226957-28227138=28226698-28226865:-	17.39	39.28	8.33	40.12	2.22	0	B
ENSDARG00000057497	stk35l	chr6:38848784-38852193	3410	chr6:38848161-38848783=38852194-38852957:+	23.6	5.2	10.87	4.93	9.71	3.38	B
ENSDARG00000079467	si:ch73-15b2.5	chr6:40573596-40573715	120	chr6:40573466-40573595=40573716-40573790:+	16.69	1.87	10.74	40.68	6.31	2.68	B
ENSDARG00000079467	si:ch73-15b2.5	chr6:40574181-40574288	108	chr6:40574029-40574180=40574289-40574453:+	16.83	2.11	2.8	-1.84	9.42	0.91	B
ENSDARG00000041072	mier1a	chr6:34853691-34854485	795	chr6:34854486-34854513=34853539-34853690:-	16.21	5.8	8.82	38.95	8.59	1.75	B
ENSDARG00000041072	mier1a	chr6:34848765-34848859	95	chr6:34848860-34849011=34848683-34848764:-	18.37	3.62	14.23	2.13	11.15	2.01	B
ENSDARG00000070961	lepr	chr6:31213964-31214044	81	chr6:31214045-31214317=31213858-31213963:-	36.38	42.17	3.1	40.29	11.11	0.76	B
ENSDARG00000077442	tubgcp5	chr6:37665827-37666721	895	chr6:37665742-37665826=37666722-37666842:+	19.7	0.63	6.04	0.37	6.12	-0.15	B
ENSDARG00000020893	slc25a22	chr6:49104465-49104543	79	chr6:49104374-49104464=49104544-49104662:+	15.31	3.7	7.3	2.36	3.29	1.84	B
ENSDARG00000086980	mbd6	chr6:58903937-58907205	3269	chr6:58907206-58907345=58903834-58903936:-	16.98	3.69	13.79	4.26	11.11	5.17	B
ENSDARG00000054250	crbn	chr6:40463768-40464227	460	chr6:40464228-40464292=40463636-40463767:-	27.66	0.89	-0.53	-0.74	22.75	0.28	B
ENSDARG00000076416	SHROOM2 (2 of 2)	chr6:30447453-30447834	382	chr6:30444917-30447452=30447835-30447917:+	18	3.3	8.94	39.43	2.83	4.12	B
ENSDARG00000104130	rbm26	chr6:4232805-4236967	4163	chr6:4232700-4232804=4236968-4237171:+	25.24	1.72	4.37	1.06	3.91	0.56	B
ENSDARG00000007412	slc2a1b	chr6:48071276-48071420	145	chr6:48071421-48071522=48071072-48071275:-	17.9	3.35	10.43	3.48	5.54	-0.22	B
ENSDARG00000077060	rbm6	chr6:42676755-42677078	324	chr6:42675197-42676754=42677079-42677168:+	15.75	0.84	8.34	0.73	13.52	0.14	B
ENSDARG00000053574	fancd2	chr6:42319082-42319615	534	chr6:42319616-42319717=42318984-42319081:-	20.29	0.73	9.91	39.63	8.36	2.25	B
ENSDARG00000059902	vps16	chr6:8879926-8880002	77	chr6:8879870-8879925=8880003-8880187:+	24.61	4.06	14.29	39.11	1.3	37.68	B
ENSDARG00000008141	rbl1	chr6:51552485-51554447	1963	chr6:51554448-51554532=51552312-51552484:-	18.74	3.28	9.25	2.28	7.46	2.26	B
ENSDARG00000003732	mitfa	chr6:43434723-43435082	360	chr6:43434575-43434722=43435083-43435741:+	16.34	1.44	7.73	1.43	4.48	-0.47	B
ENSDARG00000058179	ackr3b	chr6:15626875-15630807	3933	chr6:15630808-15630927=15625042-15626874:-	18.72	3.4	12.91	2.88	10.07	2.62	B
ENSDARG00000017211	plxnb1b	chr6:19854081-19854159	79	chr6:19854160-19854296=19853904-19854080:-	15.15	39.53	6	39.59	9.74	39.32	B
ENSDARG00000102802	brdt	chr6:24282292-24282383	92	chr6:24282384-24282476=24282163-24282291:-	17.47	41.35	10.33	41.46	10.73	40.03	B
ENSDARG00000071197	usp40	chr6:8437562-8439064	1503	chr6:8437473-8437561=8439065-8439151:+	17.08	0.91	8.16	0.79	13.21	1.6	B
ENSDARG00000018984	eya2	chr6:55962046-55969641	7596	chr6:55969642-55969755=55961969-55962045:-	16.67	4.61	10	3.93	3.7	3.32	B
ENSDARG00000056259	tmem131	chr6:29353365-29353442	78	chr6:29353443-29353551=29353211-29353364:-	43.24	42.37	14.65	40.58	0.88	0	B
ENSDARG00000103173	stx8	chr6:23219801-23222918	3118	chr6:23219706-23219800=23222919-23223029:+	18.92	2.49	9.09	2.36	-0.63	0.86	B
ENSDARG00000018032	scn8ab	chr6:39396063-39397432	1370	chr6:39397433-39397703=39394906-39396062:-	18.18	2.7	6.42	1.65	4.03	1.31	B
ENSDARG00000003961	parp3	chr6:42045884-42046574	691	chr6:42046575-42046719=42045663-42045883:-	30.15	1.51	14.31	1.48	9.91	1.96	B
ENSDARG00000074311	mast2	chr6:33688827-33688921	95	chr6:33688922-33689054=33688661-33688826:-	15.22	3.21	10.93	2.99	5.69	38.1	B
ENSDARG00000008310	ip6k2a	chr6:42412886-42412972	87	chr6:42412973-42413148=42411546-42412885:-	16.98	3.65	5.69	2.57	3.39	3.19	B
ENSDARG00000010878	cdkn1ca	chr7:48391681-48391799	119	chr7:48391800-48392529=48391569-48391680:-	16.21	2.61	10.87	4.73	6.58	1.65	B
ENSDARG00000012499	per1b	chr7:50563758-50564873	1116	chr7:50563639-50563757=50564874-50565020:+	20.63	4.94	6.25	4.42	3.51	36.41	B
ENSDARG00000068187	spg7	chr7:55857471-55860920	3450	chr7:55860921-55861031=55857355-55857470:-	22	3.83	-1.37	0.34	1.95	2.33	B
ENSDARG00000068187	spg7	chr7:55854933-55855273	341	chr7:55855274-55855437=55854855-55854932:-	15.72	2.37	0.19	36.25	1.18	0	B
ENSDARG00000075549	cdh5	chr7:44120020-44120101	82	chr7:44119852-44120019=44120102-44120283:+	15.01	2.7	5.73	38.47	0	0	B
ENSDARG00000046127	tk2	chr7:44263979-44264239	261	chr7:44264240-44264293=44263885-44263978:-	16.7	1.79	7.91	-0.51	7.1	-0.33	B
ENSDARG00000046127	tk2	chr7:44260783-44260927	145	chr7:44260928-44261008=44260088-44260782:-	15.49	2.69	-0.18	-0.31	3.33	37.9	B
ENSDARG00000056741	senp3b	chr7:26251216-26251912	697	chr7:26251913-26251990=26251078-26251215:-	16.55	3.76	13.16	39.28	9.09	3.21	B
ENSDARG00000101652	haus6	chr7:58857793-58857885	93	chr7:58857886-58857948=58857738-58857792:-	20.15	1.71	13.89	40.01	1.86	-38.79	B
ENSDARG00000077237	RFX7 (1 of 2)	chr7:34267879-34268005	127	chr7:34267794-34267878=34268006-34268213:+	16.67	0.69	14.76	1.48	4.17	35.57	B
ENSDARG00000101540	fgf3	chr7:54338140-54338552	413	chr7:54338036-54338139=54338553-54339456:+	23.19	2.23	5.26	39.96	10.96	1.06	B
ENSDARG00000036094	PIAS1 (1 of 2)	chr7:33622246-33627921	5676	chr7:33627922-33628027=33622172-33622245:-	15.25	0.94	17.16	0.09	8.84	0.48	B
ENSDARG00000102178	emilin2b	chr7:71492221-71492299	79	chr7:71492061-71492220=71492300-71492347:+	16.36	40.72	8.77	40.78	0	-37.29	B
ENSDARG00000103682	si:dkey-23i12.5	chr7:24773274-24773466	193	chr7:24773227-24773273=24773467-24773512:+	17.82	3.06	13.57	39.56	11.19	1.2	B
ENSDARG00000103682	si:dkey-23i12.5	chr7:24773736-24773925	190	chr7:24773693-24773735=24773926-24773976:+	18.25	2.4	12.66	2.93	5.07	0.61	B
ENSDARG00000016687	acadvl	chr7:20046636-20046753	118	chr7:20046365-20046635=20046754-20046906:+	26.98	0.68	11.54	0.14	2.16	-1.33	B
ENSDARG00000051886	ankrd11	chr7:56093338-56093425	88	chr7:56093190-56093337=56093426-56100474:+	15.71	38.82	11.19	39.15	6.21	0	B
ENSDARG00000005549	ZNF710 (1 of 2)	chr7:29940154-29940241	88	chr7:29940242-29940433=29939982-29940153:-	22.88	1.2	12.5	0.41	11.2	0.97	B
ENSDARG00000020053	nkd1	chr7:37317194-37319537	2344	chr7:37319538-37319685=37317112-37317193:-	15.25	1.99	13.1	3.82	12.27	2.6	B
ENSDARG00000017315	larp7	chr7:59271499-59271579	81	chr7:59271580-59271722=59271389-59271498:-	20.32	41.01	13.68	3.98	8.03	37.94	B
ENSDARG00000017315	larp7	chr7:59270773-59270955	183	chr7:59270956-59271047=59270510-59270772:-	25.8	3.99	12.22	39.27	13.86	1.58	B
ENSDARG00000034855	ccnb3	chr7:22716186-22716274	89	chr7:22716087-22716185=22716275-22716367:+	22.96	39.67	2.5	37.82	2.4	36.26	B
ENSDARG00000079712	GAL3ST4	chr7:26133935-26137035	3101	chr7:26137036-26137319=26133824-26133934:-	18.6	2.92	2.11	1.91	5.66	3.36	B
ENSDARG00000051955	brms1	chr7:60099972-60100069	98	chr7:60099844-60099971=60100070-60100149:+	15.83	1.18	4.74	0.06	4.31	-0.7	B
ENSDARG00000036038	harbi1	chr7:38538678-38538771	94	chr7:38537986-38538677=38538772-38539355:+	17.42	40.42	10.11	40.88	11.61	40.04	B
ENSDARG00000074498	chd9	chr7:36335934-36337219	1286	chr7:36335876-36335933=36337220-36337265:+	18.77	2.92	3.93	1.95	12.77	2.22	B
ENSDARG00000075017	polr2m	chr7:52119691-52119771	81	chr7:52119772-52119900=52119596-52119690:-	20.63	2.16	5.79	2.83	1.33	-1.11	B
ENSDARG00000075017	polr2m	chr7:52118615-52119595	981	chr7:52119596-52119690=52118509-52118614:-	18.1	1.07	6.38	3.7	-1.76	-0.99	B
ENSDARG00000077121	cyp26b1	chr7:25073689-25075467	1779	chr7:25073407-25073688=25075468-25077440:+	18.05	1.53	7.24	1.76	3.94	0.13	B
ENSDARG00000068457	tnnt3b	chr7:39175250-39175356	107	chr7:39175210-39175249=39175357-39175367:+	26.47	4.08	0.71	0.57	-0.09	-0.9	B
ENSDARG00000068457	tnnt3b	chr7:39180839-39180991	153	chr7:39180820-39180838=39180992-39181037:+	17.12	2.98	0.56	0.02	-0.58	-2	B
ENSDARG00000068457	tnnt3b	chr7:39183595-39185546	1952	chr7:39183504-39183594=39185547-39185587:+	20.81	3.34	0.23	-0.34	0.58	-0.25	B
ENSDARG00000068457	tnnt3b	chr7:39185588-39188994	3407	chr7:39185547-39185587=39188995-39189336:+	20.59	3.31	0.19	-0.39	0.26	-0.77	B
ENSDARG00000069473	frem1a	chr7:69463651-69466232	2582	chr7:69463506-69463650=69466233-69466374:+	16.41	1.18	4.07	2.23	-1.2	-0.37	B
ENSDARG00000102766	dennd4c	chr7:58777338-58777412	75	chr7:58777413-58777519=58777162-58777337:-	15.15	39.47	7.5	37.34	10.68	39.91	B
ENSDARG00000101076	irx3a	chr7:35770439-35771088	650	chr7:35770017-35770438=35771089-35772118:+	19.33	4.68	7.93	3.01	7.27	2.75	B
ENSDARG00000101076	irx3a	chr7:35772674-35773006	333	chr7:35772607-35772673=35773007-35773362:+	37.07	0.89	15.96	-0.11	2.77	-0.95	B
ENSDARG00000018643	igf2a	chr7:48598356-48599060	705	chr7:48598223-48598355=48599061-48599236:+	17.31	1.23	14.42	1.39	5.37	0.26	B
ENSDARG00000018643	igf2a	chr7:48599237-48602159	2923	chr7:48599061-48599236=48602160-48603707:+	16.07	2.13	13.73	2.13	2.59	0.38	B
ENSDARG00000029204	tyrp1a	chr7:73945865-73945995	131	chr7:73945685-73945864=73945996-73946142:+	18.9	3.45	3.09	35.04	0.93	0	B
ENSDARG00000105159	phka1	chr7:51453193-51454257	1065	chr7:51454258-51454428=51453104-51453192:-	25.33	1.79	12.21	0.41	7.17	-0.94	B
ENSDARG00000105159	phka1	chr7:51453011-51453103	93	chr7:51453104-51453192=51452865-51453010:-	15.32	1.74	2.7	-0.98	-1.19	-1.19	B
ENSDARG00000076729	myo9aa	chr7:56653644-56653720	77	chr7:56653549-56653643=56653721-56653783:+	18.61	40.54	1.81	37.76	1.75	0	B
ENSDARG00000003495	madd	chr7:34085352-34088117	2766	chr7:34088118-34088198=34085295-34085351:-	24.34	1.8	13.49	1.46	13.68	1.99	B
ENSDARG00000104530	ZNF609 (2 of 2)	chr7:53261882-53262758	877	chr7:53261803-53261881=53262759-53265141:+	15.5	3.19	7.05	2.9	2.55	2.59	B
ENSDARG00000075964	plekhg4	chr7:34504327-34504493	167	chr7:34504279-34504326=34504494-34505422:+	15.88	1.48	13.06	2.55	4.6	1.05	B
ENSDARG00000079684	taf6l	chr7:17711927-17713566	1640	chr7:17711798-17711926=17713567-17714063:+	22.73	1.2	9.92	1	9.79	0.24	B
ENSDARG00000104836	myom1b	chr7:71536741-71536816	76	chr7:71536817-71537013=71536687-71536740:-	36.17	5.3	11.08	39.59	0	0	B
ENSDARG00000101472	pop4	chr7:45691492-45691660	169	chr7:45691401-45691491=45691661-45691713:+	22.86	1.59	3.49	1.21	2.22	0.73	B
ENSDARG00000036096	smad3a	chr7:33836301-33844323	8023	chr7:33844324-33844468=33831511-33836300:-	15.62	1.77	9.67	2.59	4.34	0.98	B
ENSDARG00000008278	rcor2	chr7:24710257-24712145	1889	chr7:24712146-24712203=24710042-24710256:-	15.29	2.25	14.75	2.82	5.94	1.42	B
ENSDARG00000008278	rcor2	chr7:24709932-24710041	110	chr7:24710042-24710256=24708676-24709931:-	20	39.39	8.62	2.89	0	-34.97	B
ENSDARG00000027222	adgrg1	chr7:28404352-28404437	86	chr7:28404438-28404700=28404252-28404351:-	17.7	3.35	10.59	39.7	8.33	39.05	B
ENSDARG00000008472	apex2	chr8:22493372-22493486	115	chr8:22493487-22493679=22493288-22493371:-	15.42	3.13	1.96	38.16	-1.01	-2.57	B
ENSDARG00000005015	TSPY2	chr8:25694400-25695741	1342	chr8:25695742-25696935=25694322-25694399:-	16.5	1.42	6.37	0.71	8.83	0.8	B
ENSDARG00000005015	TSPY2	chr8:25694030-25694116	87	chr8:25694117-25694228=25693875-25694029:-	15.76	4.57	11.97	40.94	3.52	38.38	B
ENSDARG00000070145	magi1a	chr8:53647392-53648305	914	chr8:53647269-53647391=53648306-53648482:+	17.15	0.79	4.72	1.29	10.45	1.35	B
ENSDARG00000068217	stx2b	chr8:44218074-44218292	219	chr8:44218293-44218444=44217955-44218073:-	22.96	0.6	4.47	0.05	9.9	-0.02	B
ENSDARG00000043571	KIF2A	chr8:12897917-12897999	83	chr8:12897862-12897916=12898000-12898162:+	16.84	40.99	1.77	36.43	2.8	37.86	B
ENSDARG00000043130	notch2	chr8:19583573-19583694	122	chr8:19583425-19583572=19583695-19583792:+	21.1	40.23	12.62	1.32	1.53	35.67	B
ENSDARG00000009901	slc38a5a	chr8:25600518-25600632	115	chr8:25600425-25600517=25600633-25600714:+	19.12	40.03	3.15	39.14	4.61	38.78	B
ENSDARG00000009901	slc38a5a	chr8:25602171-25602273	103	chr8:25602006-25602170=25602274-25602353:+	23.89	41.02	8.84	38.9	-1.67	-1.33	B
ENSDARG00000009901	slc38a5a	chr8:25602354-25602441	88	chr8:25602274-25602353=25602442-25602542:+	16.89	1.49	3.55	39.26	5.15	39.09	B
ENSDARG00000009901	slc38a5a	chr8:25604161-25604241	81	chr8:25604057-25604160=25604242-25606661:+	19.21	3.11	8.86	1.89	14.12	40.31	B
ENSDARG00000057322	tmem47	chr8:18534805-18535252	448	chr8:18535253-18535393=18530192-18534804:-	16.51	1.97	8.41	1.91	3.4	-0.28	B
ENSDARG00000019417	gadd45ga	chr8:31359709-31359810	102	chr8:31359811-31359929=31359607-31359708:-	16.59	1.83	13.96	4.4	10.15	0.61	B
ENSDARG00000042708	tuba8l	chr8:28326850-28326934	85	chr8:28326935-28327615=28326213-28326849:-	16.29	3.94	4.98	3.94	11.73	5.63	B
ENSDARG00000039412	dmrta2	chr8:16222439-16222863	425	chr8:16222864-16223351=16221508-16222438:-	26.77	3.45	13.9	1.65	10.63	1.31	B
ENSDARG00000010408	igsf9b	chr8:4820265-4820351	87	chr8:4820352-4820468=4820114-4820264:-	21.3	4	4.55	39.81	7.86	38.11	B
ENSDARG00000013607	sema3gb	chr8:23530140-23530352	213	chr8:23529982-23530139=23530353-23530420:+	17.54	4.33	8.11	38.62	3.76	2.21	B
ENSDARG00000013607	sema3gb	chr8:23530421-23530510	90	chr8:23530353-23530420=23530511-23530635:+	17.86	39.35	1.08	35.46	4.95	36.54	B
ENSDARG00000058553	sprb	chr8:1000077-1000654	578	chr8:999715-1000076=1000655-1000945:+	18.04	0.76	8.31	1.54	5.77	2.17	B
ENSDARG00000078399	FO704819.2	chr8:50876417-50876509	93	chr8:50876510-50876574=50876315-50876416:-	24.96	4.36	14.97	2.96	4.35	37.54	B
ENSDARG00000031044	lipg	chr8:32371824-32371899	76	chr8:32371900-32372121=32371581-32371823:-	23.28	3.55	6.67	37.68	1.6	36.97	B
ENSDARG00000010572	slc25a25a	chr8:2551834-2552838	1005	chr8:2552839-2552997=2551681-2551833:-	17.44	2.67	4.94	1.26	14.06	2.31	B
ENSDARG00000019130	plk2b	chr8:17046170-17046258	89	chr8:17045971-17046169=17046259-17046406:+	19.33	40.24	9.47	39.74	8.43	0.18	B
ENSDARG00000019130	plk2b	chr8:17049045-17049881	837	chr8:17048934-17049044=17049882-17050483:+	18.85	1.07	8.62	0.96	8.58	0.3	B
ENSDARG00000038618	cpt2	chr8:21109452-21109983	532	chr8:21109984-21110210=21109371-21109451:-	17.74	1.08	7.27	0.84	2.27	-2.7	B
ENSDARG00000038618	cpt2	chr8:21109273-21109370	98	chr8:21109371-21109451=21109166-21109272:-	23.81	3.6	9.22	0.63	6.44	0	B
ENSDARG00000038618	cpt2	chr8:21109085-21109165	81	chr8:21109166-21109272=21107780-21109084:-	27.29	3.13	12.15	40.57	6.82	-0.51	B
ENSDARG00000038618	cpt2	chr8:21106080-21107779	1700	chr8:21107780-21109084=21105361-21106079:-	23.9	2.12	12.34	0.69	7.41	0.86	B
ENSDARG00000061741	itpr3	chr8:21272843-21272919	77	chr8:21272723-21272842=21272920-21273102:+	25.69	41.38	4.98	38.07	3.15	38.96	B
ENSDARG00000061741	itpr3	chr8:21312033-21312108	76	chr8:21311911-21312032=21312109-21312274:+	18.27	0.86	7.16	40.21	7.73	39.67	B
ENSDARG00000074238	brpf3b	chr8:10854815-10854901	87	chr8:10854736-10854814=10854902-10854996:+	29.41	41.89	13.43	40.34	8.16	39.51	B
ENSDARG00000000857	mapk14a	chr8:23826985-23828755	1771	chr8:23826913-23826984=23828756-23828835:+	20.69	0.8	11.95	0.42	3.46	-0.44	B
ENSDARG00000032990	plxnb3	chr8:8241354-8243161	1808	chr8:8241278-8241353=8243162-8243236:+	15.49	1.66	10.71	2.48	10.73	1.81	B
ENSDARG00000043666	abt1	chr8:8450834-8450988	155	chr8:8450989-8451140=8450448-8450833:-	18.67	1.56	15	0.45	3.93	-0.43	B
ENSDARG00000052045	ggt5a	chr8:39987942-39990875	2934	chr8:39987850-39987941=39990876-39990988:+	15.44	2.4	3.06	1.94	12.77	1.36	B
ENSDARG00000058000	cep350	chr8:14526028-14526336	309	chr8:14526337-14528285=14525569-14526027:-	15.95	0.63	10.73	2.75	3.26	-0.21	B
ENSDARG00000100020	pim1	chr8:10267620-10267790	171	chr8:10267252-10267619=10267791-10267897:+	15.98	2.78	9.66	3.67	11.64	3.26	B
ENSDARG00000075565	lzts1	chr8:39541275-39541353	79	chr8:39541080-39541274=39541354-39541741:+	22.49	2.68	9.52	39.8	10.28	38.34	B
ENSDARG00000012929	eif2d	chr8:37428365-37428447	83	chr8:37428448-37428638=37428281-37428364:-	16.58	40.09	11.71	39.73	3.7	0	B
ENSDARG00000009473	ppardb	chr8:23692367-23693668	1302	chr8:23692215-23692366=23693669-23693807:+	17.84	1.81	14.73	0.88	13.27	1.11	B
ENSDARG00000058666	dennd2da	chr8:12954012-12956885	2874	chr8:12956886-12956967=12953763-12954011:-	15.65	1.65	2.58	0.16	5.75	0.03	B
ENSDARG00000037476	sorbs3	chr8:38293128-38293306	179	chr8:38293307-38293395=38293021-38293127:-	19.65	2.37	6.79	1.18	9.62	0.1	B
ENSDARG00000060438	tbl1x	chr9:55513158-55515429	2272	chr9:55515430-55515493=55513060-55513157:-	15.15	5.88	2.86	5.34	2.75	2.4	B
ENSDARG00000098349	hdac4	chr9:46084399-46086225	1827	chr9:46086226-46086367=46083552-46084398:-	19.56	2.21	4.76	2.81	5.26	1.68	B
ENSDARG00000040838	dcun1d2a	chr9:35130027-35130113	87	chr9:35130114-35130210=35129131-35130026:-	17.14	39.14	3.78	36.5	1.98	35.52	B
ENSDARG00000040822	fundc1	chr9:33974888-33974976	89	chr9:33974977-33975105=33974364-33974887:-	20.16	40.52	6.17	2.02	11.65	2.58	B
ENSDARG00000004692	nabp1a	chr9:24406655-24406882	228	chr9:24406883-24407498=24406516-24406654:-	20.56	0.65	-1.1	-0.59	-6.87	-1.37	B
ENSDARG00000029729	clybl	chr9:31445969-31447484	1516	chr9:31445844-31445968=31447485-31448399:+	16	3.18	5.7	0.87	-0.41	0.66	B
ENSDARG00000027353	zmym2	chr9:21629250-21629331	82	chr9:21629332-21629363=21629120-21629249:-	18.5	3.92	13.5	39.58	4.21	38.41	B
ENSDARG00000074079	si:dkey-3d4.3	chr9:37141669-37141743	75	chr9:37141622-37141668=37141744-37141864:+	18.98	1.35	6.19	-1.43	6.3	-0.81	B
ENSDARG00000014976	lims2	chr9:119128-119267	140	chr9:119268-119418=119035-119127:-	18.86	2.03	-2.52	1.1	1.32	1.3	B
ENSDARG00000014976	lims2	chr9:118927-119034	108	chr9:119035-119127=118878-118926:-	17.4	0.78	5.6	0	4.35	36.28	B
ENSDARG00000014976	lims2	chr9:118787-118877	91	chr9:118878-118926=118711-118786:-	17.96	0.67	6.57	37.34	0	0	B
ENSDARG00000014976	lims2	chr9:116760-118710	1951	chr9:118711-118786=116617-116759:-	25.66	2.07	12.72	-0.34	1.57	0.13	B
ENSDARG00000014976	lims2	chr9:116447-116616	170	chr9:116617-116759=116315-116446:-	23.62	1.05	0.16	-0.59	2.72	0.72	B
ENSDARG00000027234	ift88	chr9:21565449-21565542	94	chr9:21565543-21565729=21565340-21565448:-	29.49	3.83	8.82	0.32	14.04	2.5	B
ENSDARG00000062338	zeb2a	chr9:26017216-26019485	2270	chr9:26017001-26017215=26019486-26019594:+	21.55	3.58	12.52	3.28	10.32	3.64	B
ENSDARG00000079964	dlx2a	chr9:3428164-3428716	553	chr9:3428717-3429216=3427979-3428163:-	28.83	3.01	5.88	1.84	1.71	0.15	B
ENSDARG00000040946	olig2	chr9:32942272-32942695	424	chr9:32942696-32942789=32940682-32942271:-	21.78	2.11	13.51	2.56	9.99	0.66	B
ENSDARG00000061759	kdm6a	chr9:34044429-34044518	90	chr9:34044280-34044428=34044519-34044633:+	17.38	2.43	9.56	39.8	5.78	37.6	B
ENSDARG00000019566	neurod1	chr9:44492073-44493001	929	chr9:44493002-44493329=44489979-44492072:-	16.51	3.15	10.36	2.52	5.95	2.18	B
ENSDARG00000040990	usp37	chr9:728985-729921	937	chr9:729922-730045=728779-728984:-	17.65	5.84	9.59	37.82	1.54	2.42	B
ENSDARG00000040990	usp37	chr9:721844-722065	222	chr9:722066-722285=721683-721843:-	15.97	2.91	9.11	1.9	6.49	1.17	B
ENSDARG00000077388	obsl1b	chr9:41969937-41970266	330	chr9:41970267-41970512=41969664-41969936:-	15.08	1.52	3.96	2.95	12.7	3.12	B
ENSDARG00000077388	obsl1b	chr9:41968910-41969663	754	chr9:41969664-41969936=41968634-41968909:-	18.38	2.07	8.28	1.1	4.99	0.2	B
ENSDARG00000077388	obsl1b	chr9:41964223-41964303	81	chr9:41964304-41964579=41963947-41964222:-	16.89	41.12	0	0	0	0	B
ENSDARG00000020573	ddx3	chr9:33540482-33540554	73	chr9:33540364-33540481=33540555-33540708:+	23.13	4.1	9.95	3.76	5.38	2.4	B
ENSDARG00000005870	mmadhc	chr9:23243051-23244721	1671	chr9:23242964-23243050=23244722-23245371:+	16.76	2.13	9.8	1.4	13.44	1.96	B
ENSDARG00000018296	rev1	chr9:22003695-22003772	78	chr9:22003559-22003694=22003773-22003875:+	17.6	2.94	10.76	0.44	25.65	0.31	B
ENSDARG00000018121	cenpj	chr9:29766117-29766205	89	chr9:29766206-29766350=29766029-29766116:-	17.44	2.67	14.27	39.36	4.83	37.6	B
ENSDARG00000018121	cenpj	chr9:29763699-29764116	418	chr9:29764117-29765425=29763575-29763698:-	16.24	2.06	11.58	5.34	2.08	39	B
ENSDARG00000040678	ccdc93	chr9:38544463-38544602	140	chr9:38544603-38544640=38544378-38544462:-	43.87	1.37	8.37	0.2	-8.22	-1.7	B
ENSDARG00000040678	ccdc93	chr9:38544259-38544377	119	chr9:38544378-38544462=38544145-38544258:-	25.31	0.89	-4.43	-0.43	5.7	-0.39	B
ENSDARG00000042707	cx30.3	chr9:21590434-21592059	1626	chr9:21590320-21590433=21592060-21594197:+	20.39	2.68	4.46	1.3	4.02	1.48	B
ENSDARG00000028213	ttna	chr9:43156027-43156109	83	chr9:43156110-43156427=43155730-43156026:-	17.04	39.51	3.84	36.41	4.8	36.46	B
ENSDARG00000028213	ttna	chr9:43148614-43148717	104	chr9:43148718-43149011=43145659-43148613:-	17.01	5.37	0	0	4.31	35.18	B
ENSDARG00000028213	ttna	chr9:43103833-43103950	118	chr9:43103951-43104253=43103248-43103832:-	20.7	3.15	3.53	37.84	0.79	34.8	B
ENSDARG00000028213	ttna	chr9:43094768-43094856	89	chr9:43094857-43100574=43094471-43094767:-	20.46	4.74	2.34	1.81	3.13	1.78	B
ENSDARG00000028213	ttna	chr9:43094386-43094470	85	chr9:43094471-43094767=43093058-43094385:-	20.12	3.56	2.24	40.17	1.89	1.82	B
ENSDARG00000020845	tns1b	chr9:47743516-47746548	3033	chr9:47746549-47746617=47743486-47743515:-	16.29	2.38	6.25	4.33	2.19	0.67	B
ENSDARG00000040777	inhbb	chr9:37158354-37162917	4564	chr9:37157499-37158353=37162918-37165084:+	27.32	5	12.33	4.65	13.06	3.9	B
ENSDARG00000007485	epc2	chr9:25543578-25545627	2050	chr9:25545628-25545711=25543438-25543577:-	20	3.74	9.38	3.24	7.44	2.78	B
ENSDARG00000078935	ttll4	chr9:14142099-14145775	3677	chr9:14145776-14145846=14142049-14142098:-	16.64	0.74	9.74	0.58	7.98	1.2	B
ENSDARG00000036685	ccnt2a	chr9:23425965-23426052	88	chr9:23426053-23426123=23424914-23425964:-	23.61	41.82	12.81	40.89	7.5	39.66	B
ENSDARG00000002582	tbx15	chr9:21225720-21230456	4737	chr9:21230457-21230566=21224019-21225719:-	26.72	1.76	3.06	1.2	9.53	1.85	B
ENSDARG00000010437	fam46c	chr9:20970351-20971523	1173	chr9:20970178-20970350=20971524-20973178:+	15.25	4.62	6.04	1.88	7.55	2.56	B
ENSDARG00000014321	eng1a	chr9:782583-784831	2249	chr9:784832-785636=781413-782582:-	20.14	1.48	11.83	0.82	-1.75	-0.08	B
ENSDARG00000062148	SENP7 (2 of 2)	chr9:30418982-30420553	1572	chr9:30420554-30420631=30418948-30418981:-	15.58	2.59	4.75	2.19	5.39	2.46	B
ENSDARG00000092651	si:dkey-57a22.11	chr9:22166843-22166941	99	chr9:22166735-22166842=22166942-22167117:+	19.95	1.7	10.55	39.19	2.32	-38.53	B
ENSDARG00000009953	med14	chr9:34608071-34609840	1770	chr9:34607963-34608070=34609841-34609966:+	17.31	1.03	9.26	2.87	2.8	0.46	B
ENSDARG00000021402	mcm3ap	chr9:38663584-38663657	74	chr9:38663449-38663583=38663658-38663811:+	19.65	41.15	9.34	39.2	9.85	40.91	B
ENSDARG00000021402	mcm3ap	chr9:38671082-38671173	92	chr9:38670937-38671081=38671174-38671686:+	17.54	40.32	14.76	39.51	6	38.69	B
ENSDARG00000074143	myo10l3	chr9:12696630-12697039	410	chr9:12697040-12697160=12696171-12696629:-	18.8	1.33	9.52	1.9	1.36	1.78	B
ENSDARG00000058606	SIK1	chr9:9137178-9137619	442	chr9:9137114-9137177=9137620-9137781:+	20	39.68	2.78	0.8	2.25	-0.1	B
ENSDARG00000058606	SIK1	chr9:9138723-9139119	397	chr9:9138502-9138722=9139120-9139269:+	16	5.37	8.4	2.57	4.89	-0.88	B
ENSDARG00000058606	SIK1	chr9:9140397-9140500	104	chr9:9140142-9140396=9140501-9140726:+	16	40.07	4.43	37.91	4.07	37.9	B
ENSDARG00000100185	elovl7b	KN150589.1:3839-3911	73	KN150589.1:3912-4048=3100-3838:-	55.96	3.73	2.66	1.75	-5.66	-2.43	B
ENSDARG00000037760	uncx4.1	chr1:8606413-8607093	681	chr1:8605992-8606412=8607094-8607269:+	21.8	2.49	27.29	2.07	10.68	1.13	BR
ENSDARG00000074776	tmem154	chr1:24479196-24482990	3795	chr1:24482991-24483200=24479144-24479195:-	22.22	1.29	16.98	0.82	14.04	0.22	BR
ENSDARG00000104017	ZNF507 (6 of 11)	chr1:57957344-57958378	1035	chr1:57956899-57957343=57958379-57960128:+	33.69	39.79	27.43	3.96	11.93	1.88	BR
ENSDARG00000089805	pcdh18a	chr1:12578655-12581015	2361	chr1:12581016-12581104=12578485-12578654:-	18.9	2.31	34.99	2.9	8.4	1.77	BR
ENSDARG00000007941	hmx4	chr1:40208101-40208208	108	chr1:40208209-40208545=40206963-40208100:-	26.3	3.07	19.16	2.39	13.51	1.51	BR
ENSDARG00000025518	F8A2	chr1:44645352-44645420	69	chr1:44645421-44645541=44645259-44645351:-	50.44	43.05	52.88	5.03	11.15	0.66	BR
ENSDARG00000008886	msxb	chr1:48708939-48709928	990	chr1:48708480-48708938=48709929-48710893:+	18.58	0.72	15.55	0.95	5.85	0.44	BR
ENSDARG00000103519	adamts1	chr1:680333-680405	73	chr1:680406-680592=680154-680332:-	15.23	41.19	34.83	41.23	14.29	39.78	BR
ENSDARG00000039616	cenpk	chr1:30779820-30782005	2186	chr1:30782006-30782069=30779773-30779819:-	22.64	1.26	25.51	1.74	13.64	1.26	BR
ENSDARG00000036965	rnf24	chr1:41070633-41073240	2608	chr1:41073241-41073320=41069678-41070632:-	25	3.24	29.03	4.33	14.21	1.88	BR
ENSDARG00000052435	spred2a	chr1:50815289-50815375	87	chr1:50815376-50815544=50815224-50815288:-	48.38	41.25	41.91	2.69	10.54	35.82	BR
ENSDARG00000037018	gab1	chr1:34865590-34866109	520	chr1:34865496-34865589=34866110-34866233:+	16.54	0.8	24.71	0.94	11.34	0.43	BR
ENSDARG00000103871	si:ch73-109d9.2	chr1:43340580-43340914	335	chr1:43340915-43341023=43339047-43340579:-	37.76	2.86	33.33	1.61	10.79	0.2	BR
ENSDARG00000061952	si:dkey-245p14.7	chr1:18886293-18886369	77	chr1:18886370-18886515=18886238-18886292:-	21.92	2.75	33.72	4.16	9.84	1.07	BR
ENSDARG00000093120	si:dkey-117m1.4	chr1:39342556-39342644	89	chr1:39342645-39343462=39342358-39342555:-	17.24	0.96	15.83	38.79	3.11	0	BR
ENSDARG00000079626	elf2b	chr1:13274919-13276964	2046	chr1:13276965-13277045=13274729-13274918:-	28.63	2.6	30.78	3.75	12	1.92	BR
ENSDARG00000100223	GPA33 (2 of 2)	chr1:67951-68048	98	chr1:68049-68213=67834-67950:-	24.28	1.01	16.8	1.65	12.3	0.32	BR
ENSDARG00000089243	r3hcc1l	chr1:54280148-54280232	85	chr1:54280087-54280147=54280233-54280812:+	39.18	2.52	19.26	2.45	9.07	1.42	BR
ENSDARG00000030703	otx1a	chr1:50277712-50280292	2581	chr1:50277467-50277711=50280293-50280410:+	27.17	4.9	22.81	5.07	11.76	1.77	BR
ENSDARG00000055113	pom121	chr10:35226440-35228172	1733	chr10:35228173-35228283=35225784-35226439:-	16.76	1.84	19.54	2.32	11.15	2.47	BR
ENSDARG00000011422	ryr1a	chr10:33549695-33549770	76	chr10:33549635-33549694=33549771-33549905:+	78.41	44.44	47.6	42.31	0	0	BR
ENSDARG00000038159	tcf7l1a	chr10:42368284-42371347	3064	chr10:42371348-42371399=42367352-42368283:-	18.47	2.87	24.14	4.75	9.9	0.44	BR
ENSDARG00000078691	gigyf1	chr10:22558446-22558534	89	chr10:22558263-22558445=22558535-22558689:+	16.93	3.61	25.74	3.81	6.07	0.94	BR
ENSDARG00000104573	SLC12A2	chr10:16384287-16384380	94	chr10:16384381-16384505=16384202-16384286:-	27.93	4.03	20.52	2.15	13.84	0.95	BR
ENSDARG00000036028	arrdc3b	chr10:43920043-43920132	90	chr10:43920133-43920235=43919786-43920042:-	18.54	3.25	23.5	2.9	7.41	37.94	BR
ENSDARG00000057676	golga7	chr10:20411351-20411427	77	chr10:20411198-20411350=20411428-20411529:+	33.05	6.44	29.56	5.43	4.43	1.22	BR
ENSDARG00000058949	SPIN1	chr10:2541246-2541330	85	chr10:2540929-2541245=2541331-2541379:+	33.2	3.4	27.84	1.82	-4.42	-1.24	BR
ENSDARG00000075625	lrig1	chr11:16202010-16202091	82	chr11:16202092-16202523=16201878-16202009:-	21.08	4.88	16.76	3.46	7.02	38.8	BR
ENSDARG00000075625	lrig1	chr11:16198558-16200984	2427	chr11:16200985-16201257=16195141-16198557:-	16.16	2.33	20.52	2.12	12.42	1.86	BR
ENSDARG00000015352	lsg1	chr11:33962786-33962975	190	chr11:33962976-33963119=33962662-33962785:-	27.82	2.52	22.91	1.54	10.12	-0.89	BR
ENSDARG00000009754	zc3h11a	chr11:23800609-23800846	238	chr11:23800540-23800608=23800847-23800942:+	19.03	2.7	16.62	2.39	6.64	0.8	BR
ENSDARG00000055093	si:ch211-253b8.4	chr11:6992378-6993729	1352	chr11:6993730-6993816=6992109-6992377:-	16.78	3.55	17.45	1.87	1.93	0.98	BR
ENSDARG00000055966	cflara	chr11:30091190-30091575	386	chr11:30091576-30091639=30091137-30091189:-	28.89	40.24	25.49	2.73	5	0.25	BR
ENSDARG00000057940	dido1	chr11:18384873-18386888	2016	chr11:18386889-18387231=18384657-18384872:-	15.32	1.57	15.21	2.18	7.95	1.62	BR
ENSDARG00000027744	gadd45ba	chr11:6446506-6446613	108	chr11:6446307-6446505=6446614-6446715:+	31.99	2.92	25.47	4.86	6.96	0.25	BR
ENSDARG00000027744	gadd45ba	chr11:6446716-6446818	103	chr11:6446614-6446715=6446819-6447038:+	28.65	1.23	43	2.08	8.25	-0.34	BR
ENSDARG00000011262	traip	chr11:34901535-34901634	100	chr11:34901635-34901685=34900842-34901534:-	22.85	1.69	15.65	0.73	-4.08	-3.09	BR
ENSDARG00000018966	cyb5r1	chr11:24554879-24554955	77	chr11:24554795-24554878=24554956-24555041:+	50.8	43.04	37.35	42.15	2.01	38.91	BR
ENSDARG00000019797	qrich1	chr11:17863741-17863872	132	chr11:17863873-17863963=17862768-17863740:-	22.83	3.46	21.9	4.25	4.79	2.26	BR
ENSDARG00000037593	prickle2b	chr11:19303121-19305296	2176	chr11:19302260-19303120=19305297-19306728:+	32.57	2.37	25.5	2.27	-0.39	-0.36	BR
ENSDARG00000088766	CABZ01112210.1	chr11:18002758-18002826	69	chr11:18002827-18002929=18002418-18002757:-	21.14	2.36	21.93	1.98	25.73	-0.04	BR
ENSDARG00000070621	FAM72B	chr11:21426424-21426525	102	chr11:21426230-21426423=21426526-21426603:+	23.68	40.78	21.21	40.44	10.89	2	BR
ENSDARG00000022853	eogt	chr11:17598301-17598484	184	chr11:17598485-17598553=17598239-17598300:-	16.71	2.25	19.81	1.27	4.9	3.23	BR
ENSDARG00000040157	glt8d1	chr11:3955900-3957142	1243	chr11:3957143-3957255=3955733-3955899:-	43.46	3.61	36.17	2.74	12.63	1.43	BR
ENSDARG00000040157	glt8d1	chr11:3952969-3953061	93	chr11:3953062-3953174=3952329-3952968:-	31.83	2.04	34.98	2.42	1.25	0.53	BR
ENSDARG00000044874	zgc:92107	chr11:24789037-24793467	4431	chr11:24787764-24789036=24793468-24794092:+	15.4	2.49	17.62	3.67	11.57	2.69	BR
ENSDARG00000087226	kbtbd2	chr12:14111846-14115709	3864	chr12:14111383-14111845=14115710-14116126:+	21.47	3.44	21.88	3.43	12.05	2.23	BR
ENSDARG00000076229	mkl1b	chr12:18660796-18660879	84	chr12:18659887-18660795=18660880-18661083:+	36.92	42.71	15.1	40.22	2.7	-1.66	BR
ENSDARG00000061311	znf438	chr12:26870007-26872315	2309	chr12:26868389-26870006=26872316-26873638:+	27.27	2.76	18.41	2.05	0.99	0.79	BR
ENSDARG00000100620	taok2b	chr12:3781157-3781288	132	chr12:3781289-3781402=3781065-3781156:-	17.44	2.17	18.45	1.84	13.42	1.26	BR
ENSDARG00000054903	mta3	chr12:25148589-25148662	74	chr12:25148525-25148588=25148663-25148780:+	42.19	41.93	37.57	41.75	3.09	37.38	BR
ENSDARG00000009217	tom1l2	chr12:18285272-18285349	78	chr12:18285350-18285428=18285122-18285271:-	20.29	2.67	27.12	40.45	10.91	39.23	BR
ENSDARG00000040110	kif20bb	chr12:16416600-16416688	89	chr12:16416477-16416599=16416689-16416749:+	21.57	4.8	20.64	3.33	7.32	36.66	BR
ENSDARG00000056623	ptenb	chr12:17298144-17301612	3469	chr12:17301613-17302288=17298059-17298143:-	36.89	3.27	25.01	3.16	14.67	1.66	BR
ENSDARG00000040407	usp22	chr12:1492951-1493451	501	chr12:1492888-1492950=1493452-1493601:+	15.39	2.32	19.21	2.57	8.78	1.29	BR
ENSDARG00000061424	znf646p	chr12:28835429-28835545	117	chr12:28835546-28838414=28834340-28835428:-	15.28	3.62	17.94	4.92	2.27	37.3	BR
ENSDARG00000061424	znf646p	chr12:28834247-28834339	93	chr12:28834340-28835428=28831806-28834246:-	27.99	3.64	29.61	3.95	14.12	1.47	BR
ENSDARG00000060729	trim8b	chr12:33829936-33830230	295	chr12:33829840-33829935=33830231-33830464:+	19.3	4.29	23.38	6.42	2.66	1.16	BR
ENSDARG00000026482	arhgap12b	chr12:26619518-26619594	77	chr12:26619419-26619517=26619595-26619697:+	38.16	5.28	27.77	4.46	5.11	1.12	BR
ENSDARG00000099900	C12H10orf2	chr12:33706471-33709222	2752	chr12:33709223-33709330=33706329-33706470:-	17.68	1.62	17.6	2.48	2.94	0.96	BR
ENSDARG00000074688	fbrs	chr12:26959457-26959548	92	chr12:26959242-26959456=26959549-26959763:+	16.67	4.2	26.77	4.43	5.23	1.46	BR
ENSDARG00000074688	fbrs	chr12:26963865-26963965	101	chr12:26963826-26963864=26963966-26964037:+	19.85	0.88	21.34	2.38	6.88	0.26	BR
ENSDARG00000096711	si:ch211-194k22.8	chr12:28729765-28732499	2735	chr12:28732500-28732595=28729699-28729764:-	24.4	1	21.67	1.01	17.87	0.41	BR
ENSDARG00000033999	cyp26a1	chr12:8918463-8918543	81	chr12:8918544-8918678=8918310-8918462:-	15.29	2.34	15.1	1.28	2.87	39.15	BR
ENSDARG00000077300	usp42	chr12:17464189-17464319	131	chr12:17464320-17464419=17464121-17464188:-	23.46	40.55	19.19	39.93	1.89	0.64	BR
ENSDARG00000080009	bahcc1	chr12:34473419-34476224	2806	chr12:34476225-34476302=34473268-34473418:-	19.1	1.13	18.68	2.51	10.16	2.53	BR
ENSDARG00000080009	bahcc1	chr12:34467581-34471804	4224	chr12:34471805-34471880=34467472-34467580:-	24.68	1.91	26.91	2.57	11.96	1.78	BR
ENSDARG00000080009	bahcc1	chr12:34464796-34464880	85	chr12:34464881-34466088=34464559-34464795:-	18.67	2.7	17.4	4.99	4.84	2.14	BR
ENSDARG00000080009	bahcc1	chr12:34464471-34464558	88	chr12:34464559-34464795=34462111-34464470:-	36.78	5.74	17.19	3.62	10.3	1.31	BR
ENSDARG00000091009	si:ch211-28p3.4	chr12:30449104-30449176	73	chr12:30449008-30449103=30449177-30449410:+	58.95	4.57	16.98	0.93	0.47	39.36	BR
ENSDARG00000060001	mettl9	chr12:964005-964075	71	chr12:964076-964207=963843-964004:-	36.87	42.48	36.25	41.85	6.11	-0.69	BR
ENSDARG00000074229	prr12a	chr12:4569594-4571566	1973	chr12:4571567-4571698=4569498-4569593:-	15.83	1.43	16.23	1.56	9.08	0.51	BR
ENSDARG00000074229	prr12a	chr12:4567596-4569497	1902	chr12:4569498-4569593=4566318-4567595:-	20.18	3.22	19.27	3.16	6.29	2.62	BR
ENSDARG00000100666	ep300a	chr12:18811018-18811099	82	chr12:18811100-18811267=18810856-18811017:-	37.81	41.87	30.54	41.79	4.1	0.44	BR
ENSDARG00000005236	srcap	chr12:26981879-26981989	111	chr12:26981708-26981878=26981990-26982210:+	49.09	3.74	27.11	2.97	13.79	3.19	BR
ENSDARG00000005236	srcap	chr12:26982211-26982299	89	chr12:26981990-26982210=26982300-26982477:+	43.73	4.68	26.71	41.27	11	2.12	BR
ENSDARG00000104541	msh6	chr13:48082377-48082945	569	chr13:48082287-48082376=48082946-48083100:+	15.83	1.42	15.94	2.76	-0.85	-0.77	BR
ENSDARG00000019345	mark3a	chr13:15516245-15516326	82	chr13:15516132-15516244=15516327-15516477:+	65.37	43.55	62.26	43.29	8.56	-0.14	BR
ENSDARG00000020219	dld	chr13:5951886-5951966	81	chr13:5951967-5952027=5951628-5951885:-	22.09	3.76	18.85	3.56	11.73	2.52	BR
ENSDARG00000020219	dld	chr13:5951017-5951627	611	chr13:5951628-5951885=5950956-5951016:-	19.63	3.28	16.74	2.46	5.83	0.82	BR
ENSDARG00000102294	fbxo11a	chr13:48094384-48094480	97	chr13:48094481-48094588=48094275-48094383:-	18.26	3.49	15.05	4.21	8.03	38.98	BR
ENSDARG00000032552	2016-03-05	chr13:42239160-42239229	70	chr13:42239230-42239360=42238976-42239159:-	17.82	1.81	33.3	41.26	13.61	2.11	BR
ENSDARG00000028148	pax2a	chr13:29657687-29668901	11215	chr13:29657566-29657686=29668902-29669003:+	17	0.86	31.78	2.12	1.18	-0.27	BR
ENSDARG00000060298	nin	chr13:36689281-36691560	2280	chr13:36691561-36691612=36689143-36689280:-	23.39	1.11	19.52	3.49	14.22	1.38	BR
ENSDARG00000007808	zdhhc16a	chr13:31251021-31251105	85	chr13:31251106-31251176=31249334-31251020:-	16.21	1.44	25.25	38.7	2.88	-0.4	BR
ENSDARG00000060506	sos2	chr13:36516437-36516520	84	chr13:36516521-36516776=36516395-36516436:-	68.11	4.9	31.76	41.47	7.58	39.41	BR
ENSDARG00000060089	btaf1	chr13:42367068-42370154	3087	chr13:42370155-42370356=42366919-42367067:-	34.51	1.7	18.75	0.62	3.53	-0.43	BR
ENSDARG00000062164	atrn	chr13:13972995-13973070	76	chr13:13972857-13972994=13973071-13973164:+	15.69	40.92	21.68	40.8	0	37.61	BR
ENSDARG00000069118	ppp2r5eb	chr13:37300168-37300241	74	chr13:37300242-37300295=37300117-37300167:-	40.26	41.33	17.36	40.93	7.91	1.12	BR
ENSDARG00000077948	usp54a	chr13:22236847-22237033	187	chr13:22236719-22236846=22237034-22237171:+	18.82	40.56	35.19	41.27	0.68	2.4	BR
ENSDARG00000040085	ccsapb	chr13:24157683-24159632	1950	chr13:24157341-24157682=24159633-24159922:+	15.9	2.78	20.45	2.77	8	2.27	BR
ENSDARG00000019728	bmpr1aa	chr13:22483721-22484052	332	chr13:22483630-22483720=22484053-22484191:+	15.32	6.58	18.79	38.87	6.81	37.91	BR
ENSDARG00000101569	ppargc1b	chr14:24697627-24699770	2144	chr14:24697496-24697626=24699771-24704339:+	37.5	3.35	21.25	2.82	13.11	1.15	BR
ENSDARG00000052494	pcdh18b	chr14:41808219-41808506	288	chr14:41808163-41808218=41808507-41808667:+	31.22	1.67	18.93	1.49	11.9	0.54	BR
ENSDARG00000099455	ogt.2	chr14:14390792-14392272	1481	chr14:14392273-14392468=14390651-14390791:-	24.34	1.44	34.45	1.63	8.1	0.35	BR
ENSDARG00000100536	nkrf	chr14:32512695-32516014	3320	chr14:32512570-32512694=32516015-32518659:+	16.24	2.92	34.15	3.31	14.38	2.01	BR
ENSDARG00000089917	sh3tc2	chr14:34452731-34452839	109	chr14:34452608-34452730=34452840-34452990:+	38.3	1.36	16.5	1.7	2.51	0.56	BR
ENSDARG00000060771	map7d3	chr14:31337080-31337163	84	chr14:31337164-31337344=31336975-31337079:-	42.3	3.27	22.69	2.09	5.39	1.5	BR
ENSDARG00000061603	sorbs2b	chr14:29482263-29482338	76	chr14:29482339-29482453=29482134-29482262:-	21.54	41.07	18.52	41.77	8.82	39.67	BR
ENSDARG00000071497	zic3	chr14:31673673-31673961	289	chr14:31673962-31674125=31671375-31673672:-	34.02	2.03	18.73	1.35	8.96	-0.2	BR
ENSDARG00000060016	nsd1a	chr14:50200797-50202549	1753	chr14:50200673-50200796=50202550-50202750:+	20.52	1.61	19.51	3.52	2.22	1.58	BR
ENSDARG00000020946	auts2b	chr15:20073188-20073781	594	chr15:20073782-20073877=20073116-20073187:-	17.75	1.18	19.7	1.54	3.98	0.49	BR
ENSDARG00000020946	auts2b	chr15:20072826-20072939	114	chr15:20072940-20072966=20072754-20072825:-	20.16	2.91	16.55	2.47	10.17	0.79	BR
ENSDARG00000020946	auts2b	chr15:20070293-20070937	645	chr15:20070938-20071148=20069034-20070292:-	19.91	4.1	17.73	4.19	4.91	2.56	BR
ENSDARG00000074747	brwd1	chr15:5861359-5861439	81	chr15:5861440-5861551=5861297-5861358:-	46.58	4.83	22.04	39.74	0.44	37	BR
ENSDARG00000104615	SIK3	chr15:47090127-47090201	75	chr15:47090008-47090126=47090202-47090487:+	27.88	3.52	16.42	1.77	7.99	39.42	BR
ENSDARG00000069603	taok1a	chr15:25666964-25667049	86	chr15:25667050-25667253=25666724-25666963:-	17.75	41.61	22.79	39.36	0.79	0	BR
ENSDARG00000026180	prpf8	chr15:28327674-28327752	79	chr15:28327753-28327971=28327461-28327673:-	91.16	8.62	87.57	8.4	14.57	2.34	BR
ENSDARG00000055897	zgc:154093	chr15:23760869-23764359	3491	chr15:23764360-23764472=23758249-23760868:-	16.13	4.3	19.4	2.31	17.89	0.52	BR
ENSDARG00000023814	dyrk1ab	chr15:19956035-19956144	110	chr15:19955894-19956034=19956145-19956448:+	18.48	2.57	27.42	3.87	5.69	0.58	BR
ENSDARG00000087793	si:dkey-54n8.2	chr15:25642289-25642366	78	chr15:25642367-25642982=25641544-25642288:-	15.46	1.43	30.16	42	3.23	38.51	BR
ENSDARG00000099814	FBXO46	chr15:14657060-14661335	4276	chr15:14656667-14657059=14661336-14664339:+	19.23	4.11	15.56	3.63	11.36	3.33	BR
ENSDARG00000042825	rnf169	chr15:4985023-4988177	3155	chr15:4984916-4985022=4988178-4988280:+	18.29	2.81	25.21	0.94	9.12	2.9	BR
ENSDARG00000088440	ssh2a	chr15:28619759-28620057	299	chr15:28620058-28620186=28619712-28619758:-	20.65	0.73	20.57	2.57	13.58	1.56	BR
ENSDARG00000088440	ssh2a	chr15:28619618-28619711	94	chr15:28619712-28619758=28619471-28619617:-	23.91	1.88	34.72	2.28	8.82	1.53	BR
ENSDARG00000020891	PARL (1 of 2)	chr15:45536153-45536235	83	chr15:45536003-45536152=45536236-45536306:+	28.97	41.38	19.62	41.05	2.73	39.27	BR
ENSDARG00000103720	ZFP36	chr15:14049022-14049129	108	chr15:14048922-14049021=14049130-14049446:+	26.02	2.83	21.89	3.71	12.68	1.03	BR
ENSDARG00000041869	tnfrsf19	chr15:8266513-8268923	2411	chr15:8268924-8269046=8266407-8266512:-	20.04	1.49	18.66	2.73	2.6	0.09	BR
ENSDARG00000002336	dlc	chr15:20530607-20530699	93	chr15:20530700-20531061=20530390-20530606:-	24.27	3.71	24.47	2.72	11.8	1.51	BR
ENSDARG00000004537	kmt2a	chr15:23449707-23449794	88	chr15:23449795-23449877=23449539-23449706:-	31.25	3.94	32.45	5.27	1.09	-1.6	BR
ENSDARG00000078578	fam222bb	chr15:16446076-16446262	187	chr15:16446263-16446387=16441241-16446075:-	15.77	40.33	18.56	6.25	5.81	3.31	BR
ENSDARG00000037884	rab30	chr15:11416776-11416856	81	chr15:11416857-11416955=11416692-11416775:-	73.74	45.05	32.56	42.62	4.76	37.27	BR
ENSDARG00000013892	sorl1	chr15:21616344-21616427	84	chr15:21616428-21616515=21616159-21616343:-	26.48	1.09	26.96	0.75	19.21	0.15	BR
ENSDARG00000010767	epha4l	chr15:41993505-41993602	98	chr15:41993603-41993764=41987914-41993504:-	20.44	0.86	17.65	1.98	1.43	39.5	BR
ENSDARG00000098954	stard13b	chr15:33610352-33612168	1817	chr15:33612169-33612345=33609319-33610351:-	17.51	2.62	22.15	2.74	8.92	2.54	BR
ENSDARG00000101009	cited4b	chr16:35582494-35583200	707	chr16:35582296-35582493=35583201-35584616:+	17.83	2.94	23.3	3.61	11.69	2.56	BR
ENSDARG00000076542	pogzb	chr16:38177543-38177625	83	chr16:38177442-38177542=38177626-38177772:+	18.26	40.82	19.47	40.99	13.94	40	BR
ENSDARG00000076542	pogzb	chr16:38177773-38179350	1578	chr16:38177626-38177772=38179351-38179485:+	18.76	2.49	19.7	3.52	12.79	2.48	BR
ENSDARG00000076542	pogzb	chr16:38183518-38183648	131	chr16:38183484-38183517=38183649-38186638:+	16.42	4.34	21.19	6	5.04	1.45	BR
ENSDARG00000058528	cnot10	chr16:7812765-7812902	138	chr16:7812689-7812764=7812903-7813490:+	29.33	4.2	18.22	3.29	10.83	2.73	BR
ENSDARG00000060215	cep85	chr16:41741306-41741391	86	chr16:41741392-41741546=41741188-41741305:-	15.32	0.96	31.25	3.25	1.15	-0.5	BR
ENSDARG00000018096	scap	chr16:41153065-41153477	413	chr16:41152858-41153064=41153478-41153750:+	20.68	2.71	23.09	1.35	6.23	0.87	BR
ENSDARG00000000189	sema6e	chr16:30279551-30279625	75	chr16:30279428-30279550=30279626-30279714:+	48.88	42.07	67.77	42.86	3.67	38.29	BR
ENSDARG00000070124	ptpn23a	chr16:41169099-41169178	80	chr16:41169179-41169484=41168944-41169098:-	29.87	40.65	24.46	40.67	4.23	37.77	BR
ENSDARG00000022939	ino80e	chr16:10523798-10526161	2364	chr16:10523725-10523797=10526162-10526273:+	18.99	3.06	20	3.32	8.19	1.55	BR
ENSDARG00000052747	gpatch3	chr16:53713645-53714452	808	chr16:53713517-53713644=53714453-53714775:+	16.02	1.95	17.88	1.4	3.26	-0.43	BR
ENSDARG00000017427	phf20l1	chr16:31649537-31650055	519	chr16:31650056-31650251=31649293-31649536:-	15.6	1.24	16.35	0.77	11.44	0.73	BR
ENSDARG00000103542	vegfaa	chr16:4459778-4464029	4252	chr16:4464030-4464161=4458253-4459777:-	24.6	2.05	21.93	1.53	9.18	1.53	BR
ENSDARG00000101831	irx1a	chr16:740508-741482	975	chr16:740435-740507=741483-741819:+	24.69	3.72	19.15	3.39	9.83	1.67	BR
ENSDARG00000087530	wu:fe05a04	chr16:25257025-25258613	1589	chr16:25256800-25257024=25258614-25259229:+	15.02	1.33	20	2.69	0.39	1.88	BR
ENSDARG00000069855	pnisr	chr16:32717543-32717636	94	chr16:32717637-32717743=32717363-32717542:-	44.48	7.87	21.38	4.75	3.44	37.43	BR
ENSDARG00000005867	gon4l	chr16:29088513-29088592	80	chr16:29088239-29088512=29088593-29088695:+	48.04	42.32	49.68	4.82	3.13	0	BR
ENSDARG00000060937	adnp2a	chr16:25465297-25465620	324	chr16:25465621-25465871=25465179-25465296:-	20.26	39.14	16.98	39.89	8.2	38.75	BR
ENSDARG00000058461	ice1	chr16:9517745-9517846	102	chr16:9517694-9517744=9517847-9517927:+	19.3	40.17	21.22	40.77	4.45	38.01	BR
ENSDARG00000058992	cers2b	chr16:1362323-1362400	78	chr16:1362205-1362322=1362401-1362519:+	21.46	2.18	20.48	40.8	0.57	-37.68	BR
ENSDARG00000025789	chd4b	chr16:31821049-31821121	73	chr16:31821122-31821253=31820931-31821048:-	26.88	4.96	37.04	42.12	3.8	3.18	BR
ENSDARG00000061215	fam149b1	chr17:26582309-26582385	77	chr17:26582386-26582544=26582124-26582308:-	79.49	42.51	53.85	41.56	5.81	0	BR
ENSDARG00000026723	syncripl	chr17:50193718-50193829	112	chr17:50193610-50193717=50193830-50193943:+	15.73	3.35	23.34	40.83	0.72	35.94	BR
ENSDARG00000055158	prox1a	chr17:32905477-32908951	3475	chr17:32908952-32910750=32905369-32905476:-	20.39	3.34	15.4	3.17	-0.81	1.63	BR
ENSDARG00000078391	fam98a	chr17:23195432-23195554	123	chr17:23195555-23195671=23195264-23195431:-	21.21	1.01	16.98	3.03	11.79	1.18	BR
ENSDARG00000011235	otx2	chr17:44132600-44132809	210	chr17:44132810-44132961=44130894-44132599:-	19.64	3.79	26.41	4.97	3.29	1.8	BR
ENSDARG00000078784	mgaa	chr17:10425536-10426273	738	chr17:10425233-10425535=10426274-10426881:+	26.47	0.81	15.72	0.9	5.08	-0.26	BR
ENSDARG00000078784	mgaa	chr17:10427131-10428369	1239	chr17:10426967-10427130=10428370-10428415:+	15.24	1.97	15.01	1.44	10.63	0.96	BR
ENSDARG00000078784	mgaa	chr17:10428416-10428542	127	chr17:10428370-10428415=10428543-10428662:+	23.45	3.53	19.79	2.82	11.66	39.8	BR
ENSDARG00000078784	mgaa	chr17:10429959-10430071	113	chr17:10429836-10429958=10430072-10434037:+	16.25	0.87	17.78	40.45	5.6	0.03	BR
ENSDARG00000103234	ppie	chr17:25284546-25284762	217	chr17:25284763-25284973=25284447-25284545:-	18.08	3.74	22.8	3.31	8.11	1.52	BR
ENSDARG00000033707	jade1	chr17:26813486-26814196	711	chr17:26813415-26813485=26814197-26814354:+	21.45	0.73	31.66	1.69	4.8	-1.15	BR
ENSDARG00000004576	plk4	chr17:43427805-43427881	77	chr17:43427882-43428031=43427671-43427804:-	23.96	3.89	36.76	40.6	6.24	-0.58	BR
ENSDARG00000042563	mis18bp1	chr17:28596066-28596175	110	chr17:28595979-28596065=28596176-28596280:+	26.94	4.64	28.12	41.07	10.59	39.79	BR
ENSDARG00000042563	mis18bp1	chr17:28605531-28605640	110	chr17:28605452-28605530=28605641-28605692:+	21.39	2.46	17.81	2.88	16.04	-0.08	BR
ENSDARG00000001313	g2e3	chr17:28786596-28786670	75	chr17:28786671-28786975=28786414-28786595:-	23.76	3.09	23.15	39.71	5.54	38.71	BR
ENSDARG00000087780	tiam2a	chr17:49129267-49129356	90	chr17:49129170-49129266=49129357-49129438:+	15.89	1.17	30.77	41.36	2.88	38.61	BR
ENSDARG00000044144	wapala	chr17:25855608-25855692	85	chr17:25855531-25855607=25855693-25855856:+	41.71	2.41	21.45	41.32	11.71	39.63	BR
ENSDARG00000041449	spred1	chr17:52559215-52560975	1761	chr17:52560976-52561144=52559162-52559214:-	15.16	1.53	18.64	2.98	4.41	2.28	BR
ENSDARG00000074166	birc6	chr17:22633157-22633498	342	chr17:22632932-22633156=22633499-22634381:+	24.3	5.53	31.85	5.56	12.81	39.05	BR
ENSDARG00000063229	xpo1b	chr17:23955712-23955791	80	chr17:23955650-23955711=23955792-23955836:+	15.36	40.91	15.85	39.99	7.53	38.71	BR
ENSDARG00000007693	nfkbiab	chr17:12790121-12791915	1795	chr17:12790032-12790120=12791916-12792194:+	22.01	3.63	26.55	3.98	3.7	1.47	BR
ENSDARG00000059083	PPP2R5C (2 of 2)	chr17:1628449-1630793	2345	chr17:1628395-1628448=1630794-1630964:+	29.69	2.52	16.98	2.36	1.74	1.19	BR
ENSDARG00000015566	dnmt3ab	chr17:37009457-37009527	71	chr17:37009528-37009640=37009273-37009456:-	39.21	4.47	48.95	42.87	1.82	39.09	BR
ENSDARG00000035650	evla	chr17:30884711-30886640	1930	chr17:30886641-30886701=30884650-30884710:-	19.3	0.69	25.72	1.08	16.23	-0.07	BR
ENSDARG00000055124	ccnl1a	chr18:41522245-41522587	343	chr18:41521993-41522244=41522588-41522662:+	23.35	2.47	20.17	3.25	4.54	0.18	BR
ENSDARG00000093864	wee1	chr18:16931768-16931860	93	chr18:16931861-16931946=16931597-16931767:-	15.65	41.16	31.96	3.37	6.58	1.57	BR
ENSDARG00000007982	onecut1	chr18:38775346-38778736	3391	chr18:38774015-38775345=38778737-38779263:+	31.68	2.74	16.34	1.98	13.28	1.92	BR
ENSDARG00000042249	FRMD4A	chr18:8553799-8556560	2762	chr18:8556561-8556683=8553567-8553798:-	23.78	3.18	25.66	6.25	13.51	7.31	BR
ENSDARG00000040926	nr2f2	chr18:23884639-23886447	1809	chr18:23886448-23886975=23882118-23884638:-	15.55	4.73	18.67	5.21	12.87	3.81	BR
ENSDARG00000063321	rabl2	chr18:7681153-7684289	3137	chr18:7681123-7681152=7684290-7684369:+	19.44	0.98	24.52	1.14	18.4	0.27	BR
ENSDARG00000062558	rspry1	chr18:17756950-17761689	4740	chr18:17756845-17756949=17761690-17762777:+	24.48	1.22	16.17	2	6.22	0.64	BR
ENSDARG00000062020	gse1	chr18:30495703-30498304	2602	chr18:30495599-30495702=30498305-30500290:+	18.81	2.55	19.4	5.2	11.76	2.9	BR
ENSDARG00000010207	smad3b	chr18:19812914-19816271	3358	chr18:19812769-19812913=19816272-19817143:+	23.68	0.77	21.3	1.58	4.26	0.58	BR
ENSDARG00000057491	n4bp1	chr18:18417476-18420518	3043	chr18:18416926-18417475=18420519-18422041:+	20.63	3.56	16.67	3.4	5.71	2	BR
ENSDARG00000041081	suv420h1	chr18:21128567-21128659	93	chr18:21128367-21128566=21128660-21131152:+	57.12	5.35	55.67	6.58	10.79	2.74	BR
ENSDARG00000041581	znf143b	chr18:16938466-16938553	88	chr18:16938554-16938709=16938322-16938465:-	37.98	5.36	16.76	2.29	5.88	38.28	BR
ENSDARG00000061699	SIPA1L3	chr18:37216515-37218979	2465	chr18:37216365-37216514=37218980-37219106:+	36.28	3.26	22.98	3.29	13.21	3.28	BR
ENSDARG00000092359	si:dkeyp-113d7.10	chr19:5383735-5385786	2052	chr19:5383423-5383734=5385787-5386104:+	15.78	2.93	22.89	3.1	11.76	1.9	BR
ENSDARG00000030700	ctps1a	chr19:16119562-16119632	71	chr19:16119465-16119561=16119633-16119688:+	42.55	4.33	52.83	42.78	12.05	2.32	BR
ENSDARG00000009594	nr1d2b	chr19:17945915-17945990	76	chr19:17945238-17945914=17945991-17946176:+	22.15	2.75	16.19	2.52	10.45	39.84	BR
ENSDARG00000030326	efna1a	chr19:8563159-8577613	14455	chr19:8562877-8563158=8577614-8577909:+	20.16	4.58	21.43	5.43	12.16	3.78	BR
ENSDARG00000030326	efna1a	chr19:8578713-8578794	82	chr19:8578647-8578712=8578795-8578878:+	20.19	41.19	20.34	40.78	7.74	39.93	BR
ENSDARG00000104542	ppt2	chr19:19275227-19279315	4089	chr19:19279316-19279370=19274471-19275226:-	31.84	1.61	15.27	0.67	16.13	0.42	BR
ENSDARG00000062962	kmt2ba	chr19:9349986-9350077	92	chr19:9349857-9349985=9350078-9350330:+	20.16	2.36	18.99	41.29	0.4	-0.35	BR
ENSDARG00000062590	pleca	chr19:22864266-22864349	84	chr19:22864350-22864443=22864111-22864265:-	38.04	41.12	22.86	40.41	0	0	BR
ENSDARG00000040432	klf2b	chr19:17832840-17834323	1484	chr19:17832518-17832839=17834324-17835170:+	24.71	5.56	16.26	5.29	13.64	3.2	BR
ENSDARG00000034195	top2b	chr19:18264202-18264278	77	chr19:18264279-18264389=18264096-18264201:-	51.23	42.77	51.49	42.98	1.51	2.64	BR
ENSDARG00000070538	hey1	chr19:32214153-32214258	106	chr19:32214259-32214334=32214069-32214152:-	22.69	2.5	22.62	2	10.12	-0.56	BR
ENSDARG00000035957	gmnn	chr19:31998095-31998638	544	chr19:31998028-31998094=31998639-31998700:+	25.04	3.5	32.07	3.38	10.76	2.02	BR
ENSDARG00000095427	si:ch211-152p11.8	chr19:27884396-27884661	266	chr19:27884662-27885039=27884353-27884395:-	31.46	4.29	19.71	7.07	9.01	2.7	BR
ENSDARG00000095427	si:ch211-152p11.8	chr19:27880358-27880763	406	chr19:27880764-27880813=27880297-27880357:-	34.81	0.92	24.39	1.22	10.46	0.81	BR
ENSDARG00000034956	myclb	chr19:31223039-31223509	471	chr19:31223510-31223848=31222446-31223038:-	19.05	2.1	16.61	3.05	10.95	1.52	BR
ENSDARG00000098845	lrp12	chr19:13473256-13476687	3432	chr19:13473123-13473255=13476688-13478829:+	18.33	0.68	22.42	2.53	14.7	1.8	BR
ENSDARG00000089878	nedd9	chr19:3762353-3764712	2360	chr19:3761246-3762352=3764713-3764802:+	16.76	3.84	17.33	3.2	9.21	2.26	BR
ENSDARG00000063726	cdk12	chr19:4969195-4971888	2694	chr19:4969078-4969194=4971889-4972020:+	17.96	2.12	17.64	1.85	14.08	1.17	BR
ENSDARG00000061180	vps45	chr19:42843976-42844057	82	chr19:42844058-42844137=42843907-42843975:-	48.97	5.13	19.23	40.63	10.34	40.2	BR
ENSDARG00000101323	trnau1apa	chr19:14070276-14070378	103	chr19:14070379-14070478=14070226-14070275:-	32.44	1.54	18.33	0.92	38.25	0.4	BR
ENSDARG00000091932	C19H6orf47	chr19:27874167-27876820	2654	chr19:27876821-27878497=27872744-27874166:-	18.81	2.55	15.43	2.11	5.5	1.97	BR
ENSDARG00000032651	ppp1r10	chr19:30827593-30827675	83	chr19:30827676-30827779=30827433-30827592:-	17.76	40.32	17.33	40.14	4.29	0.5	BR
ENSDARG00000032651	ppp1r10	chr19:30826149-30826232	84	chr19:30826233-30826445=30826019-30826148:-	25.67	40.68	27.02	41.02	13.25	38.35	BR
ENSDARG00000063258	rfx5	chr19:7571545-7571891	347	chr19:7571892-7572008=7571466-7571544:-	41.58	3	36.84	3.67	10.38	3.95	BR
ENSDARG00000011870	sp8a	chr19:2485821-2486559	739	chr19:2486560-2486646=2483468-2485820:-	18.33	2.27	16.66	3.12	13.85	2.32	BR
ENSDARG00000099972	nup153	chr19:46442446-46442529	84	chr19:46442530-46442727=46441573-46442445:-	46.42	4.53	21.47	3.36	9.02	3.09	BR
ENSDARG00000017199	elp2	chr19:35109817-35109904	88	chr19:35109905-35110047=35109703-35109816:-	21.69	41.63	18.18	1.67	-2.19	0	BR
ENSDARG00000017199	elp2	chr19:35104922-35109702	4781	chr19:35109703-35109816=35104525-35104921:-	23.78	2.5	29.04	2.64	9.76	0.71	BR
ENSDARG00000077227	fbxl6	chr19:22771975-22772055	81	chr19:22771867-22771974=22772056-22772169:+	17.14	1.63	20	41.17	14.63	3.38	BR
ENSDARG00000019299	znf687b	chr19:7911827-7913208	1382	chr19:7913209-7913514=7909530-7911826:-	16.21	2.19	34.54	2.88	11.97	4.21	BR
ENSDARG00000042652	rreb1b	chr2:21395276-21395359	84	chr2:21395086-21395275=21395360-21397940:+	24.54	40	32.35	40.52	8.04	39	BR
ENSDARG00000069342	zgc:153115	chr2:7375050-7375127	78	chr2:7375128-7375242=7374429-7375049:-	41.69	1.81	32.49	1.94	13.99	-0.36	BR
ENSDARG00000104401	yme1l1b	chr2:4211135-4211752	618	chr2:4211753-4211865=4210979-4211134:-	16.49	2.18	22.06	3.1	1.19	0.42	BR
ENSDARG00000008966	tbl1xr1b	chr2:7978070-7978184	115	chr2:7978185-7978259=7977942-7978069:-	19.56	3.38	21.9	40.31	1.83	0.95	BR
ENSDARG00000069295	bcl6ab	chr2:10296321-10296405	85	chr2:10296406-10297080=10296229-10296320:-	16.67	40.72	16.62	1.89	6.41	-0.17	BR
ENSDARG00000025855	camk2n1a	chr2:45092068-45092641	574	chr2:45092642-45093096=45090398-45092067:-	23.08	1.72	15.41	2	10.15	1.27	BR
ENSDARG00000015707	dvl3a	chr2:9918558-9918642	85	chr2:9918643-9918782=9918481-9918557:-	36.91	5.97	41.8	41.57	1.02	35.88	BR
ENSDARG00000019362	ptbp1a	chr2:26638648-26638738	91	chr2:26638537-26638647=26638739-26638919:+	21.51	3.06	19.72	4.5	5.67	-0.11	BR
ENSDARG00000015863	socs6b	chr2:30440277-30444138	3862	chr2:30439895-30440276=30444139-30446812:+	25.58	5.12	22.03	4.8	13.98	4.87	BR
ENSDARG00000007241	mycb	chr2:32033226-32033401	176	chr2:32033038-32033225=32033402-32034056:+	28.16	3.6	16.66	4.16	12.63	2.17	BR
ENSDARG00000007241	mycb	chr2:32034057-32034278	222	chr2:32033402-32034056=32034279-32035153:+	27.63	3.14	18.94	1.11	15.9	0.53	BR
ENSDARG00000029463	asap1a	chr2:32284973-32286354	1382	chr2:32286355-32286477=32284680-32284972:-	18.67	0.68	16.11	1.53	12.29	0.61	BR
ENSDARG00000013946	ivns1abpb	chr2:23728715-23728982	268	chr2:23728983-23729090=23728597-23728714:-	32.91	0.94	36.84	1.22	29.75	0.13	BR
ENSDARG00000013946	ivns1abpb	chr2:23728159-23728596	438	chr2:23728597-23728714=23727934-23728158:-	34.14	3.19	23.35	5.37	14.02	0.88	BR
ENSDARG00000013946	ivns1abpb	chr2:23724729-23724830	102	chr2:23724831-23725004=23723750-23724728:-	33.65	3.51	20.02	40.01	7.69	0.92	BR
ENSDARG00000013076	bmi1b	chr2:21509109-21509249	141	chr2:21509250-21509346=21509053-21509108:-	19.01	2.94	16.52	1.44	6.34	1.07	BR
ENSDARG00000013076	bmi1b	chr2:21508046-21508156	111	chr2:21508157-21508255=21507965-21508045:-	17.86	2.07	15.91	2.26	12.26	1.02	BR
ENSDARG00000043581	gadd45aa	chr2:10497760-10497850	91	chr2:10497658-10497759=10497851-10498067:+	17.02	40.92	16.14	40.31	11.49	1.79	BR
ENSDARG00000003517	impa1	chr2:27030750-27030819	70	chr2:27030641-27030749=27030820-27030928:+	80.76	6.99	55	4.23	8	2.27	BR
ENSDARG00000061948	amotl2b	chr2:23202295-23202923	629	chr2:23202205-23202294=23202924-23203093:+	35.28	3.15	31.03	1.91	5.84	1.77	BR
ENSDARG00000017748	arhgap29b	chr2:15524111-15524200	90	chr2:15523807-15524110=15524201-15524303:+	23.44	1.98	20.02	40.04	1.73	37.56	BR
ENSDARG00000061214	lipin2	chr2:30994804-30996302	1499	chr2:30994653-30994803=30996303-30996451:+	24.46	1.79	22.32	2.96	5.62	0.9	BR
ENSDARG00000076228	kif2c	chr2:33961343-33961422	80	chr2:33961232-33961342=33961423-33961490:+	16.55	1.89	17.95	41.06	11.9	2.14	BR
ENSDARG00000014474	yipf1	chr2:26947687-26947757	71	chr2:26947758-26947912=26947606-26947686:-	29.09	1.55	34.18	41.22	7.84	38.37	BR
ENSDARG00000078694	PHLPP1	chr2:265258-265501	244	chr2:265141-265257=265502-265696:+	27.5	3.77	27.99	40.4	3.34	-1.48	BR
ENSDARG00000015901	ptbp2b	chr2:20126898-20127229	332	chr2:20126787-20126897=20127230-20127428:+	18.91	2.43	15.02	1.16	8.3	0.11	BR
ENSDARG00000035859	angptl4	chr2:24882669-24884804	2136	chr2:24882578-24882668=24884805-24884918:+	16.22	2.84	16.09	3.32	9.56	1.88	BR
ENSDARG00000035859	angptl4	chr2:24885140-24885397	258	chr2:24885044-24885139=24885398-24885676:+	22.76	4.39	18.99	2.96	10.33	2.47	BR
ENSDARG00000070426	chac1	chr20:28368487-28368592	106	chr20:28367802-28368486=28368593-28368628:+	34.78	5.6	15.05	4.27	4.17	0.46	BR
ENSDARG00000043960	rpf2	chr20:164277-164406	130	chr20:164407-164483=164177-164276:-	17.84	2.1	34.43	1.83	14.34	0.61	BR
ENSDARG00000022718	casp8ap2	chr20:24050733-24050850	118	chr20:24050617-24050732=24050851-24053756:+	15.38	39.95	30.23	41.33	6.38	36.54	BR
ENSDARG00000022718	casp8ap2	chr20:24053757-24053897	141	chr20:24050851-24053756=24053898-24056397:+	25.54	40.85	16.22	40.51	3.45	37.67	BR
ENSDARG00000022718	casp8ap2	chr20:24056398-24056497	100	chr20:24053898-24056397=24056498-24056597:+	21.82	1.38	20.62	3.29	10.72	-0.44	BR
ENSDARG00000009585	papola	chr20:4688050-4688130	81	chr20:4688131-4688269=4687977-4688049:-	21.62	40.85	16.8	4.99	1.09	35.97	BR
ENSDARG00000076380	hnrnpa0l	chr20:45666381-45668950	2570	chr20:45665484-45666380=45668951-45669303:+	15.55	1.91	23.15	3.81	2.8	1.84	BR
ENSDARG00000070433	vps18	chr20:28456200-28457826	1627	chr20:28457827-28459697=28455179-28456199:-	15.77	2.52	16.74	1.68	12.9	0.91	BR
ENSDARG00000091598	si:ch73-91k6.2	chr20:51585749-51585891	143	chr20:51585892-51586001=51583091-51585748:-	33.33	42.03	15.22	0.61	5.06	0.5	BR
ENSDARG00000070425	dll4	chr20:28353395-28353871	477	chr20:28352677-28353394=28353872-28353980:+	20.65	1.75	20.37	1.51	12.23	0.76	BR
ENSDARG00000042522	katnbl1	chr20:29312111-29312217	107	chr20:29312060-29312110=29312218-29312307:+	23.51	1.89	34.13	2.61	12.23	0.6	BR
ENSDARG00000042522	katnbl1	chr20:29312503-29312588	86	chr20:29312398-29312502=29312589-29312682:+	30.55	3.73	17.93	39.6	8.48	1.97	BR
ENSDARG00000032114	slain2	chr20:23548784-23548861	78	chr20:23548862-23549069=23547143-23548783:-	28.43	2.58	35	0.71	16.42	0.39	BR
ENSDARG00000078095	cipcb	chr20:54545167-54546514	1348	chr20:54544398-54545166=54546515-54546647:+	17.06	1.54	19.93	2.5	5.17	1.03	BR
ENSDARG00000042934	ctgfa	chr20:25442346-25442437	92	chr20:25442129-25442345=25442438-25442689:+	20.31	4.28	15.45	1.82	5.4	1.22	BR
ENSDARG00000043004	si:dkeyp-117h8.4	chr20:25740762-25742417	1656	chr20:25742418-25742469=25740380-25740761:-	46.52	1.28	23.47	0.67	30.68	0.39	BR
ENSDARG00000008119	E2F6	chr20:29777718-29777980	263	chr20:29777981-29778120=29777644-29777717:-	22.86	1.83	23.8	3.36	14.55	1.14	BR
ENSDARG00000008119	E2F6	chr20:29775946-29776033	88	chr20:29776034-29776189=29775831-29775945:-	17.37	1.58	19.45	1	6.9	0.37	BR
ENSDARG00000043323	lnx1	chr20:22831116-22834301	3186	chr20:22830981-22831115=22834302-22834479:+	26.19	3.21	17.59	3.93	14.24	4.28	BR
ENSDARG00000092503	arid1b	chr20:4858683-4859726	1044	chr20:4859727-4859857=4855142-4858682:-	22.34	2.35	25.06	5.48	0.67	1.54	BR
ENSDARG00000069661	si:dkey-121j17.6	chr20:573682-575417	1736	chr20:573566-573681=575418-576730:+	21.88	2.52	20	2.68	9.59	2.13	BR
ENSDARG00000016011	gpcpd1	chr20:45782154-45782236	83	chr20:45782237-45782291=45782061-45782153:-	18.21	1.13	16.39	2.63	9.54	1.4	BR
ENSDARG00000045857	cebpz	chr20:3280445-3280515	71	chr20:3280516-3280618=3280376-3280444:-	25.39	2.99	30.33	1.96	8.48	2.82	BR
ENSDARG00000038432	actr10	chr20:54413236-54413383	148	chr20:54413200-54413235=54413384-54413457:+	18.05	1.07	19.77	2.83	4.63	1.68	BR
ENSDARG00000042627	nhsl1b	chr20:30980042-30986224	6183	chr20:30979915-30980041=30986225-30986941:+	16.78	2.94	19.81	3.99	8.88	2.4	BR
ENSDARG00000037012	slc3a2b	chr21:26688346-26688435	90	chr21:26688304-26688345=26688436-26689182:+	22.64	3.52	27.83	4.06	8.68	5.34	BR
ENSDARG00000087993	bada	chr21:27152928-27153027	100	chr21:27152792-27152927=27153028-27153242:+	15.05	1.61	20.69	0.64	-4.05	-3.14	BR
ENSDARG00000033089	si:dkeyp-8h9.1	chr21:38410497-38414850	4354	chr21:38414851-38415440=38410366-38410496:-	17.39	3.56	30.56	5.78	12.31	3.33	BR
ENSDARG00000020645	slc7a3a	chr21:30484817-30484939	123	chr21:30484645-30484816=30484940-30485058:+	16.29	1.23	24.27	1.73	7.74	1.04	BR
ENSDARG00000076169	pold3	chr21:21708874-21708948	75	chr21:21708741-21708873=21708949-21709201:+	32.59	1.42	28.64	2.46	13.92	0.85	BR
ENSDARG00000079104	mfhas1	chr21:19832853-19835985	3133	chr21:19835986-19836323=19831658-19832852:-	25	4.38	27.49	4.35	13.79	3.83	BR
ENSDARG00000043339	fam175a	chr21:19287999-19288078	80	chr21:19287802-19287998=19288079-19288198:+	20.57	1.9	22.4	2.32	11.15	0.49	BR
ENSDARG00000024219	CDK5RAP2	chr21:4515166-4515244	79	chr21:4515245-4515426=4515024-4515165:-	24.24	41.44	26.03	41.2	1.64	0	BR
ENSDARG00000001857	aff4	chr21:43225154-43227391	2238	chr21:43225061-43225153=43227392-43227422:+	20.63	2.7	19.43	2.42	4.09	1.45	BR
ENSDARG00000062970	fam129ba	chr21:13712283-13717239	4957	chr21:13717240-13717402=13712095-13712282:-	15.53	1.09	18.31	2.16	8.53	0.89	BR
ENSDARG00000030665	TCERG1 (1 of 3)	chr21:41791362-41791699	338	chr21:41791700-41791888=41791261-41791361:-	22.41	3.94	17.56	5.45	8.22	3.44	BR
ENSDARG00000044625	pcf11	chr21:22848626-22848761	136	chr21:22848574-22848625=22848762-22848878:+	22.57	4.78	17.4	4.26	9	2.48	BR
ENSDARG00000044625	pcf11	chr21:22849109-22849203	95	chr21:22848985-22849108=22849204-22849387:+	16.84	2.73	17.49	3.55	4.04	0.28	BR
ENSDARG00000016725	gadd45gb.1	chr21:20678921-20679034	114	chr21:20678713-20678920=20679035-20679925:+	33.18	2.17	39.64	2.17	15.41	0.5	BR
ENSDARG00000103251	sh3pxd2b	chr21:42780073-42780159	87	chr21:42779955-42780072=42780160-42780356:+	16.89	3.08	18.92	4.23	1.42	38.12	BR
ENSDARG00000091271	CENPT	chr21:6305591-6309163	3573	chr21:6304928-6305590=6309164-6309946:+	20.1	2.7	19.12	2.44	7	1.81	BR
ENSDARG00000020730	smpd4	chr21:18884498-18884687	190	chr21:18884349-18884497=18884688-18884778:+	21.89	0.7	22.48	1.09	-4.71	-3.68	BR
ENSDARG00000044676	GADD45G (3 of 3)	chr21:20674682-20674789	108	chr21:20674790-20674948=20674480-20674681:-	43.35	2.81	58.97	3.62	12.08	-0.21	BR
ENSDARG00000005908	clk4b	chr21:32251015-32251102	88	chr21:32251103-32251269=32250920-32251014:-	25.9	3.29	28.93	2.93	9.41	1.76	BR
ENSDARG00000005908	clk4b	chr21:32250320-32250413	94	chr21:32250414-32250543=32250237-32250319:-	21.6	2.46	24.66	1.46	8.92	0.47	BR
ENSDARG00000101722	larp1	chr21:45818301-45818866	566	chr21:45818867-45818994=45817905-45818300:-	34.61	2.74	22.37	3.31	10.46	0.74	BR
ENSDARG00000004937	skp2	chr21:22314076-22314159	84	chr21:22314160-22314211=22313968-22314075:-	17.09	2.61	15.3	40.27	12.3	39.75	BR
ENSDARG00000101362	mibp	chr22:4735875-4736155	281	chr22:4735700-4735874=4736156-4736227:+	16.93	2.29	20.35	2.8	7.85	0.06	BR
ENSDARG00000079475	nckipsd	chr22:122677-122760	84	chr22:122564-122676=122761-122986:+	37.03	2.5	44.09	42.13	3.85	39.24	BR
ENSDARG00000103522	GRAMD3	chr22:3248268-3248360	93	chr22:3248361-3248426=3248168-3248267:-	15.92	4.22	16.27	40.8	12.7	39.57	BR
ENSDARG00000000229	usp49	chr22:536587-537271	685	chr22:536098-536586=537272-537476:+	34.47	1.56	28.82	1.07	12.97	0.45	BR
ENSDARG00000000229	usp49	chr22:540199-543526	3328	chr22:539999-540198=543527-543966:+	16.51	2.1	24.49	2.56	7.87	1.97	BR
ENSDARG00000076799	rnd3a	chr22:12417436-12420483	3048	chr22:12417326-12417435=12420484-12420618:+	21.76	3.99	28.95	4.82	14.96	3.07	BR
ENSDARG00000062550	rc3h1	chr22:15972839-15972916	78	chr22:15972726-15972838=15972917-15973198:+	17.78	40.87	24.71	40.91	6.06	37.16	BR
ENSDARG00000032298	tbc1d20	chr22:10108654-10111525	2872	chr22:10108481-10108653=10111526-10111787:+	20.44	1.81	15.38	1.02	14.81	1.39	BR
ENSDARG00000003087	ubxn6	chr22:22241788-22242315	528	chr22:22241690-22241787=22242316-22242391:+	27.11	3.34	15.68	3.09	3.53	-0.57	BR
ENSDARG00000043095	kctd6a	chr22:10185903-10188847	2945	chr22:10185876-10185902=10188848-10189534:+	68.83	2.33	23.99	2.1	11.89	0.77	BR
ENSDARG00000063031	rad54l2	chr22:10605320-10605405	86	chr22:10605123-10605319=10605406-10605584:+	17.9	4.84	16.41	2.81	3.16	2.87	BR
ENSDARG00000102295	dnaja3b	chr22:25917240-25918892	1653	chr22:25917087-25917239=25918893-25919040:+	17.33	0.64	16.93	1.97	15.35	-0.2	BR
ENSDARG00000103576	EPHB3 (2 of 2)	chr22:36004653-36005694	1042	chr22:36004518-36004652=36005695-36005942:+	19.01	0.85	25.45	0.78	11.21	-0.03	BR
ENSDARG00000060646	senp5	chr22:38939240-38940592	1353	chr22:38939156-38939239=38940593-38940643:+	22.67	0.89	16.59	0.96	13.16	0.22	BR
ENSDARG00000036510	ccnt2b	chr22:12132983-12133621	639	chr22:12132788-12132982=12133622-12133703:+	22.45	3.8	16.88	2.05	7.18	1.34	BR
ENSDARG00000055505	pdgfaa	chr22:25980268-25984797	4530	chr22:25984798-25984894=25980166-25980267:-	16.88	3.46	15.2	4.06	4.41	2.82	BR
ENSDARG00000071424	ap3d1	chr22:22190528-22190608	81	chr22:22190609-22190689=22190420-22190527:-	15.97	40.08	22.52	40.09	1.1	0	BR
ENSDARG00000063195	pxk	chr22:10161127-10162396	1270	chr22:10161063-10161126=10162397-10162459:+	20.45	1.34	19.15	1.82	-3.03	0.25	BR
ENSDARG00000079145	CABZ01077217.1	chr22:8294744-8294828	85	chr22:8294435-8294743=8294829-8295853:+	23.72	0.82	21.43	0.8	3.99	-1.42	BR
ENSDARG00000041533	ccdc130	chr22:26224939-26225215	277	chr22:26225216-26225358=26224766-26224938:-	18.33	2.23	15.88	2.21	10.82	1.53	BR
ENSDARG00000071051	cbx6a	chr22:29133152-29133755	604	chr22:29133756-29133875=29133108-29133151:-	18.61	2.98	16.05	3.4	6.49	4.93	BR
ENSDARG00000074331	eif4g3b	chr23:22127852-22127929	78	chr23:22127726-22127851=22127930-22128011:+	16.47	39.64	20.48	40.51	8.68	39.16	BR
ENSDARG00000057255	emc1	chr23:21346099-21346178	80	chr23:21345937-21346098=21346179-21346298:+	28.2	5.78	22.76	4.86	8.35	38.74	BR
ENSDARG00000003469	neurod4	chr23:28419188-28420272	1085	chr23:28420273-28420498=28417447-28419187:-	32.85	2.92	21.94	3.07	6.8	1.38	BR
ENSDARG00000094977	si:ch211-156j22.4	chr23:27654940-27656379	1440	chr23:27656380-27656428=27654800-27654939:-	29.41	2.25	15.25	2.59	3.15	0.59	BR
ENSDARG00000094977	si:ch211-156j22.4	chr23:27652247-27652323	77	chr23:27652324-27652390=27652179-27652246:-	31.19	1.44	16.72	0.66	-3.2	-3.11	BR
ENSDARG00000078401	larp4aa	chr23:27589486-27589573	88	chr23:27589574-27589732=27589361-27589485:-	22.88	3.04	18.74	38.63	2.47	-0.87	BR
ENSDARG00000020647	trpc4apb	chr23:18836657-18836742	86	chr23:18836743-18836854=18836542-18836656:-	16.08	40.25	15.12	40.75	5.34	38.55	BR
ENSDARG00000037060	kmt2d	chr23:27866120-27866196	77	chr23:27865834-27866119=27866197-27866270:+	24.32	5.15	19.6	3.33	13.23	2.1	BR
ENSDARG00000029146	lrp1ab	chr23:25634103-25634185	83	chr23:25634186-25634422=25633922-25634102:-	23.14	40.94	17.14	39.62	-0.93	0	BR
ENSDARG00000009549	ubr4	chr23:21434857-21434929	73	chr23:21434699-21434856=21434930-21435039:+	24.52	41.33	26.74	41.81	10.08	38.71	BR
ENSDARG00000056438	her9	chr23:23474062-23474151	90	chr23:23474152-23474247=23473974-23474061:-	24.75	2.72	16.68	0.87	12.18	1.61	BR
ENSDARG00000056438	her9	chr23:23473864-23473973	110	chr23:23473974-23474061=23472969-23473863:-	30.45	4.06	19.53	1.59	5.83	0.36	BR
ENSDARG00000017525	ccnt1	chr23:35552163-35552923	761	chr23:35551968-35552162=35552924-35553005:+	45.68	2.58	51.27	4.47	10.62	1.52	BR
ENSDARG00000088123	ZNF217	chr23:38326294-38330079	3786	chr23:38324983-38326293=38330080-38330204:+	19.94	1.69	21.87	2.24	12.15	1.57	BR
ENSDARG00000023062	cyr61	chr23:45724201-45724882	682	chr23:45723841-45724200=45724883-45725067:+	34.32	3.69	32.89	3	9.64	2.26	BR
ENSDARG00000023062	cyr61	chr23:45725068-45725937	870	chr23:45724883-45725067=45725938-45727562:+	19.66	2.29	19.68	2.21	11.12	1.23	BR
ENSDARG00000091127	klf15	chr23:35089682-35093597	3916	chr23:35093598-35094834=35088769-35089681:-	28.68	2.37	20	2.38	9.43	1.71	BR
ENSDARG00000005078	eif4e3	chr23:10791112-10792519	1408	chr23:10792520-10792675=10789072-10791111:-	20.03	1.81	18.86	2.15	11.58	1.13	BR
ENSDARG00000035771	MEPCE (1 of 2)	chr23:44470855-44470930	76	chr23:44470357-44470854=44470931-44472431:+	38.46	41.85	33.33	42.48	-0.57	0.75	BR
ENSDARG00000032963	her12	chr23:21519303-21520316	1014	chr23:21520317-21520434=21518371-21519302:-	39.91	2.72	26.53	2.29	11.93	0.79	BR
ENSDARG00000062231	znf362b	chr23:20822411-20822807	397	chr23:20822808-20822874=20822164-20822410:-	19.09	2.26	25.86	3.16	10.21	3.45	BR
ENSDARG00000061161	ube2j2	chr23:36754521-36754601	81	chr23:36754602-36754642=36754418-36754520:-	29.17	41.43	23.45	40.01	2.6	0.05	BR
ENSDARG00000039430	msl2b	chr24:26864465-26865874	1410	chr24:26865875-26866231=26862038-26864464:-	23.2	1.01	17.68	1.63	9.67	1.52	BR
ENSDARG00000045304	mtfr1	chr24:24583613-24583690	78	chr24:24583494-24583612=24583691-24583917:+	51.69	4.51	50.7	2.74	10.72	1.24	BR
ENSDARG00000018285	pdpk1b	chr24:37431655-37432060	406	chr24:37432061-37432198=37431510-37431654:-	17.65	1.61	18.73	1.73	6.8	0.32	BR
ENSDARG00000079312	kmt2ca	chr24:7487488-7487594	107	chr24:7485634-7487487=7487595-7487926:+	18.07	41.25	15.76	40.11	3.7	1.25	BR
ENSDARG00000045305	pde7a	chr24:24595645-24595737	93	chr24:24595738-24595838=24595513-24595644:-	34.14	4.67	28.65	4.73	9.5	1.43	BR
ENSDARG00000016496	cdk8	chr24:21388162-21388240	79	chr24:21388089-21388161=21388241-21388338:+	30.06	42.05	16.9	40.78	3.78	36.84	BR
ENSDARG00000011493	DCUN1D3	chr24:39631301-39635418	4118	chr24:39630927-39631300=39635419-39635490:+	49.74	2.84	51.43	2.69	14.85	0.97	BR
ENSDARG00000011493	DCUN1D3	chr24:39635491-39641835	6345	chr24:39635419-39635490=39641836-39642371:+	16.24	1.81	20.28	1.5	13.03	1.35	BR
ENSDARG00000075542	zfhx4	chr24:23101494-23101874	381	chr24:23101875-23107106=23097140-23101493:-	33.46	2.19	23.16	1.38	14.99	0.48	BR
ENSDARG00000077372	tfr1b	chr24:25881331-25881413	83	chr24:25881245-25881330=25881414-25881477:+	22.06	3.67	20.72	2.23	11.32	0.48	BR
ENSDARG00000036888	zgc:153935	chr25:27272355-27272899	545	chr25:27272900-27273177=27271730-27272354:-	19.2	1.53	18.92	2.95	9.79	1.25	BR
ENSDARG00000013379	ppp6r3	chr25:10516067-10516263	197	chr25:10516264-10516350=10515969-10516066:-	15.46	1.41	15.35	2.01	4.8	0.2	BR
ENSDARG00000076002	osbpl5	chr25:23337807-23337879	73	chr25:23337709-23337806=23337880-23337969:+	61.42	43.2	52.51	43.71	17.01	0.31	BR
ENSDARG00000030114	vps4a	chr25:34438387-34438455	69	chr25:34438230-34438386=34438456-34438604:+	30.06	1.02	24.69	0.84	34.38	0.54	BR
ENSDARG00000013719	gtse1	chr25:19510065-19510331	267	chr25:19510332-19510431=19510010-19510064:-	21.8	39.6	17.62	38.33	3.65	-0.13	BR
ENSDARG00000013719	gtse1	chr25:19499749-19499822	74	chr25:19499823-19500129=19499632-19499748:-	44.66	5.51	35.87	42.1	2.16	0.36	BR
ENSDARG00000033307	igf2b	chr25:23945883-23947763	1881	chr25:23947764-23947914=23945701-23945882:-	21.67	2.47	27.75	3.43	8.38	1.09	BR
ENSDARG00000013582	csnk2a2b	chr25:13557758-13561786	4029	chr25:13561787-13562849=13557646-13557757:-	16.83	2.88	15.62	2.55	3.06	0.91	BR
ENSDARG00000007711	rab3il1	chr25:2985094-2985165	72	chr25:2984965-2985093=2985166-2985272:+	31.32	42.22	20.55	41.17	3.34	0.7	BR
ENSDARG00000055129	pim3	chr25:29219797-29220038	242	chr25:29219404-29219796=29220039-29220148:+	23.11	3.35	26.36	3.67	6.61	0.29	BR
ENSDARG00000055129	pim3	chr25:29220740-29221925	1186	chr25:29220376-29220739=29221926-29222102:+	31.33	3.71	26.32	3.04	14.64	1.18	BR
ENSDARG00000013472	nedd1	chr25:19449410-19449843	434	chr25:19449269-19449409=19449844-19450073:+	22.84	5.19	17.65	3.31	9.43	1.59	BR
ENSDARG00000021378	phf21ab	chr25:7600830-7602709	1880	chr25:7602710-7602789=7600769-7600829:-	17.55	1.17	17.72	1.17	1.9	-0.48	BR
ENSDARG00000021378	phf21ab	chr25:7598053-7598179	127	chr25:7598180-7598255=7597949-7598052:-	16.85	1.9	17.3	1.21	2.76	-0.68	BR
ENSDARG00000078310	cecr2	chr25:16589262-16589379	118	chr25:16587482-16589261=16589380-16592241:+	20.47	3.13	21.13	40.95	2.12	-0.23	BR
ENSDARG00000078992	wnk1a	chr25:21028063-21028142	80	chr25:21028143-21028197=21027922-21028062:-	23.64	2.56	22.47	3.1	6.13	0.72	BR
ENSDARG00000045893	kctd15a	chr25:20262463-20269077	6615	chr25:20269078-20269383=20260077-20262462:-	18.37	2.81	20.76	3.42	1.15	0.9	BR
ENSDARG00000070568	atad5a	chr3:26114084-26114193	110	chr3:26114011-26114083=26114194-26115833:+	15.4	39.69	21.94	39.06	7.38	37.87	BR
ENSDARG00000013997	ern1	chr3:55190388-55190475	88	chr3:55190476-55190577=55190129-55190387:-	29.73	41.95	21.05	39.45	10.53	0	BR
ENSDARG00000020960	hgs	chr3:49053972-49054039	68	chr3:49054040-49054212=49053831-49053971:-	23.47	2.14	26.89	2.88	6.6	39.49	BR
ENSDARG00000056258	cdc27	chr3:21923635-21923708	74	chr3:21923469-21923634=21923709-21924945:+	16.19	3.59	16.89	1.18	11.88	1.25	BR
ENSDARG00000026453	zgc:66474	chr3:15498023-15498123	101	chr3:15498124-15498348=15496392-15498022:-	16.76	1.6	16.41	2.99	8.09	0.83	BR
ENSDARG00000027187	kat8	chr3:32554294-32554385	92	chr3:32554200-32554293=32554386-32554536:+	22.28	3.66	17.14	1.35	5.88	37.39	BR
ENSDARG00000079097	tanc2a	chr3:22661549-22661635	87	chr3:22661312-22661548=22661636-22661821:+	63.31	43.4	46.09	41.94	3.28	0	BR
ENSDARG00000104148	crebbpb	chr3:9677225-9677317	93	chr3:9677318-9677431=9677168-9677224:-	17.12	0.81	29.63	2.47	13.65	0.03	BR
ENSDARG00000078772	NBR1 (2 of 2)	chr3:32805709-32805787	79	chr3:32805583-32805708=32805788-32805991:+	31.37	42.08	52.77	42.36	0	0	BR
ENSDARG00000052139	notch3	chr3:53288686-53289596	911	chr3:53289597-53289782=53288572-53288685:-	16.81	5.68	18.78	6.78	10.75	3.8	BR
ENSDARG00000052139	notch3	chr3:53283557-53283663	107	chr3:53283664-53283816=53283328-53283556:-	18.83	5.47	15.09	39.26	10.73	37.9	BR
ENSDARG00000052139	notch3	chr3:53282667-53282745	79	chr3:53282746-53282902=53282482-53282666:-	16.71	6.07	18.15	4.85	6.34	3.15	BR
ENSDARG00000030756	dnmt1	chr3:54349278-54349345	68	chr3:54349346-54349453=54349040-54349277:-	25.15	5.22	16.94	2.29	11.11	3.01	BR
ENSDARG00000054570	smg1	chr3:30999912-30999996	85	chr3:30999997-31000106=30999693-30999911:-	48.23	43.41	33.82	42.17	1.58	37.05	BR
ENSDARG00000037879	lfng	chr3:41780417-41780670	254	chr3:41780368-41780416=41780671-41780773:+	18.53	3.34	21.34	3.27	6.6	1.5	BR
ENSDARG00000077545	BRSK1 (2 of 2)	chr3:32175155-32178109	2955	chr3:32178110-32178207=32175004-32175154:-	16.45	0.8	19.5	0.7	7.86	0.1	BR
ENSDARG00000079688	tnrc6a	chr3:35382341-35384160	1820	chr3:35382293-35382340=35384161-35386740:+	15.47	5.28	18.07	6.2	6.37	4.67	BR
ENSDARG00000087893	rnf216	chr3:40505678-40508000	2323	chr3:40508001-40508138=40505529-40505677:-	21.43	4.25	16.67	5.73	7.32	4.6	BR
ENSDARG00000004796	mgrn1b	chr3:54600587-54600673	87	chr3:54600539-54600586=54600674-54600742:+	56.22	42.67	25.14	38.94	4.07	37.57	BR
ENSDARG00000102964	axin1	chr3:42883579-42889299	5721	chr3:42889300-42889548=42883429-42883578:-	16.22	3.32	28.31	4.23	7.69	1.34	BR
ENSDARG00000076324	lmtk2	chr3:61052011-61052117	107	chr3:61051756-61052010=61052118-61056186:+	17.51	2.77	17.93	2.1	6.15	38.8	BR
ENSDARG00000060246	slc16a6b	chr3:36188027-36190151	2125	chr3:36187883-36188026=36190152-36190280:+	23.98	1.87	48.5	3.09	13.46	1.94	BR
ENSDARG00000099235	hook2	chr3:7922952-7923017	66	chr3:7922917-7922951=7923018-7923100:+	73.78	3.6	75.42	44.41	11.65	0.21	BR
ENSDARG00000070256	suz12a	chr3:35733063-35733149	87	chr3:35733150-35733218=35733013-35733062:-	24.22	38.37	24.71	39.99	11.32	2.29	BR
ENSDARG00000103511	zfand2a	chr3:42674589-42674671	83	chr3:42674437-42674588=42674672-42674794:+	25.67	2.25	15.6	40.47	0.94	-1.04	BR
ENSDARG00000005476	nav3	chr4:21260314-21265717	5404	chr4:21260191-21260313=21265718-21266589:+	35.82	1.7	27.9	1.86	11.47	0.83	BR
ENSDARG00000045493	slc35e3	chr4:23399642-23401022	1381	chr4:23399559-23399641=23401023-23401420:+	28.17	1.24	17.37	0.84	16.37	0.3	BR
ENSDARG00000003789	dennd5b	chr4:16666012-16668648	2637	chr4:16668649-16668794=16665893-16666011:-	17.71	1.32	16.75	1.44	5.24	0.67	BR
ENSDARG00000017454	nup50	chr4:73519279-73519346	68	chr4:73519197-73519278=73519347-73519465:+	52.12	5.51	51.47	4.89	12.78	4.12	BR
ENSDARG00000008986	e2f7	chr4:2604252-2604672	421	chr4:2604673-2604928=2604080-2604251:-	25.04	2.61	30.28	3.1	16.7	0.13	BR
ENSDARG00000045527	nr2c1	chr4:25861876-25861952	77	chr4:25861953-25862132=25861728-25861875:-	34.2	3.86	27.73	42.04	11.14	38.99	BR
ENSDARG00000001953	pfkfb3	chr4:25491999-25492076	78	chr4:25492077-25492151=25491942-25491998:-	25.93	41.04	22.39	40.99	3.8	38.23	BR
ENSDARG00000025576	mkln1	chr4:11728057-11729947	1891	chr4:11727954-11728056=11729948-11730002:+	17.5	3.54	17.32	2.95	4.61	1.64	BR
ENSDARG00000034717	def6c	chr4:18779137-18779358	222	chr4:18779359-18779586=18778990-18779136:-	18.08	2.1	15.56	2.81	3.03	-38.65	BR
ENSDARG00000039392	wnk1b	chr4:8059135-8060786	1652	chr4:8060787-8060873=8059098-8059134:-	17.99	2.16	16.45	2.74	4.66	1.06	BR
ENSDARG00000039392	wnk1b	chr4:8058994-8059097	104	chr4:8059098-8059134=8058923-8058993:-	17.38	40.33	17.51	3.78	3.3	0	BR
ENSDARG00000062968	sbf1	chr4:9987955-9989525	1571	chr4:9987769-9987954=9989526-9989652:+	19.77	3.29	27.84	5.07	3.13	1.37	BR
ENSDARG00000089861	usp44	chr4:26033531-26036913	3383	chr4:26036914-26037119=26032542-26033530:-	26	3.78	34.69	3.88	5.56	3.54	BR
ENSDARG00000015905	lztr1	chr5:12226722-12227134	413	chr5:12227135-12227284=12226616-12226721:-	24.15	2.12	23.28	2.02	6.68	0.48	BR
ENSDARG00000061994	acacb	chr5:18860043-18861261	1219	chr5:18860001-18860042=18861262-18861477:+	19.33	3.28	15.55	3.21	8.3	1.65	BR
ENSDARG00000100725	ephb4a	chr5:67677404-67677955	552	chr5:67677956-67678291=67677279-67677403:-	19.52	1.13	24.23	1.36	12.02	1.08	BR
ENSDARG00000052690	arrdc3a	chr5:48336576-48338668	2093	chr5:48338669-48338811=48334350-48336575:-	19.8	3.84	16.9	3.11	10.28	1.22	BR
ENSDARG00000079780	HNRNPUL1 (2 of 2)	chr5:61139169-61139236	68	chr5:61138988-61139168=61139237-61139310:+	45.04	6.43	44.81	6.49	1.99	1.44	BR
ENSDARG00000062573	znrf3	chr5:15622770-15622909	140	chr5:15622662-15622769=15622910-15623077:+	24.13	4.18	23.08	41.2	3.99	-0.2	BR
ENSDARG00000035433	arpc5lb	chr5:31465216-31465290	75	chr5:31465291-31465362=31465039-31465215:-	51.96	3.11	34.47	1	17.91	0.38	BR
ENSDARG00000008032	sart3	chr5:19967674-19967753	80	chr5:19967561-19967673=19967754-19967830:+	35.43	5.01	19.37	39.92	8.74	2.05	BR
ENSDARG00000035122	camsap1b	chr5:64943190-64943313	124	chr5:64943314-64943392=64940903-64943189:-	23.05	3.95	17.33	2.87	4.86	0.15	BR
ENSDARG00000086896	FUBP3	chr5:875509-875584	76	chr5:875432-875508=875585-875653:+	37.47	6.52	28.85	5.4	3.47	38.09	BR
ENSDARG00000035558	gps2	chr5:23567112-23567224	113	chr5:23567035-23567111=23567225-23567320:+	21.95	40.9	18.58	40.47	13.54	3.26	BR
ENSDARG00000034982	zcchc8	chr5:66584868-66584998	131	chr5:66584999-66585102=66584802-66584867:-	44.12	3.45	33.68	3.23	15.01	-0.35	BR
ENSDARG00000029692	rufy3	chr5:42330922-42331001	80	chr5:42330838-42330921=42331002-42331169:+	15.14	40.18	16.83	40.89	3.82	38.6	BR
ENSDARG00000035398	enc1	chr5:34026096-34033427	7332	chr5:34024571-34026095=34033428-34038471:+	19.42	3.6	17.45	3.69	13.24	3.54	BR
ENSDARG00000067560	gtf2h3	chr5:68883549-68884085	537	chr5:68883474-68883548=68884086-68884139:+	15.14	2.21	20.72	0.82	6.11	-0.2	BR
ENSDARG00000051921	slc30a5	chr5:54101967-54103397	1431	chr5:54103398-54103485=54101890-54101966:-	17.33	3.09	22.56	2.92	6.79	1.03	BR
ENSDARG00000035325	srsf7a	chr5:36295522-36295611	90	chr5:36295392-36295521=36295612-36295716:+	35.13	1.67	27.02	1.1	7.96	-0.93	BR
ENSDARG00000014003	stard8	chr5:35253090-35253280	191	chr5:35252978-35253089=35253281-35253502:+	27.46	4.29	15.11	3.36	0	37	BR
ENSDARG00000100394	lnpep	chr5:51565000-51565135	136	chr5:51565136-51565958=51564861-51564999:-	29.19	3.25	16.98	37.33	3.13	0.39	BR
ENSDARG00000100394	lnpep	chr5:51564176-51564260	85	chr5:51564261-51564395=51564055-51564175:-	43.66	42.41	25.58	41.57	9.04	39.94	BR
ENSDARG00000052247	alkbh4	chr5:60785431-60787423	1993	chr5:60785236-60785430=60787424-60788045:+	18.54	1.63	30.1	2.11	11.19	1.85	BR
ENSDARG00000020136	ptges	chr5:32740173-32747142	6970	chr5:32740090-32740172=32747143-32747840:+	24.29	2.23	21.43	2.78	10.86	2.06	BR
ENSDARG00000092979	pias2	chr5:40883980-40884076	97	chr5:40883840-40883979=40884077-40884114:+	15.16	1.13	20.92	2.26	14.56	0.31	BR
ENSDARG00000059553	sympk	chr5:61211038-61211115	78	chr5:61210887-61211037=61211116-61211351:+	40.6	41.87	23.21	40.84	9.69	38.9	BR
ENSDARG00000035563	znf703	chr5:23828473-23829226	754	chr5:23829227-23829884=23826183-23828472:-	20.15	4.4	32.58	7.82	12.59	4.01	BR
ENSDARG00000051953	ythdc1	chr5:69117819-69117893	75	chr5:69117724-69117818=69117894-69118002:+	54.12	43.1	35.24	42.07	14.16	39.58	BR
ENSDARG00000059472	arhgap31	chr5:66995215-66999686	4472	chr5:66999687-66999823=66992838-66995214:-	18.92	1.7	15.79	2.5	3.57	0.46	BR
ENSDARG00000078911	zgc:163098	chr5:36696167-36698359	2193	chr5:36695961-36696166=36698360-36698403:+	44.41	2.62	34.76	1.69	14.58	-0.13	BR
ENSDARG00000067656	kcmf1	chr5:55053377-55055489	2113	chr5:55055490-55055591=55053199-55053376:-	28.2	1.86	20.5	1.36	10.06	1.11	BR
ENSDARG00000018494	smn1	chr5:43204491-43204560	70	chr5:43204561-43204680=43204293-43204490:-	20.53	40.4	26.76	41.28	3.03	38.87	BR
ENSDARG00000098272	nipbla	chr5:7510812-7515275	4464	chr5:7515276-7515422=7510393-7510811:-	17.3	3.46	19.54	4.17	1.88	-0.1	BR
ENSDARG00000007430	prdm12b	chr5:62819239-62819340	102	chr5:62819341-62819531=62819083-62819238:-	19.71	3.41	23.31	2.91	2.3	0.71	BR
ENSDARG00000059474	mlxip	chr5:66660402-66661278	877	chr5:66661279-66661368=66660360-66660401:-	22.52	40.17	22.45	3.29	9.59	4.47	BR
ENSDARG00000033614	rasgef1ba	chr5:39130433-39130517	85	chr5:39130518-39130640=39130295-39130432:-	25.17	3.26	18.59	40.74	6.85	39.1	BR
ENSDARG00000008904	smarca2	chr5:44626793-44626870	78	chr5:44626685-44626792=44626871-44626957:+	53.83	43.37	19.54	41.29	0	0	BR
ENSDARG00000018025	tbx2a	chr5:55838905-55840363	1459	chr5:55840364-55840530=55838300-55838904:-	23.72	2.75	15.34	2.37	13.91	1.84	BR
ENSDARG00000059606	ccdc84	chr5:58022109-58022199	91	chr5:58022009-58022108=58022200-58022230:+	36.1	1.27	21.47	1.22	12.84	-0.84	BR
ENSDARG00000013434	hira	chr5:17568127-17568217	91	chr5:17568038-17568126=17568218-17568848:+	23.81	3.22	20.77	3.02	13.99	-0.12	BR
ENSDARG00000006915	arl8ba	chr6:42962994-42963079	86	chr6:42963080-42963153=42962900-42962993:-	43.11	42.92	19.42	40.54	4.49	36.7	BR
ENSDARG00000003307	stx16	chr6:49735963-49738219	2257	chr6:49735819-49735962=49738220-49738300:+	30.23	3.1	23.8	2.87	13.55	2.15	BR
ENSDARG00000071032	pnkd	chr6:12793061-12793136	76	chr6:12792945-12793060=12793137-12793249:+	70.99	6.3	55.74	5.06	11.35	1.7	BR
ENSDARG00000077038	pbrm1l	chr6:46412553-46412642	90	chr6:46412470-46412552=46412643-46412922:+	20.94	41.69	24.85	6.62	1.54	2.48	BR
ENSDARG00000070864	bcl6a	chr6:28228422-28228546	125	chr6:28228547-28228768=28227453-28228421:-	20.63	40.98	25	40.84	3.61	36.88	BR
ENSDARG00000057633	cxcr4a	chr6:12687329-12687418	90	chr6:12687144-12687328=12687419-12688869:+	26.82	3.1	19.95	1.29	12.34	0.82	BR
ENSDARG00000061923	amotl2a	chr6:28003331-28004950	1620	chr6:28003138-28003330=28004951-28005095:+	15.47	3.02	21.59	3.78	10.62	2.78	BR
ENSDARG00000061923	amotl2a	chr6:28008405-28008703	299	chr6:28008225-28008404=28008704-28010529:+	27.89	1.68	26.08	2.79	8.74	0.17	BR
ENSDARG00000074979	larp4ab	chr6:39642510-39642587	78	chr6:39642588-39642636=39642336-39642509:-	20.51	1.19	24.68	4	3.39	-1.15	BR
ENSDARG00000041072	mier1a	chr6:34847819-34848682	864	chr6:34848683-34848764=34847724-34847818:-	18.52	1.18	26.49	2.45	12.43	1.19	BR
ENSDARG00000070961	lepr	chr6:31213120-31213857	738	chr6:31213858-31213963=31212926-31213119:-	23.32	2.58	24.05	1.91	16.43	0.32	BR
ENSDARG00000042590	rbm19	chr6:45855609-45855688	80	chr6:45855689-45855785=45855498-45855608:-	15.17	40.2	22.22	1.82	11.39	38.85	BR
ENSDARG00000006514	her6	chr6:36574247-36574358	112	chr6:36574359-36574454=36574159-36574246:-	26.42	4.89	22.12	2.34	9.97	2.2	BR
ENSDARG00000006514	her6	chr6:36574022-36574158	137	chr6:36574159-36574246=36573189-36574021:-	25.58	3.21	24.15	2.34	6.34	-0.31	BR
ENSDARG00000104571	gadd45ab	chr6:23835850-23836572	723	chr6:23835748-23835849=23836573-23836786:+	29.06	2.73	39.53	3.02	5.4	1.37	BR
ENSDARG00000104130	rbm26	chr6:4211182-4211291	110	chr6:4211040-4211181=4211292-4211389:+	17.63	3.23	16.38	3.24	1.24	-0.43	BR
ENSDARG00000044511	etv5b	chr6:13903898-13904037	140	chr6:13904038-13904139=13902582-13903897:-	21.32	2.43	27.72	4.93	2.37	-0.09	BR
ENSDARG00000078576	setd5	chr6:19743584-19746855	3272	chr6:19746856-19747338=19743348-19743583:-	18.08	0.65	29.62	1.13	19.04	-0.3	BR
ENSDARG00000078576	setd5	chr6:19737959-19741420	3462	chr6:19741421-19741491=19735474-19737958:-	15.14	1.07	18.22	1.89	9.36	0.68	BR
ENSDARG00000099911	lrrc8c	chr6:25092269-25095812	3544	chr6:25095813-25095954=25090028-25092268:-	23.31	5.09	33.51	5.99	13.85	5.31	BR
ENSDARG00000061654	wwc3	chr6:30596743-30596813	71	chr6:30596642-30596742=30596814-30596961:+	39.12	4.33	22.96	3.14	3.6	40.56	BR
ENSDARG00000077473	mych	chr6:50454148-50454381	234	chr6:50453602-50454147=50454382-50455614:+	32.29	3.98	23.49	2.89	12.79	1.31	BR
ENSDARG00000102802	brdt	chr6:24270912-24270989	78	chr6:24270990-24271057=24270718-24270911:-	31.51	39.79	15.41	39.43	13.51	38.47	BR
ENSDARG00000010873	DDX17	chr6:20052060-20052150	91	chr6:20051998-20052059=20052151-20052210:+	17.69	3.23	16.84	6.17	6.99	38.86	BR
ENSDARG00000086222	NAT16	chr7:25869456-25869559	104	chr7:25869231-25869455=25869560-25870324:+	18.04	1.5	25.37	1.22	4.43	1.35	BR
ENSDARG00000104169	ZNF638	chr7:19380102-19380182	81	chr7:19380183-19380208=19378415-19380101:-	34.68	4.44	20.85	3.55	9.78	1.3	BR
ENSDARG00000104169	ZNF638	chr7:19375185-19376464	1280	chr7:19376465-19376785=19375062-19375184:-	22.67	1.4	15.92	2.44	4.6	0.67	BR
ENSDARG00000012499	per1b	chr7:50547552-50553703	6152	chr7:50547395-50547551=50553704-50554518:+	15.61	3.42	18.55	5.29	6.73	5.18	BR
ENSDARG00000012499	per1b	chr7:50565453-50565928	476	chr7:50565147-50565452=50565929-50566728:+	20.51	4.06	17.01	4.32	8.13	3.66	BR
ENSDARG00000035781	ctdnep1b	chr7:69225344-69228400	3057	chr7:69225259-69225343=69228401-69229740:+	19.74	1.98	19.8	3.29	9.51	2.97	BR
ENSDARG00000101652	haus6	chr7:58861256-58861382	127	chr7:58861383-58861515=58861111-58861255:-	19.08	4.19	27.97	40.28	5.54	0.93	BR
ENSDARG00000098932	GIGYF1 (2 of 2)	chr7:20635337-20635444	108	chr7:20635266-20635336=20635445-20635570:+	28.22	3.2	15.69	2.86	7.97	0.14	BR
ENSDARG00000077237	RFX7 (1 of 2)	chr7:34266563-34267793	1231	chr7:34266446-34266562=34267794-34267878:+	55.98	3.45	30.72	2.46	11.67	-0.08	BR
ENSDARG00000009346	caprin1a	chr7:26734572-26734643	72	chr7:26734333-26734571=26734644-26734726:+	22.22	4.44	23.18	41.23	6.15	3.05	BR
ENSDARG00000070097	vimp	chr7:9072591-9072658	68	chr7:9072501-9072590=9072659-9072731:+	15.73	1.69	27.68	1.57	10.88	1.82	BR
ENSDARG00000017242	garem	chr7:41067185-41067295	111	chr7:41067015-41067184=41067296-41068501:+	24.89	4.32	20.03	3.04	2.9	-0.07	BR
ENSDARG00000020053	nkd1	chr7:37316957-37317111	155	chr7:37317112-37317193=37316829-37316956:-	15.27	2.86	19.31	3.03	8.69	2.88	BR
ENSDARG00000052728	sltm	chr7:30273639-30273708	70	chr7:30273709-30273824=30273481-30273638:-	56.03	6.13	43.96	5.11	8.05	2.67	BR
ENSDARG00000077546	ZDHHC1	chr7:34922606-34923343	738	chr7:34922355-34922605=34923344-34923519:+	24.05	1.94	23.78	1.98	2.11	-0.12	BR
ENSDARG00000103000	si:ch211-107p11.3	chr7:26570685-26570766	82	chr7:26570767-26570952=26570626-26570684:-	23.37	4.28	16.23	0.66	7.17	0.34	BR
ENSDARG00000068246	plcb3	chr7:59970329-59973823	3495	chr7:59973824-59973908=59970204-59970328:-	35.25	1.87	21.62	1.71	-5.26	-1.26	BR
ENSDARG00000069135	ppp1r15a	chr7:71266349-71267632	1284	chr7:71265592-71266348=71267633-71268268:+	26.2	3.29	32.21	4.04	8.05	2	BR
ENSDARG00000003495	madd	chr7:34081484-34081583	100	chr7:34081584-34081837=34081344-34081483:-	30.24	42.58	22.96	5.07	14.09	40.17	BR
ENSDARG00000035970	ptprn2	chr7:40219531-40221718	2188	chr7:40219466-40219530=40221719-40221792:+	15.34	0.88	18.81	1.18	14.6	0.66	BR
ENSDARG00000102645	usp47	chr7:65209277-65209351	75	chr7:65209180-65209276=65209352-65209497:+	19.64	40.53	31.18	41.56	0.69	0	BR
ENSDARG00000013031	mta2	chr7:17681510-17681584	75	chr7:17681321-17681509=17681585-17681659:+	18.59	4.29	18.73	5.31	5.65	3.18	BR
ENSDARG00000103057	zfhx3	chr7:67986681-67986788	108	chr7:67986789-67992257=67980241-67986680:-	26.3	5.27	27.22	41.43	8.16	1.88	BR
ENSDARG00000036305	phf23b	chr7:26354328-26354410	83	chr7:26354411-26354442=26354235-26354327:-	19.56	0.98	15.61	2.24	10.94	2.29	BR
ENSDARG00000036305	phf23b	chr7:26349981-26354234	4254	chr7:26354235-26354327=26349380-26349980:-	20.96	2.77	18	3.69	5.92	1.12	BR
ENSDARG00000036305	phf23b	chr7:26346428-26349379	2952	chr7:26349380-26349980=26346312-26346427:-	15.69	1.28	15.74	1.79	-1.77	1.49	BR
ENSDARG00000053505	fbxo22	chr7:29691559-29693126	1568	chr7:29691428-29691558=29693127-29693259:+	19.91	2.67	20	4.25	5.94	2.21	BR
ENSDARG00000078077	dph2	chr7:41049459-41049536	78	chr7:41049267-41049458=41049537-41050056:+	22.84	40.99	16.78	1.8	13.27	0.21	BR
ENSDARG00000035905	slc25a44b	chr7:48029459-48030110	652	chr7:48029331-48029458=48030111-48030641:+	18.24	2.37	15.49	1.52	9.56	1.14	BR
ENSDARG00000027222	adgrg1	chr7:28405358-28407358	2001	chr7:28407359-28407475=28405315-28405357:-	21.25	2.7	20.79	3.76	6.94	1.03	BR
ENSDARG00000073957	tox3	chr7:36693561-36695629	2069	chr7:36693480-36693560=36695630-36697997:+	20.19	1.59	20.67	2.59	9.88	0.77	BR
ENSDARG00000070145	magi1a	chr8:53656575-53656819	245	chr8:53656540-53656574=53656820-53657069:+	19.49	1.49	24.23	1.99	11.58	0.46	BR
ENSDARG00000068217	stx2b	chr8:44220126-44220201	76	chr8:44220202-44220339=44220015-44220125:-	45.26	3.6	26.03	2.83	10.16	1.42	BR
ENSDARG00000043571	KIF2A	chr8:12892952-12893031	80	chr8:12892829-12892951=12893032-12893086:+	25.56	41.26	21.99	40.76	11.12	1.54	BR
ENSDARG00000078155	C8H1orf106 (2 of 2)	chr8:23732752-23734834	2083	chr8:23734835-23735546=23732034-23732751:-	29.07	2.97	26.12	3.54	0.21	0.91	BR
ENSDARG00000019973	stk38a	chr8:25572677-25572754	78	chr8:25572755-25572849=25571702-25572676:-	30.25	41.4	30.08	41.12	6.9	39.3	BR
ENSDARG00000068400	znf131	chr8:31402667-31406257	3591	chr8:31406258-31406359=31402522-31402666:-	15.64	1.95	20.29	3.14	8.35	2.07	BR
ENSDARG00000068409	vgll4l	chr8:31094346-31095505	1160	chr8:31095506-31095629=31094114-31094345:-	15.82	1.87	16.13	1.94	12.64	0.75	BR
ENSDARG00000042545	sema3ga	chr8:25631577-25634392	2816	chr8:25634393-25634520=25631187-25631576:-	19.16	0.64	17.81	1.61	8.72	0.39	BR
ENSDARG00000021086	znf367	chr8:1148786-1149111	326	chr8:1149112-1149231=1148647-1148785:-	21.17	3.22	18.5	0.62	14.08	1.65	BR
ENSDARG00000021086	znf367	chr8:1147606-1148646	1041	chr8:1148647-1148785=1147094-1147605:-	20.55	2.52	21.47	2.11	6.98	0.89	BR
ENSDARG00000019130	plk2b	chr8:17047001-17047108	108	chr8:17046920-17047000=17047109-17047268:+	16.83	2.55	18.49	39.49	10.45	38.52	BR
ENSDARG00000054777	C8H5orf51	chr8:31701575-31701651	77	chr8:31701652-31701783=31701460-31701574:-	57.5	3.25	34.29	3.38	13.71	1.1	BR
ENSDARG00000036593	kdm2ba	chr8:40209521-40210999	1479	chr8:40211000-40212006=40209357-40209520:-	17.59	0.98	16.43	2.43	13.44	1.25	BR
ENSDARG00000031222	lhx2b	chr8:3033370-3040716	7347	chr8:3033164-3033369=3040717-3042643:+	18	3.3	28.61	2.95	1.09	0.74	BR
ENSDARG00000041720	arpc5la	chr8:41446445-41449818	3374	chr8:41446058-41446444=41449819-41449891:+	16.95	1.07	19.37	0.95	8.43	0.28	BR
ENSDARG00000022974	wdr13	chr8:6883911-6883982	72	chr8:6883983-6884124=6883792-6883910:-	53.82	4.39	51.25	2.96	13.29	40.91	BR
ENSDARG00000100020	pim1	chr8:10268093-10268197	105	chr8:10268042-10268092=10268198-10268564:+	23.38	3.96	18.41	3.07	8.63	2.16	BR
ENSDARG00000098299	MBD1 (2 of 2)	chr8:7866703-7868546	1844	chr8:7866451-7866702=7868547-7869212:+	20.45	1.56	25.35	2.75	14.8	2.29	BR
ENSDARG00000102546	cdk11b	chr8:53618676-53618752	77	chr8:53618753-53618860=53618559-53618675:-	30.45	1.17	46.9	41.99	4.83	38.31	BR
ENSDARG00000043821	klf7b	chr9:28545171-28551971	6801	chr9:28551972-28552581=28545047-28545170:-	38.96	3.53	35.04	3.37	7.36	2.18	BR
ENSDARG00000041503	med4	chr9:25510728-25511370	643	chr9:25511371-25511457=25510596-25510727:-	16.39	5.36	17.81	5.75	9.3	3.9	BR
ENSDARG00000101999	cog3	chr9:54309890-54312005	2116	chr9:54312006-54312094=54309755-54309889:-	31.86	2.39	44.36	1.95	13.47	1.73	BR
ENSDARG00000020164	efnb2a	chr9:26293058-26300669	7612	chr9:26292945-26293057=26300670-26300953:+	18.82	4.74	15.6	5.98	13.88	5.64	BR
ENSDARG00000027234	ift88	chr9:21565180-21565339	160	chr9:21565340-21565448=21565029-21565179:-	45.22	3.37	40.63	2.21	16.04	-0.42	BR
ENSDARG00000062338	zeb2a	chr9:26022550-26024753	2204	chr9:26022369-26022549=26024754-26025606:+	31.71	3.18	41.57	3.46	14.62	1.94	BR
ENSDARG00000102506	lrp2a	chr9:48960531-48962762	2232	chr9:48960411-48960530=48962763-48962853:+	26.82	0.69	17.15	1.77	11.37	0.78	BR
ENSDARG00000018296	rev1	chr9:21997922-21999923	2002	chr9:21997802-21997921=21999924-22000144:+	17.98	2.09	15.23	3.09	8.57	0.99	BR
ENSDARG00000059280	hoxd3a	chr9:1937638-1937851	214	chr9:1937852-1938435=1936252-1937637:-	23.55	2.56	23.41	1.99	7.49	0.78	BR
ENSDARG00000018121	cenpj	chr9:29762581-29762721	141	chr9:29762722-29762797=29762390-29762580:-	17.98	1.04	20.44	41.8	10.7	1.57	BR
ENSDARG00000018121	cenpj	chr9:29761353-29761435	83	chr9:29761436-29761556=29761065-29761352:-	33.86	42.02	24.71	41.1	8.24	38.84	BR
ENSDARG00000055106	znf148	chr9:38824292-38824380	89	chr9:38824168-38824291=38824381-38824464:+	15.38	40.42	15.24	40.66	-0.39	36.95	BR
ENSDARG00000055106	znf148	chr9:38824744-38825613	870	chr9:38824625-38824743=38825614-38831431:+	36.05	2.29	16.43	1.54	13.48	0.02	BR
ENSDARG00000013333	ndufa10	chr9:23931799-23931871	73	chr9:23931872-23931926=23931713-23931798:-	39.57	5.2	25.09	4.19	10.19	3.17	BR
ENSDARG00000010281	xpo4	chr9:21538457-21538539	83	chr9:21538282-21538456=21538540-21538833:+	35.61	5.26	20.55	41.71	7.23	-0.6	BR
ENSDARG00000036685	ccnt2a	chr9:23430600-23430945	346	chr9:23430946-23431027=23430471-23430599:-	35.45	2.3	18.84	1.75	12.52	0.8	BR
ENSDARG00000036685	ccnt2a	chr9:23424819-23424913	95	chr9:23424914-23425964=23423364-23424818:-	50.72	2.39	43.58	1.78	29.01	0.17	BR
ENSDARG00000103505	fbxl3a	chr9:16860820-16864731	3912	chr9:16864732-16864903=16859746-16860819:-	38.81	2.16	45.39	3.32	1.73	1.04	BR
ENSDARG00000062148	SENP7 (2 of 2)	chr9:30407849-30409817	1969	chr9:30409818-30409861=30407780-30407848:-	16.42	1.89	24.28	1.14	8.94	0.33	BR
ENSDARG00000021433	asmtl	chr9:35071652-35071736	85	chr9:35071737-35071784=35071587-35071651:-	16.28	38.96	28	1.76	-11.76	-1.69	BR
ENSDARG00000025495	nhlh2	chr9:33168001-33169019	1019	chr9:33167556-33168000=33169020-33170914:+	21.31	4.59	19.79	3.83	7.5	2.37	BR
ENSDARG00000086317	si:ch211-67e16.4	chr9:14066411-14066485	75	chr9:14066211-14066410=14066486-14066645:+	36.97	4.1	25.59	2.71	5.38	1.16	BR
ENSDARG00000056679	morc3a	chr9:30753036-30754724	1689	chr9:30754725-30754791=30752972-30753035:-	24.77	3.67	16.13	1.35	14.67	2.76	BR
ENSDARG00000074143	myo10l3	chr9:12705166-12705566	401	chr9:12705567-12705761=12705008-12705165:-	28.63	3.12	20.87	40.58	1.8	2.64	BR
ENSDARG00000098332	zgc:112970	KN149696.1:166749-167013	265	KN149696.1:167014-167113=166592-166748:-	19.94	1.5	17.97	2.8	14.89	1.82	BR
ENSDARG00000037760	uncx4.1	chr1:8607270-8608699	1430	chr1:8607094-8607269=8608700-8610004:+	19.4	2.1	17.89	2.07	23.02	1.29	BRS
ENSDARG00000031632	chst10	chr1:27338205-27341756	3552	chr1:27337983-27338204=27341757-27341884:+	18.88	1.51	21.23	1.66	57.04	2.96	BRS
ENSDARG00000016809	prkacab	chr1:55177529-55177615	87	chr1:55177616-55177714=55177446-55177528:-	26.79	38.7	29.94	40.17	16.92	36.39	BRS
ENSDARG00000076928	tet2	chr1:25684281-25684357	77	chr1:25684130-25684280=25684358-25684447:+	75.81	5.73	50.68	3.62	45.26	5.92	BRS
ENSDARG00000079631	ZFP91	chr1:39402145-39402222	78	chr1:39402223-39402301=39402030-39402144:-	19.73	2.17	23.43	1.41	21.53	2.22	BRS
ENSDARG00000099640	eed	chr1:29954-30079	126	chr1:29801-29953=30080-30172:+	55.43	5.13	25.4	2.51	65.03	4.07	BRS
ENSDARG00000075904	rfx1b	chr1:53432461-53432528	68	chr1:53432529-53432682=53432415-53432460:-	22.68	0.84	20.73	39.89	35.37	1.94	BRS
ENSDARG00000063003	alkbh5	chr1:7827566-7827657	92	chr1:7827485-7827565=7827658-7827783:+	15.49	1.57	17.81	40.47	18.22	2.31	BRS
ENSDARG00000033273	primpol	chr1:20871852-20871949	98	chr1:20871569-20871851=20871950-20872044:+	28.17	4.04	35.29	39.84	37.09	40.08	BRS
ENSDARG00000033273	primpol	chr1:20873440-20873619	180	chr1:20873388-20873439=20873620-20873756:+	23.08	2.16	16.05	5.13	17.9	2.92	BRS
ENSDARG00000018325	taf5	chr1:48785616-48787108	1493	chr1:48785438-48785615=48787109-48787727:+	33.91	3.87	21.54	2.61	23.67	2.33	BRS
ENSDARG00000096554	SPAG5	chr1:25987908-25987982	75	chr1:25985923-25987907=25987983-25988172:+	19.28	2.23	26.29	1.58	31.42	4.51	BRS
ENSDARG00000039616	cenpk	chr1:30776616-30776808	193	chr1:30776809-30776865=30776171-30776615:-	18.45	3.36	21.9	2.56	24.89	40.61	BRS
ENSDARG00000055022	pds5a	chr1:22639499-22639573	75	chr1:22639574-22639649=22639161-22639498:-	41.23	5.23	23.37	3.29	30.93	4.4	BRS
ENSDARG00000024933	spast	chr1:50378140-50380041	1902	chr1:50380042-50380082=50377480-50378139:-	34.3	1.72	38.93	1.71	17.89	0.59	BRS
ENSDARG00000052386	cldnd1b	chr1:51850519-51851232	714	chr1:51850381-51850518=51851233-51852257:+	26.66	1.92	16.4	3.33	27.32	1.55	BRS
ENSDARG00000069619	atf7ip	chr1:44886955-44888953	1999	chr1:44888954-44888992=44886895-44886954:-	18.66	2.19	15.08	0.62	21.14	1.24	BRS
ENSDARG00000037177	zc3h13	chr1:28977716-28979639	1924	chr1:28977509-28977715=28979640-28980129:+	17.4	3.92	18.11	2.34	27.6	3.15	BRS
ENSDARG00000102787	fam193a	chr1:36661766-36661845	80	chr1:36660922-36661765=36661846-36661927:+	38.3	42.64	32.63	41.53	25	40.84	BRS
ENSDARG00000102787	fam193a	chr1:36661928-36663551	1624	chr1:36661846-36661927=36663552-36664452:+	15.6	2.23	29.2	4.06	27.06	3.53	BRS
ENSDARG00000079350	znf654	chr1:32926823-32930005	3183	chr1:32922961-32926822=32930006-32931137:+	50.43	3.37	41.35	2.83	21.48	1.31	BRS
ENSDARG00000079626	elf2b	chr1:13272406-13274271	1866	chr1:13274272-13274619=13271570-13272405:-	29.64	3.35	18.18	2.47	20.24	2.63	BRS
ENSDARG00000035776	n6amt1	chr1:975305-975429	125	chr1:975163-975304=975430-975956:+	32.35	2.35	18.92	42.11	16.83	3.02	BRS
ENSDARG00000037100	ankrd10a	chr1:28358783-28358862	80	chr1:28358547-28358782=28358863-28358949:+	33.28	40.98	18.52	40.02	36.84	40.88	BRS
ENSDARG00000010791	dla	chr1:53354178-53354258	81	chr1:53353714-53354177=53354259-53354558:+	44.55	4.38	23.71	41.69	23.5	2.52	BRS
ENSDARG00000060911	si:ch211-126i22.5	chr10:11340448-11340519	72	chr10:11340328-11340447=11340520-11340837:+	59.04	5.19	64.96	44.84	21.68	41.23	BRS
ENSDARG00000028099	sh2d3ca	chr10:10296741-10300766	4026	chr10:10296313-10296740=10300767-10300891:+	19.03	1.44	16.78	1.75	31.91	1.73	BRS
ENSDARG00000038156	dusp11	chr10:42312870-42312944	75	chr10:42312945-42312991=42312794-42312869:-	20.71	4.17	30	41.52	20.15	0.95	BRS
ENSDARG00000078691	gigyf1	chr10:22562938-22563020	83	chr10:22560455-22562937=22563021-22563734:+	27.74	3.38	21.53	2.21	31.33	3.07	BRS
ENSDARG00000008097	srsf9	chr10:1667266-1669240	1975	chr10:1669241-1669302=1666904-1667265:-	28.62	1.54	33.85	1.47	58.05	2.48	BRS
ENSDARG00000104573	SLC12A2	chr10:16384125-16384201	77	chr10:16384202-16384286=16383961-16384124:-	32.94	41.9	32.07	40.44	23.67	3.32	BRS
ENSDARG00000079542	stard13a	chr10:34445820-34450211	4392	chr10:34445606-34445819=34450212-34450326:+	18.35	2.25	20.57	2.2	17.83	2.62	BRS
ENSDARG00000033768	trappc13	chr10:15393369-15393446	78	chr10:15393284-15393368=15393447-15393574:+	31.28	1.49	18.66	1.27	18.68	1.09	BRS
ENSDARG00000091419	nrarpa	chr10:10905919-10905996	78	chr10:10905997-10906093=10902521-10905918:-	34.27	2.13	29.01	2.56	30.97	0.84	BRS
ENSDARG00000020948	gmcl1	chr10:7715960-7716034	75	chr10:7716035-7716122=7714746-7715959:-	32.69	2.3	20.32	1.39	41.15	4.36	BRS
ENSDARG00000069109	sssca1	chr10:26869627-26869698	72	chr10:26869542-26869626=26869699-26870331:+	36.62	4.75	29	3.41	34.95	5.24	BRS
ENSDARG00000105000	C2CD2	chr10:33362348-33370129	7782	chr10:33370130-33370406=33361919-33362347:-	28.72	3.68	25.08	2.24	33.33	2.87	BRS
ENSDARG00000086075	ttc3	chr10:88850-89527	678	chr10:89528-89574=88793-88849:-	21.61	0.74	23.64	0.77	28.94	0.89	BRS
ENSDARG00000099921	tbce	chr11:44352935-44353014	80	chr11:44353015-44353107=44352870-44352934:-	17.07	41.64	27.58	41.37	23	41.64	BRS
ENSDARG00000057708	PHTF1	chr11:18656299-18656526	228	chr11:18656527-18656836=18656207-18656298:-	27.47	1.27	28.08	1.27	27.4	0.94	BRS
ENSDARG00000101413	dusp7	chr11:133290-135895	2606	chr11:132690-133289=135896-136324:+	15.91	1.67	19.66	1.71	20.06	1.38	BRS
ENSDARG00000101413	dusp7	chr11:136325-145791	9467	chr11:135896-136324=145792-146058:+	19.57	2.19	15.69	2.43	16.7	2.91	BRS
ENSDARG00000044899	tmem183a	chr11:22206282-22206358	77	chr11:22206359-22206439=22206126-22206281:-	24.14	4.54	23.57	41.33	16.58	3.18	BRS
ENSDARG00000070698	kbtbd8	chr11:16447503-16448952	1450	chr11:16446385-16447502=16448953-16453409:+	20.78	0.62	38.1	1.56	30.62	2.16	BRS
ENSDARG00000057940	dido1	chr11:18379106-18379234	129	chr11:18379235-18379685=18378964-18379105:-	20.83	3.74	20.85	4.02	20.28	3.79	BRS
ENSDARG00000011020	hnrnpa1a	chr11:2063013-2063604	592	chr11:2063605-2063734=2062910-2063012:-	30.43	1.16	27.88	1.68	24.59	1.15	BRS
ENSDARG00000018691	phf2	chr11:27399590-27402113	2524	chr11:27402114-27402408=27397350-27399589:-	22.19	2.36	15.97	2.25	17.29	1.75	BRS
ENSDARG00000060725	dnajc16l	chr11:3585450-3585530	81	chr11:3585531-3585635=3585291-3585449:-	26.03	3.34	30.5	41.97	19.97	40.58	BRS
ENSDARG00000070360	fam212aa	chr11:34788356-34788493	138	chr11:34788260-34788355=34788494-34788547:+	21.23	39.35	36.84	2.56	17.95	1.32	BRS
ENSDARG00000070360	fam212aa	chr11:34788548-34792888	4341	chr11:34788494-34788547=34792889-34794614:+	28.17	4.28	17.58	4.1	31.86	3.73	BRS
ENSDARG00000057575	pnp4a	chr11:24054084-24055781	1698	chr11:24053980-24054083=24055782-24055957:+	37.34	2.41	17.09	1.68	16.86	1.85	BRS
ENSDARG00000104039	errfi1	chr11:40567620-40575901	8282	chr11:40567459-40567619=40575902-40576101:+	20.55	3.14	16.41	3.38	17.72	3.48	BRS
ENSDARG00000057513	mdm4	chr11:22656576-22657016	441	chr11:22657017-22657066=22656511-22656575:-	27.6	0.93	32.17	0.77	28.07	0.71	BRS
ENSDARG00000016089	gltscr1l	chr12:34779178-34779252	75	chr12:34779253-34779398=34779083-34779177:-	21.8	2.63	26.81	2.03	35.47	1.94	BRS
ENSDARG00000102349	cep55l	chr12:5077341-5077443	103	chr12:5077215-5077340=5077444-5078432:+	29.7	3.02	23.38	3	16.28	40.26	BRS
ENSDARG00000101579	epc1a	chr12:40956389-40959643	3255	chr12:40956240-40956388=40959644-40959791:+	25.88	1.83	31.21	1.67	17.97	1.02	BRS
ENSDARG00000101579	epc1a	chr12:40972081-40972158	78	chr12:40971974-40972080=40972159-40972297:+	44.3	3.46	35.83	3.76	34.13	4.09	BRS
ENSDARG00000089828	C12H10orf88	chr12:11320957-11321028	72	chr12:11320884-11320956=11321029-11321229:+	36.8	4.29	18.52	40.71	18.18	39.62	BRS
ENSDARG00000079939	jmjd1cb	chr12:8565461-8570269	4809	chr12:8570270-8570480=8565261-8565460:-	17.95	0.81	15.58	1.77	16.68	2.02	BRS
ENSDARG00000090223	msl1b	chr12:26933469-26933546	78	chr12:26933316-26933468=26933547-26933611:+	15.88	4.32	16.3	40.54	23.07	3.05	BRS
ENSDARG00000089871	si:ch211-203c7.2	chr12:23669102-23672671	3570	chr12:23665092-23669101=23672672-23675347:+	21.84	2.39	31.66	3.74	32.48	2.34	BRS
ENSDARG00000074688	fbrs	chr12:26960142-26963662	3521	chr12:26960046-26960141=26963663-26963728:+	28.97	1.57	37.98	2.43	38.36	2.4	BRS
ENSDARG00000074688	fbrs	chr12:26963729-26963825	97	chr12:26963663-26963728=26963826-26963864:+	18.22	2.36	22.72	5.3	41.12	6.1	BRS
ENSDARG00000052522	snx11	chr12:20490104-20490426	323	chr12:20490427-20490522=20489879-20490103:-	16.03	0.67	41.39	2.25	23.79	0.93	BRS
ENSDARG00000077300	usp42	chr12:17449379-17449454	76	chr12:17449455-17449506=17448801-17449378:-	59.49	2.6	41.12	2.17	53.6	2.79	BRS
ENSDARG00000061004	cox11	chr12:31954245-31955763	1519	chr12:31955764-31955919=31954119-31954244:-	17.8	3.04	15.19	3.02	23.91	2.17	BRS
ENSDARG00000039095	nkx2.3	chr13:40284333-40285485	1153	chr13:40285486-40285831=40283325-40284332:-	34.75	1.07	35.16	1.39	59.37	3.34	BRS
ENSDARG00000012141	papolg	chr13:25699342-25699412	71	chr13:25699413-25699522=25699220-25699341:-	38.62	1.48	29.7	1.46	53.24	2.41	BRS
ENSDARG00000012141	papolg	chr13:25695021-25695101	81	chr13:25695102-25695218=25693895-25695020:-	43.27	1.87	26.77	0.94	47.61	1.05	BRS
ENSDARG00000018492	znf503	chr13:17337973-17338364	392	chr13:17337169-17337972=17338365-17340052:+	35.05	3.73	26.21	4.62	19.68	2.91	BRS
ENSDARG00000089355	si:dkeyp-121d4.3	chr13:4219311-4219389	79	chr13:4219390-4220083=4218861-4219310:-	19.03	3.49	15.8	2.18	29.56	4.09	BRS
ENSDARG00000089355	si:dkeyp-121d4.3	chr13:4216607-4218860	2254	chr13:4218861-4219310=4214606-4216606:-	23.93	1.27	29.07	1.26	37.28	1.14	BRS
ENSDARG00000014994	tbp	chr13:24254466-24254551	86	chr13:24254552-24254646=24253719-24254465:-	16.91	1.4	15.45	2.35	15.31	4.15	BRS
ENSDARG00000020219	dld	chr13:5949919-5950955	1037	chr13:5950956-5951016=5949788-5949918:-	29.93	2.78	20.07	1.7	15.66	1.89	BRS
ENSDARG00000020219	dld	chr13:5948044-5948123	80	chr13:5948124-5948922=5947938-5948043:-	15.5	2	20.55	1.71	19.81	2.32	BRS
ENSDARG00000090337	pprc1	chr13:11883562-11883633	72	chr13:11883634-11885371=11883508-11883561:-	51.03	4.85	33.03	41.93	54.36	42.5	BRS
ENSDARG00000090337	pprc1	chr13:11882375-11883507	1133	chr13:11883508-11883561=11882314-11882374:-	18.75	1.54	27.42	1.39	22.22	1.21	BRS
ENSDARG00000090337	pprc1	chr13:11876010-11877877	1868	chr13:11877878-11878029=11875429-11876009:-	15.28	1.48	21.15	1.89	16.47	2.13	BRS
ENSDARG00000028148	pax2a	chr13:29648219-29655512	7294	chr13:29648099-29648218=29655513-29655688:+	20.88	2.51	17.49	2.23	18.78	1.51	BRS
ENSDARG00000104735	nkx6.2	chr13:51156011-51157235	1225	chr13:51155838-51156010=51157236-51158678:+	19.33	2.46	17.47	2.93	21.1	2.29	BRS
ENSDARG00000075612	ercc6	chr13:30746166-30748013	1848	chr13:30746060-30746165=30748014-30748722:+	57.37	2.33	65.65	3.4	24.06	1.33	BRS
ENSDARG00000015674	msxc	chr13:24532305-24532707	403	chr13:24531788-24532304=24532708-24534218:+	28.03	3.25	23	2.85	18	3.02	BRS
ENSDARG00000028228	zbtb18	chr13:11306009-11307942	1934	chr13:11303655-11306008=11307943-11312559:+	41.64	2.16	53.88	3.55	46.75	2.75	BRS
ENSDARG00000039020	fbxo5	chr13:46655039-46658025	2987	chr13:46654772-46655038=46658026-46658420:+	15.8	2.85	16.39	3.17	19.69	3.14	BRS
ENSDARG00000039020	fbxo5	chr13:46662468-46664737	2270	chr13:46662291-46662467=46664738-46665352:+	19.66	1.64	22.4	2.61	24.79	1.82	BRS
ENSDARG00000039466	hnrnph3	chr13:22738103-22738175	73	chr13:22737897-22738102=22738176-22738311:+	59.11	3.95	54.22	1.67	23.67	0.67	BRS
ENSDARG00000095378	gdf10a	chr13:31158117-31158502	386	chr13:31157209-31158116=31158503-31159175:+	27.63	2.34	16.33	1.56	30.41	3.21	BRS
ENSDARG00000010137	ldb1a	chr13:28612376-28612862	487	chr13:28612233-28612375=28612863-28613876:+	33.7	1.65	35.8	1.94	30.71	1.11	BRS
ENSDARG00000078741	FRMD1 (1 of 2)	chr13:39138932-39142165	3234	chr13:39138701-39138931=39142166-39142285:+	23.54	2.41	33.61	2.71	20.59	2.82	BRS
ENSDARG00000037291	dpf2l	chr14:23971645-23973846	2202	chr14:23973847-23973928=23970647-23971644:-	17.55	1.16	16.15	2.05	27.76	2.29	BRS
ENSDARG00000056517	thoc3	chr14:25212987-25213056	70	chr14:25212886-25212986=25213057-25213710:+	15.1	1.17	17.48	40.77	30.99	3.22	BRS
ENSDARG00000028614	mospd1	chr14:31210992-31211068	77	chr14:31211069-31211230=31210470-31210991:-	17.42	0.8	23.91	1.14	43.89	4.6	BRS
ENSDARG00000055792	FOXO4	chr14:30573179-30574313	1135	chr14:30571706-30573178=30574314-30577632:+	16.52	1.13	23.01	1.03	23.93	0.7	BRS
ENSDARG00000105285	FAT4	chr14:364531-366014	1484	chr14:366015-370370=364426-364530:-	20.31	1.75	18.32	2.59	16.49	1.52	BRS
ENSDARG00000099455	ogt.2	chr14:14382911-14382985	75	chr14:14382986-14383109=14382163-14382910:-	34.42	3.02	21.74	40.07	15.2	2.3	BRS
ENSDARG00000053166	chic1	chr14:32612773-32615625	2853	chr14:32615626-32615685=32611528-32612772:-	16.26	1.27	19.12	1.18	23.21	1.4	BRS
ENSDARG00000075121	hbegfa	chr14:6743487-6743574	88	chr14:6743282-6743486=6743575-6743730:+	21.8	3.44	16.14	3.18	20.77	40.3	BRS
ENSDARG00000100366	si:dkey-102m7.3	chr14:14531136-14531422	287	chr14:14530939-14531135=14531423-14531480:+	35	3.05	32.79	2.53	18.18	2.03	BRS
ENSDARG00000100515	dusp1	chr14:15457125-15457215	91	chr14:15457216-15457364=15456905-15457124:-	34.28	2.85	20	4.99	22.72	2.64	BRS
ENSDARG00000102379	FQ378013.1	chr14:30584972-30585205	234	chr14:30585206-30585372=30584827-30584971:-	20.15	2.2	24.13	2.92	23.84	3.51	BRS
ENSDARG00000102379	FQ378013.1	chr14:30582178-30584826	2649	chr14:30584827-30584971=30579944-30582177:-	42.08	3.12	40.5	2.78	26.65	2.79	BRS
ENSDARG00000020946	auts2b	chr15:20071318-20071401	84	chr15:20071402-20071485=20071234-20071317:-	66.29	3.57	50.7	2.93	31.33	1.07	BRS
ENSDARG00000020946	auts2b	chr15:20071149-20071233	85	chr15:20071234-20071317=20070938-20071148:-	29.45	3.16	22.16	5.08	18.46	1.66	BRS
ENSDARG00000078748	si:ch211-137a8.4	chr15:29157571-29158406	836	chr15:29155550-29157570=29158407-29158931:+	35.46	2.39	27.5	1.68	19.28	0.86	BRS
ENSDARG00000016724	C15H11orf57	chr15:21776673-21776746	74	chr15:21776596-21776672=21776747-21777064:+	27.72	2	31	2.96	32.45	42	BRS
ENSDARG00000042825	rnf169	chr15:4988281-4989353	1073	chr15:4988178-4988280=4989354-4993930:+	22.31	1.01	41.75	2.6	21.23	0.71	BRS
ENSDARG00000071652	RRP8	chr15:15291508-15291585	78	chr15:15291586-15291853=15290706-15291507:-	47.89	5.34	54.17	43.22	54.55	43.39	BRS
ENSDARG00000071652	RRP8	chr15:15288461-15290705	2245	chr15:15290706-15291507=15288331-15288460:-	20.08	1.72	23.33	1.15	30.67	2.12	BRS
ENSDARG00000069742	cul5a	chr15:17230656-17230733	78	chr15:17230734-17230910=17230514-17230655:-	15.26	2.58	15.29	39.99	22.04	39	BRS
ENSDARG00000007722	nudt8	chr15:539777-539849	73	chr15:539850-539927=539034-539776:-	26.34	1.88	26.19	40.97	65.37	43.16	BRS
ENSDARG00000012968	rhoub	chr15:9018125-9022621	4497	chr15:9022622-9022680=9014506-9018124:-	21.98	2.38	21.76	3.77	22.82	2.8	BRS
ENSDARG00000075509	phf12b	chr15:24621993-24622068	76	chr15:24621840-24621992=24622069-24622627:+	47.61	4.48	49.56	3.6	26.79	40.62	BRS
ENSDARG00000076542	pogzb	chr16:38175087-38175158	72	chr16:38174983-38175086=38175159-38175442:+	26.42	2.38	17.88	40.55	59.15	5.85	BRS
ENSDARG00000076542	pogzb	chr16:38180676-38181622	947	chr16:38180563-38180675=38181623-38183275:+	20.88	4.59	16.82	3.03	16.39	2.41	BRS
ENSDARG00000058528	cnot10	chr16:7811090-7812688	1599	chr16:7810962-7811089=7812689-7812764:+	45.93	2.89	18.27	0.83	27.41	1.66	BRS
ENSDARG00000039943	fam46ba	chr16:34093117-34099394	6278	chr16:34092703-34093116=34099395-34102413:+	25.34	4.6	25.26	4.44	19.35	3.72	BRS
ENSDARG00000073705	rbfa	chr16:25449736-25449803	68	chr16:25449804-25449880=25449281-25449735:-	15.81	1.19	26.56	41.58	56.39	4.04	BRS
ENSDARG00000014825	ZNF865 (1 of 2)	chr16:13729780-13729890	111	chr16:13729891-13732674=13726119-13729779:-	31.84	2.42	34.2	1.76	27.8	0.63	BRS
ENSDARG00000101543	strumpellin	chr16:43403304-43403374	71	chr16:43403375-43403455=43403202-43403303:-	43.61	2.63	43.87	41.9	19.32	40.91	BRS
ENSDARG00000076010	twist1b	chr16:19927464-19927855	392	chr16:19926724-19927463=19927856-19928330:+	44.02	1.94	26.4	1.09	34.05	0.81	BRS
ENSDARG00000022952	zgc:66448	chr16:25192703-25196571	3869	chr16:25192312-25192702=25196572-25200440:+	18.4	2.92	16.48	4.62	17.81	3.04	BRS
ENSDARG00000060862	atxn1b	chr16:25646293-25646385	93	chr16:25646386-25648476=25640277-25646292:-	35.53	42.17	24.48	41.24	27.31	3.2	BRS
ENSDARG00000039871	rpz4	chr16:46533494-46535599	2106	chr16:46533435-46533493=46535600-46537102:+	15.3	2.66	18.52	4.21	21.95	2.36	BRS
ENSDARG00000018787	efna1b	chr16:23367904-23379755	11852	chr16:23367623-23367903=23379756-23380051:+	15.12	2.62	25.14	3.62	18.07	2.94	BRS
ENSDARG00000018787	efna1b	chr16:23381730-23381842	113	chr16:23381664-23381729=23381843-23381941:+	22.32	3.78	20	2.39	19.48	40.5	BRS
ENSDARG00000076805	leng8	chr16:12370191-12370263	73	chr16:12370264-12370365=12370122-12370190:-	17.4	2.71	17.29	3.71	22.19	3.47	BRS
ENSDARG00000076805	leng8	chr16:12369462-12369567	106	chr16:12369568-12369775=12365625-12369461:-	29.52	5.76	19.87	4.53	20.67	4.47	BRS
ENSDARG00000042969	si:dkeyp-84f3.7	chr16:25114857-25114935	79	chr16:25114803-25114856=25114936-25123823:+	24.18	3.52	19.04	2.81	47.35	4.63	BRS
ENSDARG00000014498	ythdf2	chr17:27391950-27392679	730	chr17:27392680-27392742=27390955-27391949:-	23.19	5.22	24.57	5.41	16.99	3.21	BRS
ENSDARG00000078784	mgaa	chr17:10410809-10414871	4063	chr17:10410461-10410808=10414872-10416024:+	22.06	1.8	23.67	0.8	16.67	1.02	BRS
ENSDARG00000078784	mgaa	chr17:10428853-10428960	108	chr17:10428741-10428852=10428961-10429524:+	32.34	2.14	28.14	3.73	19.13	0.7	BRS
ENSDARG00000060679	kdm1a	chr17:28078287-28078357	71	chr17:28078358-28078448=28078152-28078286:-	16.85	3.91	19.27	3.97	16.47	3.53	BRS
ENSDARG00000003411	foxa2	chr17:42292053-42292781	729	chr17:42292782-42293092=42290592-42292052:-	28.73	5.63	16.86	3.17	35.6	2.95	BRS
ENSDARG00000077530	ahctf1	chr17:12083580-12083652	73	chr17:12083653-12083769=12083495-12083579:-	33.42	3.37	37.4	41.67	38.05	40.82	BRS
ENSDARG00000077530	ahctf1	chr17:12072352-12072434	83	chr17:12072435-12072532=12072080-12072351:-	37.68	3.16	25.61	3.34	34.18	2.57	BRS
ENSDARG00000056491	ikzf5	chr17:21797912-21798287	376	chr17:21797546-21797911=21798288-21798440:+	56.99	3.25	23.33	1.04	35.52	1.83	BRS
ENSDARG00000071357	map4k3b	chr17:24644720-24644798	79	chr17:24644664-24644719=24644799-24645367:+	20.93	41.45	15.94	2.5	27.99	3.37	BRS
ENSDARG00000074166	birc6	chr17:22617889-22618559	671	chr17:22617688-22617888=22618560-22618693:+	19.01	39.75	19.74	3.71	37.55	4.48	BRS
ENSDARG00000063229	xpo1b	chr17:23948241-23949836	1596	chr17:23945731-23948240=23949837-23949968:+	16.25	2.09	23.06	2.51	31.86	2.65	BRS
ENSDARG00000007693	nfkbiab	chr17:12789945-12790031	87	chr17:12789737-12789944=12790032-12790120:+	22.12	3.81	21.63	4.87	21.72	5.01	BRS
ENSDARG00000095451	si:ch211-196l7.4	chr18:25006350-25008238	1889	chr18:25008239-25008288=25006294-25006349:-	27.64	3.28	29.35	3.49	28.72	3.03	BRS
ENSDARG00000060687	chd2	chr18:24990334-24992496	2163	chr18:24992497-24992613=24990181-24990333:-	23.49	1.02	32.71	1.6	25.3	1.74	BRS
ENSDARG00000059398	myef2	chr18:5559959-5560035	77	chr18:5560036-5560085=5559898-5559958:-	42.68	5.96	41.92	41.85	22.88	5.07	BRS
ENSDARG00000002787	tle3a	chr18:20237227-20237640	414	chr18:20236895-20237226=20237641-20237800:+	17.04	1.24	25.32	1.31	16.88	1.02	BRS
ENSDARG00000010445	trabd	chr18:14917862-14917944	83	chr18:14917945-14918041=14917033-14917861:-	26.92	3.39	26.64	40.34	44.14	5.24	BRS
ENSDARG00000012248	rgma	chr18:24940424-24942244	1821	chr18:24939906-24940423=24942245-24945528:+	21.71	2.76	15.67	2.67	18.7	2.25	BRS
ENSDARG00000039232	DUSP8 (2 of 2)	chr18:49958425-49958602	178	chr18:49958301-49958424=49958603-49959998:+	27.29	1.49	27.45	4.45	25	1.27	BRS
ENSDARG00000102832	baz1b	chr18:41582082-41582154	73	chr18:41581762-41582081=41582155-41582334:+	21.15	4.02	18.86	40.33	30.96	40.7	BRS
ENSDARG00000010207	smad3b	chr18:19805878-19810533	4656	chr18:19805827-19805877=19810534-19810746:+	25	0.86	15.57	0.96	29.21	1.35	BRS
ENSDARG00000020345	clasp2	chr19:43205367-43206066	700	chr19:43205303-43205366=43206067-43206123:+	24.52	1.58	16.57	1	20.47	1.56	BRS
ENSDARG00000063535	chd4a	chr19:5112018-5112089	72	chr19:5112090-5112263=5111876-5112017:-	63.53	5.29	77.33	6.97	29.84	3.93	BRS
ENSDARG00000098782	cratb	chr19:19248122-19250833	2712	chr19:19248002-19248121=19250834-19250956:+	19.29	1.43	15.55	0.93	29.83	1.46	BRS
ENSDARG00000098782	cratb	chr19:19250957-19251049	93	chr19:19250834-19250956=19251050-19251185:+	26.53	3.61	31.29	40.01	29.98	2.44	BRS
ENSDARG00000062695	ccdc126	chr19:20579796-20589208	9413	chr19:20579534-20579795=20589209-20589277:+	16.38	3.68	18.28	3.84	21.67	3.17	BRS
ENSDARG00000058094	ciarta	chr19:9014001-9015678	1678	chr19:9015679-9015754=9013922-9014000:-	19.07	2.95	21.25	3.92	20.53	3.34	BRS
ENSDARG00000062114	papd7	chr19:28241250-28243292	2043	chr19:28243293-28243339=28241129-28241249:-	25.03	1.63	33.73	2.85	18.03	1.98	BRS
ENSDARG00000059109	si:dkeyp-113d7.1	chr19:5399996-5401822	1827	chr19:5399501-5399995=5401823-5403844:+	29.78	2.09	33.23	2.91	26.05	1.75	BRS
ENSDARG00000075545	ZNF646 (2 of 2)	chr19:5230741-5230815	75	chr19:5229589-5230740=5230816-5230908:+	39.23	1.27	21.85	0.75	36.96	1.41	BRS
ENSDARG00000101891	arid1ab	chr19:14571543-14571634	92	chr19:14571412-14571542=14571635-14573059:+	40.98	5.76	36.05	6.42	15.82	39.96	BRS
ENSDARG00000063726	cdk12	chr19:4972344-4975648	3305	chr19:4972126-4972343=4975649-4976071:+	29.59	3.97	21.49	3.23	15.13	3.53	BRS
ENSDARG00000061268	ago2	chr19:41907291-41907365	75	chr19:41907168-41907290=41907366-41907499:+	34.95	2.79	47.2	41.81	22.52	41.12	BRS
ENSDARG00000036772	pygo2	chr19:7708963-7711069	2107	chr19:7708174-7708962=7711070-7711119:+	25.67	1.28	49.94	3.8	48.29	3.54	BRS
ENSDARG00000001015	znf384l	chr19:7063611-7063953	343	chr19:7063954-7064021=7063307-7063610:-	59.85	3.08	48.37	2.27	31.17	0.95	BRS
ENSDARG00000098980	si:ch211-153f2.3	chr19:46393269-46395220	1952	chr19:46395221-46395369=46393027-46393268:-	26.18	2.35	19.14	1.97	24.12	1.39	BRS
ENSDARG00000057986	ints8	chr19:18383369-18383521	153	chr19:18383522-18383586=18383325-18383368:-	38.14	1.16	24.7	1.23	21.2	0.9	BRS
ENSDARG00000056594	irx1b	chr19:28545344-28546063	720	chr19:28546064-28546435=28544371-28545343:-	36.96	3.77	20.54	3.57	17.74	1.97	BRS
ENSDARG00000003607	nr2f6a	chr2:24718765-24720352	1588	chr2:24718654-24718764=24720353-24720961:+	18.8	1.89	27.18	2.93	15.41	1.57	BRS
ENSDARG00000012682	pfn2l	chr2:10350754-10351758	1005	chr2:10350561-10350753=10351759-10354019:+	36.63	3.08	23.19	2.53	32.56	2.64	BRS
ENSDARG00000006862	kifap3b	chr2:23570811-23570894	84	chr2:23570679-23570810=23570895-23571046:+	22.73	41.61	28.74	41.03	24.05	41.36	BRS
ENSDARG00000097244	zgc:174263	chr2:314726-317678	2953	chr2:314214-314725=317679-321548:+	37.08	2.94	40.56	3.11	20.03	1.9	BRS
ENSDARG00000075673	arhgap21b	chr2:12715472-12715545	74	chr2:12715346-12715471=12715546-12715587:+	20	4.17	15.89	40.05	29.83	3.91	BRS
ENSDARG00000104401	yme1l1b	chr2:4219817-4221897	2081	chr2:4221898-4221981=4219643-4219816:-	28.33	2	28.8	1.92	29.12	1.76	BRS
ENSDARG00000055026	ptch2	chr2:33995625-33995705	81	chr2:33995706-33995861=33995532-33995624:-	48.37	5.78	28.1	41.35	45.95	5.24	BRS
ENSDARG00000055026	ptch2	chr2:33990765-33990850	86	chr2:33990851-33990988=33990622-33990764:-	22.88	3.92	17.94	40.29	28.16	4.36	BRS
ENSDARG00000074435	ttc19	chr2:32496409-32496488	80	chr2:32496489-32496583=32496254-32496408:-	33.3	41.75	29.23	42.62	37.93	42.96	BRS
ENSDARG00000061490	u2surp	chr2:26975484-26975562	79	chr2:26975563-26975642=26975396-26975483:-	29.27	5.08	16.65	3.22	46.95	4.72	BRS
ENSDARG00000008396	ftr24	chr2:48067045-48067122	78	chr2:48067123-48067722=48066949-48067044:-	35.17	1.54	30.58	0.98	57.48	3.2	BRS
ENSDARG00000069056	ranbp3b	chr2:53922394-53924402	2009	chr2:53922328-53922393=53924403-53924516:+	25.6	0.93	21.4	1.45	21.98	1.09	BRS
ENSDARG00000038754	plk3	chr2:35623441-35623527	87	chr2:35623353-35623440=35623528-35623623:+	31.25	5.91	24.55	2.39	16.95	40.04	BRS
ENSDARG00000013076	bmi1b	chr2:21508692-21508780	89	chr2:21508781-21508828=21508583-21508691:-	21.55	3.03	23.12	2.04	31.55	2.27	BRS
ENSDARG00000013076	bmi1b	chr2:21508478-21508582	105	chr2:21508583-21508691=21508435-21508477:-	25.18	2.42	26.87	2.32	18.74	1.67	BRS
ENSDARG00000013076	bmi1b	chr2:21507880-21507964	85	chr2:21507965-21508045=21506868-21507879:-	16.81	2.46	15.79	39.96	19.97	3.43	BRS
ENSDARG00000038909	msl2a	chr2:25469863-25470734	872	chr2:25468864-25469862=25470735-25473775:+	23.13	4.66	18.64	4.16	16.14	3.08	BRS
ENSDARG00000063182	RC3H1 (2 of 2)	chr2:7286484-7286576	93	chr2:7286577-7286667=7286322-7286483:-	26.37	40.82	23.5	3.33	21.94	1.26	BRS
ENSDARG00000078773	tmem70	chr2:30268096-30268191	96	chr2:30267996-30268095=30268192-30268814:+	32.3	2.42	26.53	2.25	35.17	2.19	BRS
ENSDARG00000012369	rdh10b	chr2:30201813-30202238	426	chr2:30201681-30201812=30202239-30202774:+	16.05	1.82	18.18	1.36	21.97	1.62	BRS
ENSDARG00000060054	epc1b	chr2:43783415-43785365	1951	chr2:43783072-43783414=43785366-43786709:+	23.66	0.99	33.18	1.69	57.11	3.03	BRS
ENSDARG00000035859	angptl4	chr2:24885677-24885759	83	chr2:24885398-24885676=24885760-24886867:+	46.18	3.68	26.26	2.48	29.26	2.77	BRS
ENSDARG00000075560	kmt2cb	chr2:13273502-13276672	3171	chr2:13272807-13273501=13276673-13276786:+	34.71	2.79	23.27	1.81	26.12	2.39	BRS
ENSDARG00000012140	ccnl1b	chr2:36690684-36690767	84	chr2:36690768-36690842=36690574-36690683:-	18.1	40.56	15.41	4.6	44.8	6.95	BRS
ENSDARG00000028475	lin9	chr20:43810749-43810816	68	chr20:43810647-43810748=43810817-43810897:+	32.02	2.94	24.08	39.63	24.46	40.52	BRS
ENSDARG00000030905	cited2	chr20:37014426-37014608	183	chr20:37014609-37014791=37012264-37014425:-	33.8	0.74	33.66	1.76	28.39	1.22	BRS
ENSDARG00000019300	ints7	chr20:13171332-13171472	141	chr20:13171473-13171541=13171199-13171331:-	24.06	2.44	20.54	2.17	20.58	3.73	BRS
ENSDARG00000006094	igf2r	chr20:42756452-42756522	71	chr20:42756265-42756451=42756523-42756672:+	16.43	1.52	21	41.89	21.21	41.69	BRS
ENSDARG00000042522	katnbl1	chr20:29310900-29312059	1160	chr20:29310784-29310899=29312060-29312110:+	18.42	2.17	16.59	1.32	17.65	0.97	BRS
ENSDARG00000078095	cipcb	chr20:54546648-54546917	270	chr20:54546515-54546647=54546918-54547051:+	37.57	2.07	31.19	2.26	67.56	3.07	BRS
ENSDARG00000042187	smek1	chr20:33572971-33575012	2042	chr20:33575013-33575144=33572868-33572970:-	20.72	1.44	16.73	1.64	26.77	2.39	BRS
ENSDARG00000016743	angel2	chr20:38022160-38022239	80	chr20:38022240-38022661=38022051-38022159:-	17.5	40.86	18.6	2.24	15.94	40.69	BRS
ENSDARG00000006812	wdr26b	chr20:46820825-46820895	71	chr20:46820695-46820824=46820896-46821090:+	31.35	1.93	38.53	4.06	53.51	3.4	BRS
ENSDARG00000006837	mycn	chr20:33391683-33392343	661	chr20:33391549-33391682=33392344-33392994:+	22.75	4.9	55.89	6.64	24.93	5.5	BRS
ENSDARG00000059925	usp24	chr20:7502608-7502679	72	chr20:7502680-7502902=7502445-7502607:-	35.97	42.07	33.76	41.99	19.08	40.96	BRS
ENSDARG00000024471	nsl1	chr20:37912356-37912436	81	chr20:37912437-37912491=37912288-37912355:-	24.75	42.1	17.72	40.79	17.76	40.89	BRS
ENSDARG00000042322	si:dkey-177p2.6	chr20:27049272-27059549	10278	chr20:27048710-27049271=27059550-27063751:+	20.26	2.42	32.14	4.31	21.12	3.49	BRS
ENSDARG00000070786	znf770	chr20:10074411-10074491	81	chr20:10074492-10074634=10070510-10074410:-	33.48	2.48	35.42	41.12	21.15	3.36	BRS
ENSDARG00000057583	prrc2c	chr20:15155166-15155894	729	chr20:15155895-15155982=15154982-15155165:-	18.25	6.26	17.32	4.61	17.65	5.51	BRS
ENSDARG00000078435	anapc13	chr21:24499691-24499760	70	chr21:24499628-24499690=24499761-24499910:+	49	2.43	36.62	2.24	27.3	1.3	BRS
ENSDARG00000060106	crb2a	chr21:8387030-8387103	74	chr21:8387104-8387230=8386235-8387029:-	28.44	3.99	19.02	40.92	49.2	4.05	BRS
ENSDARG00000044688	dusp4	chr21:20081102-20082300	1199	chr21:20082301-20082428=20080882-20081101:-	19.47	3.54	23.86	3.92	29.41	3.14	BRS
ENSDARG00000091512	nfrkb	chr21:25222891-25222972	82	chr21:25222973-25223079=25222767-25222890:-	23.29	0.76	22.86	2.07	46.23	3.25	BRS
ENSDARG00000055076	nxf1	chr21:26637106-26637295	190	chr21:26637296-26637400=26637025-26637105:-	18.57	1.64	23.32	1.73	37.38	2.1	BRS
ENSDARG00000044625	pcf11	chr21:22846369-22846450	82	chr21:22845374-22846368=22846451-22846634:+	19.55	5.38	22.54	2.98	36.24	4.17	BRS
ENSDARG00000044625	pcf11	chr21:22846635-22846713	79	chr21:22846451-22846634=22846714-22846939:+	19.59	5.02	21.43	40.26	17.34	2.83	BRS
ENSDARG00000022569	nkx6.1	chr21:19035437-19036205	769	chr21:19035264-19035436=19036206-19037195:+	24.53	1.44	25.02	2.69	18.27	1.21	BRS
ENSDARG00000016725	gadd45gb.1	chr21:20678602-20678712	111	chr21:20678384-20678601=20678713-20678920:+	46.34	2.85	22.07	1.81	25.16	1.27	BRS
ENSDARG00000077116	ccnjl	chr21:30021757-30021852	96	chr21:30021853-30022012=30018077-30021756:-	41.31	3.98	17.84	4.3	15.41	3.56	BRS
ENSDARG00000005908	clk4b	chr21:32251270-32251354	85	chr21:32251355-32251471=32251103-32251269:-	29.48	3.38	18.33	40.52	23.95	2.38	BRS
ENSDARG00000005908	clk4b	chr21:32250159-32250236	78	chr21:32250237-32250319=32250079-32250158:-	24.13	2.97	18.91	40.41	15.12	39.74	BRS
ENSDARG00000017602	ccng2	chr21:5694752-5695318	567	chr21:5694614-5694751=5695319-5695569:+	64.89	4.46	46.56	4.18	66.75	4.51	BRS
ENSDARG00000017602	ccng2	chr21:5695570-5695836	267	chr21:5695319-5695569=5695837-5695915:+	57.26	4.15	55.93	4.39	54.25	3.47	BRS
ENSDARG00000017602	ccng2	chr21:5695916-5695994	79	chr21:5695837-5695915=5695995-5696093:+	67.04	4.67	45.66	3.51	52.36	3.02	BRS
ENSDARG00000101362	mibp	chr22:4737312-4737401	90	chr22:4737226-4737311=4737402-4738182:+	26.9	2.45	20.18	3.18	21.44	2.67	BRS
ENSDARG00000013351	cirbpb	chr22:18519390-18519471	82	chr22:18519472-18519530=18518215-18519389:-	60.49	2.63	43.26	2.2	53.65	2.87	BRS
ENSDARG00000020467	safb	chr22:15670518-15670594	77	chr22:15670595-15670653=15670463-15670517:-	34.02	4.87	18.71	2.96	32.3	2.67	BRS
ENSDARG00000076799	rnd3a	chr22:12420619-12420960	342	chr22:12420484-12420618=12420961-12424795:+	20.09	1.97	15.55	1.83	32.66	3.01	BRS
ENSDARG00000041708	csrp2bp	chr22:25044769-25044837	69	chr22:25044838-25045019=25044349-25044768:-	73.37	3.9	72.3	44.05	34.14	1.92	BRS
ENSDARG00000061992	dot1l	chr22:20787523-20787605	83	chr22:20787606-20787668=20787467-20787522:-	42.76	4.62	24.02	4.18	33.44	42.51	BRS
ENSDARG00000036510	ccnt2b	chr22:12137768-12137843	76	chr22:12137707-12137767=12137844-12137906:+	21.49	40.84	32.21	4.87	39.4	3.48	BRS
ENSDARG00000036510	ccnt2b	chr22:12137907-12138840	934	chr22:12137844-12137906=12138841-12138886:+	20.39	3.04	32.08	3.44	44.92	2.92	BRS
ENSDARG00000036510	ccnt2b	chr22:12141730-12141918	189	chr22:12141566-12141729=12141919-12141989:+	18.63	3.11	15.48	2.78	15.05	2.5	BRS
ENSDARG00000061738	2016-03-02	chr22:17493335-17495452	2118	chr22:17493125-17493334=17495453-17496315:+	24.71	2.39	22.19	2.9	28.68	2.55	BRS
ENSDARG00000012572	polr3f	chr22:25010844-25010916	73	chr22:25010917-25011024=25010652-25010843:-	45.13	2.99	49.04	4.25	30.34	1.21	BRS
ENSDARG00000019726	celsr2	chr22:422698-423414	717	chr22:422615-422697=423415-423541:+	19.51	2.32	15.58	1.68	16.59	1.76	BRS
ENSDARG00000089893	FAM208A (2 of 2)	chr22:39028185-39028261	77	chr22:39028112-39028184=39028262-39028339:+	52.41	4.42	41.85	43.11	28.83	41.69	BRS
ENSDARG00000017798	bcor	chr22:11127749-11128983	1235	chr22:11124728-11127748=11128984-11129040:+	38.33	5.63	19.3	4.52	20.52	4.56	BRS
ENSDARG00000017798	bcor	chr22:11129041-11129423	383	chr22:11128984-11129040=11129424-11129631:+	23.36	5.49	20.86	4.4	31.38	4.9	BRS
ENSDARG00000092077	si:dkey-147f3.4	chr23:17021776-17021850	75	chr23:17021706-17021775=17021851-17021956:+	65.2	43.93	29.16	0.79	16.15	40.03	BRS
ENSDARG00000020241	icmt	chr23:21568259-21570980	2722	chr23:21568041-21568258=21570981-21572423:+	17.67	2.02	22.94	1.65	19.56	1.91	BRS
ENSDARG00000036930	tbx18	chr23:31185087-31186177	1091	chr23:31184919-31185086=31186178-31186242:+	25.77	1.35	25.91	2.04	24.46	2.43	BRS
ENSDARG00000036868	tbpl1	chr23:31675407-31678084	2678	chr23:31675312-31675406=31678085-31678776:+	22.12	0.82	32.15	2.18	19.38	1.32	BRS
ENSDARG00000078574	SENP1	chr23:25848065-25848140	76	chr23:25848141-25848204=25848026-25848064:-	33.32	4.26	16.72	40.6	32.38	4.92	BRS
ENSDARG00000036855	plagx	chr23:32085456-32089370	3915	chr23:32085237-32085455=32089371-32089437:+	37.43	3.28	17.33	2.27	15.1	2.06	BRS
ENSDARG00000074293	adnpb	chr23:20592509-20597273	4765	chr23:20592161-20592508=20597274-20597389:+	16.34	1.15	18.64	1.51	22.39	1.62	BRS
ENSDARG00000037837	ogfr	chr23:569771-569850	80	chr23:569704-569770=569851-569999:+	26.9	40.65	26.92	40.11	20	41.64	BRS
ENSDARG00000088123	ZNF217	chr23:38330205-38330286	82	chr23:38330080-38330204=38330287-38331648:+	25.5	0.99	28.55	3.74	16.69	2.04	BRS
ENSDARG00000023062	cyr61	chr23:45721343-45722999	1657	chr23:45721160-45721342=45723000-45723213:+	25	4.68	25.55	2.6	33.33	4.08	BRS
ENSDARG00000062231	znf362b	chr23:20812243-20812319	77	chr23:20812320-20812478=20812039-20812242:-	19.88	39.77	28.64	41.72	41.74	41.94	BRS
ENSDARG00000076559	RB1CC1	chr24:35098164-35098244	81	chr24:35098099-35098163=35098245-35098348:+	22.95	4.24	17.65	39.91	20.66	2.18	BRS
ENSDARG00000058260	zgc:174160	chr24:25074706-25076051	1346	chr24:25074546-25074705=25076052-25076193:+	26.19	2.07	27.26	3.58	16.25	1.63	BRS
ENSDARG00000045304	mtfr1	chr24:24586254-24586324	71	chr24:24586079-24586253=24586325-24588081:+	20.77	0.82	24.76	41.2	18.91	40.35	BRS
ENSDARG00000045695	myca	chr24:10273326-10273641	316	chr24:10273098-10273325=10273642-10274270:+	24.28	2.44	16.03	2.78	21.41	2.16	BRS
ENSDARG00000040046	snai2	chr24:35501231-35503869	2639	chr24:35501020-35501230=35503870-35504382:+	22.57	1.99	17.95	2	24.26	1.75	BRS
ENSDARG00000056672	abcb8	chr24:33903761-33903834	74	chr24:33903835-33903996=33903675-33903760:-	39.48	1.72	47.87	2.61	31.1	2.48	BRS
ENSDARG00000071594	TIMM21	chr24:16002789-16002868	80	chr24:16002683-16002788=16002869-16003286:+	30.21	1.32	29.88	1.07	22.45	3.01	BRS
ENSDARG00000059097	nktr	chr24:20499994-20500091	98	chr24:20500092-20500148=20499901-20499993:-	21.75	5.12	18.71	5.33	17.53	2.88	BRS
ENSDARG00000059097	nktr	chr24:20499816-20499900	85	chr24:20499901-20499993=20499239-20499815:-	16.59	5.45	18.2	40.69	16.36	39.69	BRS
ENSDARG00000076791	cdk13	chr24:996526-998781	2256	chr24:998782-998883=996448-996525:-	20.33	3.51	20.09	2.96	16.16	2.74	BRS
ENSDARG00000077955	rnf6	chr24:21362468-21366469	4002	chr24:21366470-21366563=21362312-21362467:-	35.22	1.12	36.01	1.68	15.99	1.48	BRS
ENSDARG00000038556	C24H8orf33	chr24:37798307-37799762	1456	chr24:37799763-37799971=37798216-37798306:-	15.01	1.34	15.72	1.64	29.64	0.98	BRS
ENSDARG00000012642	ZNF814	chr24:2326354-2326423	70	chr24:2326072-2326353=2326424-2326852:+	49.88	2.94	76.75	3.51	33.01	40.76	BRS
ENSDARG00000001829	zgc:112982	chr24:23957219-23957300	82	chr24:23957301-23957406=23956637-23957218:-	61.01	4.97	42.37	7.02	24.48	4.32	BRS
ENSDARG00000099124	f3a	chr24:31349127-31352995	3869	chr24:31348958-31349126=31352996-31353495:+	18.48	1.82	20.19	2.77	24.89	2.47	BRS
ENSDARG00000077372	tfr1b	chr24:25881167-25881244	78	chr24:25881050-25881166=25881245-25881330:+	26.1	3.35	28.29	41.11	17.18	3.45	BRS
ENSDARG00000010571	ezh2	chr24:17210231-17210326	96	chr24:17210136-17210230=17210327-17210367:+	15.87	1.68	16.95	2.51	43.56	4.57	BRS
ENSDARG00000010571	ezh2	chr24:17210574-17213211	2638	chr24:17210448-17210573=17213212-17213390:+	34.45	0.96	23.93	1.2	26.54	1.26	BRS
ENSDARG00000045342	si:ch211-140b10.6	chr24:21532035-21532327	293	chr24:21531747-21532034=21532328-21532402:+	20.46	4.93	38.98	42.02	20.05	3.14	BRS
ENSDARG00000045342	si:ch211-140b10.6	chr24:21532403-21534689	2287	chr24:21532328-21532402=21534690-21536250:+	23.12	2.98	20.16	2.53	19.95	1.96	BRS
ENSDARG00000036888	zgc:153935	chr25:27274718-27274829	112	chr25:27274830-27274982=27274550-27274717:-	17.13	3.27	24.96	39.77	24.71	1.67	BRS
ENSDARG00000103476	trpm1b	chr25:34150770-34153291	2522	chr25:34150595-34150769=34153292-34153923:+	46.17	2.61	23.35	2.76	26.51	1.91	BRS
ENSDARG00000042874	phlda2	chr25:23427586-23427956	371	chr25:23427957-23428538=23427248-23427585:-	25.77	1.99	19.18	2.11	22.01	1.74	BRS
ENSDARG00000077607	dus2	chr25:35706277-35706661	385	chr25:35706662-35706748=35706108-35706276:-	35.96	1.79	35.14	2.04	27.14	1.57	BRS
ENSDARG00000102418	KLHL25	chr25:11264576-11280023	15448	chr25:11280024-11281871=11264267-11264575:-	17.85	3.55	15.16	1.95	18.55	2.44	BRS
ENSDARG00000037353	frs2b	chr25:34228996-34229075	80	chr25:34229076-34229164=34228809-34228995:-	37.82	1.78	45.01	5.29	49.28	3.1	BRS
ENSDARG00000062727	cep290	chr25:17843559-17843629	71	chr25:17843630-17843802=17843417-17843558:-	51.11	2.53	47.52	3.26	42.77	1.23	BRS
ENSDARG00000055129	pim3	chr25:29220293-29220375	83	chr25:29220242-29220292=29220376-29220739:+	23.49	1.46	25.64	40.36	28.63	40.74	BRS
ENSDARG00000062401	znf319	chr25:13578311-13579763	1453	chr25:13579764-13580282=13575597-13578310:-	26.52	3.6	20.42	2.74	28.02	2.55	BRS
ENSDARG00000009299	dusp8a	chr25:22885071-22885143	73	chr25:22885144-22885310=22884911-22885070:-	21.26	2.22	25.99	4.8	31.54	41.91	BRS
ENSDARG00000088238	kansl1b	chr3:22016789-22019702	2914	chr3:22016731-22016788=22019703-22019815:+	22.89	2.1	15.4	3.02	25.89	2.7	BRS
ENSDARG00000088238	kansl1b	chr3:22020347-22021964	1618	chr3:22020091-22020346=22021965-22024984:+	27.15	0.7	16.87	0.99	20.58	1.28	BRS
ENSDARG00000019326	prpsap2	chr3:39470056-39470138	83	chr3:39469909-39470055=39470139-39471368:+	31.14	4.59	19.55	40.71	26.14	40.84	BRS
ENSDARG00000020976	ubald1b	chr3:54583287-54591215	7929	chr3:54591216-54591269=54583228-54583286:-	15.77	2.46	18.1	2.79	18.67	2.37	BRS
ENSDARG00000078904	brd4	chr3:52961115-52963290	2176	chr3:52960978-52961114=52963291-52963496:+	15.89	1.62	18.32	2.3	24.62	2.98	BRS
ENSDARG00000000567	znf281a	chr3:38625528-38625609	82	chr3:38625610-38625728=38621033-38625527:-	30.43	4.12	26.15	3.86	19.49	4.23	BRS
ENSDARG00000059993	trpm4a	chr3:32380597-32380664	68	chr3:32380364-32380596=32380665-32380780:+	29.4	1.14	18.83	41.14	16.2	41.39	BRS
ENSDARG00000036541	rhbdf1a	chr3:54661811-54661891	81	chr3:54661892-54662105=54661604-54661810:-	33.14	41.16	24.35	41.11	16.9	2.06	BRS
ENSDARG00000003270	dhps	chr3:13281117-13281184	68	chr3:13281185-13281271=13281011-13281116:-	25.53	1.5	39.77	42.77	25.46	1.97	BRS
ENSDARG00000038141	atf4b	chr3:24067546-24068346	801	chr3:24067386-24067545=24068347-24068745:+	39.05	4.11	30.84	3.91	28.95	3.17	BRS
ENSDARG00000038141	atf4b	chr3:24068746-24068849	104	chr3:24068347-24068745=24068850-24070271:+	29.27	2.75	27.48	2.74	22.61	2.3	BRS
ENSDARG00000041223	fam173a	chr3:14989393-14989464	72	chr3:14989465-14989529=14989229-14989392:-	27.36	2.47	26.21	2.44	19.13	3.08	BRS
ENSDARG00000100419	ints1	chr3:42349698-42349772	75	chr3:42349588-42349697=42349773-42349889:+	54.89	3.42	54.12	4.12	69.97	4.27	BRS
ENSDARG00000037879	lfng	chr3:41781203-41781285	83	chr3:41781117-41781202=41781286-41781451:+	30.62	3.49	32.41	3.25	41.01	3.3	BRS
ENSDARG00000037879	lfng	chr3:41781452-41781544	93	chr3:41781286-41781451=41781545-41781630:+	18.34	3.16	25.74	4.19	20.85	2.5	BRS
ENSDARG00000105046	ccnf	chr3:12409023-12409122	100	chr3:12408955-12409022=12409123-12409319:+	22.63	40.25	21.85	40.81	16.66	1.24	BRS
ENSDARG00000102997	rrn3	chr3:36457198-36458073	876	chr3:36458074-36458133=36457134-36457197:-	19.51	1.99	26.67	2.51	35.81	2.18	BRS
ENSDARG00000070256	suz12a	chr3:35733219-35733426	208	chr3:35733427-35733491=35733150-35733218:-	26.87	1.85	18.36	3.31	24.88	3.01	BRS
ENSDARG00000070256	suz12a	chr3:35732553-35733012	460	chr3:35733013-35733062=35732467-35732552:-	21.4	4.54	36.26	5.13	20.89	2.89	BRS
ENSDARG00000079482	GID4	chr3:61908833-61910987	2155	chr3:61908731-61908832=61910988-61911124:+	20.23	0.75	15.13	1.08	15.98	1.61	BRS
ENSDARG00000053467	gtpbp1	chr3:33317504-33317573	70	chr3:33317389-33317503=33317574-33317718:+	22.51	4.7	18.73	2.94	25.41	40.46	BRS
ENSDARG00000045846	osgep	chr4:5321992-5323065	1074	chr4:5323066-5323241=5321896-5321991:-	37.88	3.43	28.16	1.85	32.4	2.66	BRS
ENSDARG00000045846	osgep	chr4:5321810-5321895	86	chr4:5321896-5321991=5321760-5321809:-	41.72	3.96	27.89	2.67	33.14	3.95	BRS
ENSDARG00000045846	osgep	chr4:5321498-5321582	85	chr4:5321583-5321661=5321432-5321497:-	43.92	43.42	21.43	2.44	36.49	2.8	BRS
ENSDARG00000045846	osgep	chr4:5321349-5321431	83	chr4:5321432-5321497=5321258-5321348:-	47.76	43.71	20.83	41.92	23.9	3.61	BRS
ENSDARG00000045846	osgep	chr4:5319644-5321257	1614	chr4:5321258-5321348=5319568-5319643:-	44.48	4.95	28.31	3.1	39.29	3.93	BRS
ENSDARG00000015921	pwp1	chr4:1989618-1989710	93	chr4:1989711-1989879=1989559-1989617:-	19.75	41.19	27.12	42.27	25.13	4.14	BRS
ENSDARG00000015921	pwp1	chr4:1988362-1989558	1197	chr4:1989559-1989617=1988177-1988361:-	28.81	4.28	46.97	4.81	36.77	4.48	BRS
ENSDARG00000002128	cwf19l1	chr4:17664118-17664196	79	chr4:17664020-17664117=17664197-17664590:+	15.17	4.5	18.03	40.82	15.31	2.47	BRS
ENSDARG00000008986	e2f7	chr4:2606854-2606934	81	chr4:2606935-2607072=2606701-2606853:-	16.58	4.27	22.79	41.04	19.19	40.09	BRS
ENSDARG00000034326	ing3	chr4:10613237-10615635	2399	chr4:10613198-10613236=10615636-10616506:+	23.67	1.57	23.11	1.93	17.18	1.22	BRS
ENSDARG00000011582	sox5	chr4:17010307-17017764	7458	chr4:17017765-17017850=17010157-17010306:-	18.43	4.12	17.34	4.85	20.03	3.37	BRS
ENSDARG00000043734	trmu	chr4:28349980-28352618	2639	chr4:28352619-28352701=28349354-28349979:-	16.46	2.57	18.68	1.73	16.53	2.58	BRS
ENSDARG00000035630	ypel1	chr5:12537926-12545687	7762	chr5:12545688-12545796=12536889-12537925:-	24.64	1.55	44.77	2.58	23.32	2.48	BRS
ENSDARG00000016514	gtf2h2	chr5:25624268-25624341	74	chr5:25624213-25624267=25624342-25624447:+	23.41	2.15	16.12	1.67	38.31	41.84	BRS
ENSDARG00000016514	gtf2h2	chr5:25626134-25626206	73	chr5:25626046-25626133=25626207-25626314:+	19.87	0.69	32.04	1.52	20.67	2.32	BRS
ENSDARG00000052695	nr2f1a	chr5:49094406-49095701	1296	chr5:49093202-49094405=49095702-49096229:+	34.11	1.49	27.89	1.63	21.35	0.84	BRS
ENSDARG00000099679	papd4	chr5:51189787-51189867	81	chr5:51189723-51189786=51189868-51189934:+	21.04	3.43	25.44	2.44	21.85	3.48	BRS
ENSDARG00000018958	nrarpb	chr5:65349446-65349528	83	chr5:65349529-65349599=65346221-65349445:-	29.31	2.73	30.48	3.97	15.01	2.85	BRS
ENSDARG00000062573	znrf3	chr5:15624253-15624332	80	chr5:15624150-15624252=15624333-15626002:+	62.93	3.7	27.18	41.28	19.37	3.12	BRS
ENSDARG00000035558	gps2	chr5:23567588-23569812	2225	chr5:23567504-23567587=23569813-23570738:+	16.58	3.21	15.07	3.3	20.55	3.68	BRS
ENSDARG00000007429	ndor1	chr5:31890577-31891469	893	chr5:31890435-31890576=31891470-31891547:+	48.94	1.74	30.59	1.65	58.57	2.57	BRS
ENSDARG00000030887	phf23a	chr5:23740288-23740861	574	chr5:23740862-23741418=23740256-23740287:-	16.69	2.8	21.44	1.42	20.27	1.38	BRS
ENSDARG00000062083	dph7	chr5:24576487-24576626	140	chr5:24576627-24576699=24576421-24576486:-	28.95	0.89	31.89	1.7	19	1.19	BRS
ENSDARG00000092979	pias2	chr5:40884115-40884202	88	chr5:40884077-40884114=40884203-40884839:+	17.09	0.67	34.4	2.45	22.51	1.2	BRS
ENSDARG00000078911	zgc:163098	chr5:36698404-36698971	568	chr5:36698360-36698403=36698972-36699076:+	49.04	2.28	27.43	1.36	25.18	0.62	BRS
ENSDARG00000094097	si:ch211-209a2.1	chr5:60666902-60667125	224	chr5:60666843-60666901=60667126-60667163:+	20.76	1.66	24.1	1	19.92	0.65	BRS
ENSDARG00000094097	si:ch211-209a2.1	chr5:60667877-60668959	1083	chr5:60667819-60667876=60668960-60669026:+	18.06	1.34	20.61	1.84	20	1.31	BRS
ENSDARG00000094107	TTF1 (6 of 6)	chr5:62596169-62596969	801	chr5:62595208-62596168=62596970-62597155:+	27.08	4.2	19.12	40.31	18.6	3.34	BRS
ENSDARG00000018025	tbx2a	chr5:55841366-55841910	545	chr5:55841911-55842178=55841219-55841365:-	17.97	2.2	25.68	2.24	25.32	2.73	BRS
ENSDARG00000075110	dab2ipb	chr5:33080160-33082690	2531	chr5:33082691-33082778=33079992-33080159:-	15.79	1.15	17.48	1.21	21.15	1.53	BRS
ENSDARG00000060297	arhgap35	chr5:37267348-37270174	2827	chr5:37270175-37270280=37264552-37267347:-	27.39	2.34	25.35	2.81	19.28	1.75	BRS
ENSDARG00000013434	hira	chr5:17563651-17563731	81	chr5:17563545-17563650=17563732-17563854:+	25.05	4.63	27.08	41.72	40.16	41.69	BRS
ENSDARG00000054749	lmo4b	chr6:25944090-25952973	8884	chr6:25952974-25953129=25943175-25944089:-	26.93	3.51	19.41	2.84	17.72	1.5	BRS
ENSDARG00000018623	rad54l	chr6:3316563-3316654	92	chr6:3316502-3316562=3316655-3316790:+	32.17	41.74	15.71	39.78	28.75	1.79	BRS
ENSDARG00000061923	amotl2a	chr6:28005277-28006713	1437	chr6:28005190-28005276=28006714-28007009:+	19.3	4.42	16.16	3.54	18.83	4.27	BRS
ENSDARG00000017606	sys1	chr6:54430659-54430731	73	chr6:54430732-54430799=54430247-54430658:-	31.04	1.25	29.09	1.15	41.53	2.14	BRS
ENSDARG00000038537	gga1	chr6:20063167-20063250	84	chr6:20063251-20063420=20063056-20063166:-	16.16	4.66	18.03	2.23	17.14	1.17	BRS
ENSDARG00000104571	gadd45ab	chr6:23836787-23838624	1838	chr6:23836573-23836786=23838625-23839345:+	21.16	2.11	18.69	2.11	21.68	1.24	BRS
ENSDARG00000070404	fam212ab	chr6:53043802-53049720	5919	chr6:53049721-53049774=53042851-53043801:-	17.66	2.68	17.54	2.5	35.92	2.9	BRS
ENSDARG00000034409	pik3r3b	chr6:33565593-33565668	76	chr6:33565450-33565592=33565669-33565845:+	41.27	5.43	28.57	42.13	22.64	4.29	BRS
ENSDARG00000000943	dzip1	chr6:7109219-7111907	2689	chr6:7109171-7109218=7111908-7111967:+	19.54	3.55	23.68	2.02	24.68	1.78	BRS
ENSDARG00000000943	dzip1	chr6:7111968-7113112	1145	chr6:7111908-7111967=7113113-7113261:+	24.42	3.89	26.88	2.92	19.14	3.31	BRS
ENSDARG00000035978	ube3c	chr7:40345955-40346039	85	chr7:40346040-40346126=40345797-40345954:-	67.05	43.59	57.53	43.54	64.78	4.08	BRS
ENSDARG00000046127	tk2	chr7:44264294-44265101	808	chr7:44265102-44265315=44264240-44264293:-	24.89	1.36	20.99	1.43	32.52	1.37	BRS
ENSDARG00000034043	irx5a	chr7:35436283-35436822	540	chr7:35436823-35437228=35435288-35436282:-	16.33	2.24	17.87	1.84	15.94	1.55	BRS
ENSDARG00000101652	haus6	chr7:58856244-58856325	82	chr7:58856326-58856428=58856150-58856243:-	26.32	1.22	16.94	2.13	16.92	2.53	BRS
ENSDARG00000103682	si:dkey-23i12.5	chr7:24771512-24771767	256	chr7:24771473-24771511=24771768-24771816:+	22.66	6.92	20.81	4.94	17.83	3.96	BRS
ENSDARG00000103682	si:dkey-23i12.5	chr7:24772037-24773226	1190	chr7:24771994-24772036=24773227-24773273:+	30.65	2.58	26.55	3.39	24.51	2.75	BRS
ENSDARG00000103682	si:dkey-23i12.5	chr7:24773513-24773692	180	chr7:24773467-24773512=24773693-24773735:+	32.06	2.01	33.1	3.76	18.94	0.7	BRS
ENSDARG00000055080	rbm4.2	chr7:22525158-22525729	572	chr7:22524960-22525157=22525730-22526159:+	24.67	1.47	28.17	2.1	25.21	0.96	BRS
ENSDARG00000067918	elp5	chr7:69206313-69206393	81	chr7:69206217-69206312=69206394-69206494:+	37.13	3.06	28.95	2.6	19.78	3.56	BRS
ENSDARG00000068246	plcb3	chr7:59977195-59978007	813	chr7:59978008-59978155=59977093-59977194:-	27.77	3.5	15.69	1.82	22.5	1.54	BRS
ENSDARG00000003495	madd	chr7:34084099-34085294	1196	chr7:34085295-34085351=34083926-34084098:-	39.97	2.46	15.69	1.52	15.33	1.44	BRS
ENSDARG00000040266	sox19b	chr7:26225058-26225861	804	chr7:26225862-26226754=26223390-26225057:-	15.77	2.24	18.79	2.96	23.31	2.03	BRS
ENSDARG00000101637	ccnd1	chr7:54403586-54403668	83	chr7:54403669-54403817=54402097-54403585:-	35.33	4.95	17.54	2.5	22	3.83	BRS
ENSDARG00000060586	ctdspl2b	chr7:31116598-31116795	198	chr7:31116511-31116597=31116796-31116858:+	34.62	2.42	16.75	2.49	17.91	3.11	BRS
ENSDARG00000012827	mettl3	chr7:21610429-21610503	75	chr7:21610504-21610616=21610210-21610428:-	45.59	42.66	30.77	2.14	16.76	40.21	BRS
ENSDARG00000027222	adgrg1	chr7:28405223-28405314	92	chr7:28405315-28405357=28405119-28405222:-	15.05	4.41	18.07	40.14	21.73	41.19	BRS
ENSDARG00000016181	trim33	chr8:10919487-10919682	196	chr8:10919683-10919733=10918764-10919486:-	25.66	1.61	20.54	1.73	29.93	1.76	BRS
ENSDARG00000019417	gadd45ga	chr8:31359122-31359210	89	chr8:31359211-31359421=31358435-31359121:-	28.46	3.69	30.75	1.95	39.62	3.51	BRS
ENSDARG00000068400	znf131	chr8:31401666-31401750	85	chr8:31401751-31402424=31401535-31401665:-	68.21	6.22	42.43	43.02	24.99	41.34	BRS
ENSDARG00000010408	igsf9b	chr8:4801063-4801537	475	chr8:4801538-4804897=4800887-4801062:-	31.6	1.77	32.38	1.29	31.19	1.28	BRS
ENSDARG00000078399	FO704819.2	chr8:50874730-50876314	1585	chr8:50876315-50876416=50874630-50874729:-	22.53	2.93	29.66	3.66	28.52	3.94	BRS
ENSDARG00000021086	znf367	chr8:1151901-1153636	1736	chr8:1153637-1154072=1151750-1151900:-	28.23	3.45	16.46	4.02	18.18	3.72	BRS
ENSDARG00000019130	plk2b	chr8:17047269-17048677	1409	chr8:17047109-17047268=17048678-17048807:+	24.88	1.22	23.68	1.61	19.28	0.67	BRS
ENSDARG00000036593	kdm2ba	chr8:40212007-40212085	79	chr8:40212086-40212403=40211000-40212006:-	22.75	1.43	34.07	5.13	46.24	3.71	BRS
ENSDARG00000026986	rexo1	chr8:20435467-20435536	70	chr8:20435351-20435466=20435537-20435675:+	23.04	2.56	29.67	3.39	71.28	3.98	BRS
ENSDARG00000100020	pim1	chr8:10267898-10268041	144	chr8:10267791-10267897=10268042-10268092:+	21.48	3.8	19.2	2.93	24.27	3.56	BRS
ENSDARG00000100020	pim1	chr8:10268565-10269364	800	chr8:10268198-10268564=10269365-10269541:+	15.13	2.56	16.38	2.42	15.57	1.44	BRS
ENSDARG00000100020	pim1	chr8:10269542-10269628	87	chr8:10269365-10269541=10269629-10271042:+	64.68	5.73	40.87	3.87	19.41	3.08	BRS
ENSDARG00000062017	fsd1	chr8:18609322-18609399	78	chr8:18609239-18609321=18609400-18609651:+	35.37	2.35	32.25	1.85	31.47	0.96	BRS
ENSDARG00000055389	si:dkey-67c22.2	chr9:36025729-36026055	327	chr9:36025595-36025728=36026056-36026248:+	15.53	2.48	20.28	4.42	18.32	1.85	BRS
ENSDARG00000069453	zgc:113314	chr9:30615571-30615703	133	chr9:30615519-30615570=30615704-30616371:+	23.28	40.43	18.65	0.93	35.33	41.41	BRS
ENSDARG00000020164	efnb2a	chr9:26310610-26312433	1824	chr9:26310505-26310609=26312434-26316436:+	23.45	3.15	25.83	3.52	15.49	2.18	BRS
ENSDARG00000092033	si:dkey-239h2.3	chr9:18902141-18903784	1644	chr9:18903785-18903986=18902008-18902140:-	24.22	2.73	15.37	3.38	28.45	3.07	BRS
ENSDARG00000095912	si:dkey-229b18.3	chr9:30680829-30683292	2464	chr9:30683293-30683502=30680726-30680828:-	17.31	1.16	16.07	1.67	32.89	2.03	BRS
ENSDARG00000058646	ptprna	chr9:7634344-7634422	79	chr9:7634290-7634343=7634423-7634487:+	36.28	4.64	25.09	3.29	19.84	1.19	BRS
ENSDARG00000036685	ccnt2a	chr9:23431028-23431603	576	chr9:23431604-23431815=23430946-23431027:-	33.15	2.35	25.36	1.98	19.9	1.51	BRS
ENSDARG00000036685	ccnt2a	chr9:23428516-23428737	222	chr9:23428738-23428800=23428470-23428515:-	25.81	0.9	23.35	0.81	42.43	1.48	BRS
ENSDARG00000018765	pknox1.1	chr9:19724018-19728265	4248	chr9:19723887-19724017=19728266-19728437:+	22.74	2.59	23.68	2.3	32.83	2.84	BRS
ENSDARG00000018765	pknox1.1	chr9:19728438-19728520	83	chr9:19728266-19728437=19728521-19728691:+	27.21	2.87	25.31	2.74	22.77	40.84	BRS
ENSDARG00000018765	pknox1.1	chr9:19737959-19738045	87	chr9:19737795-19737958=19738046-19739189:+	34.42	2.88	38.36	4.98	20.58	3.76	BRS
ENSDARG00000041959	cxcr4b	chr9:10721636-10721987	352	chr9:10721532-10721635=10721988-10723557:+	34.51	4.51	22.58	3.58	16.8	2.15	BRS
ENSDARG00000056138	sf3b1	chr9:32357625-32357696	72	chr9:32357697-32357822=32357403-32357624:-	16.36	2.87	16.75	5.29	39.58	4.4	BRS
ENSDARG00000018627	arl5a	chr9:23095592-23095660	69	chr9:23095661-23095808=23095508-23095591:-	15.66	40.02	18.03	38.98	38.54	2.39	BRS
ENSDARG00000098332	zgc:112970	KN149696.1:167114-167231	118	KN149696.1:167232-167437=167014-167113:-	17.91	2.98	22.53	3.95	18.34	3.15	BRS
ENSDARG00000098424	CABZ01079241.1	KN149681.1:18499-22532	4034	KN149681.1:22533-22649=18364-18498:-	40.48	1.93	31.22	2.14	46.38	2.47	BRS
ENSDARG00000103711	CASKIN2 (2 of 2)	KN149968.1:81772-81842	71	KN149968.1:81843-81944=81633-81771:-	25.31	1.27	26.16	0.6	35.55	1.77	BRS
ENSDARG00000102746	tmem39a	chr1:41573-41933	361	chr1:41934-42088=41251-41572:-	17.5	0.97	12.06	1.71	21.57	0.7	BS
ENSDARG00000076928	tet2	chr1:25683276-25683364	89	chr1:25680539-25683275=25683365-25683455:+	15.15	3.71	12.4	4.09	16.42	39.55	BS
ENSDARG00000079631	ZFP91	chr1:39405767-39405847	81	chr1:39405848-39405925=39405593-39405766:-	35.66	4.45	12.1	1.02	29.78	4.84	BS
ENSDARG00000079631	ZFP91	chr1:39399720-39401840	2121	chr1:39401841-39401940=39398499-39399719:-	24.1	0.77	7.95	1.41	16.54	0.64	BS
ENSDARG00000060994	fbxw7	chr1:24180529-24185910	5382	chr1:24185911-24186121=24179832-24180528:-	17.08	4.16	11.07	4.44	18.18	4.41	BS
ENSDARG00000036965	rnf24	chr1:41073321-41081964	8644	chr1:41081965-41082006=41073241-41073320:-	24.53	2.03	14.67	1.56	27.77	1.88	BS
ENSDARG00000074031	fastkd2	chr1:5534744-5534815	72	chr1:5534620-5534743=5534816-5534955:+	23.83	0.65	15.59	-0.4	32.63	0.95	BS
ENSDARG00000061786	klhl2	chr1:20248683-20248753	71	chr1:20248754-20248882=20248542-20248682:-	24.19	39.77	3.68	38.3	17.53	38.67	BS
ENSDARG00000078308	spry2	chr1:4558012-4559817	1806	chr1:4557535-4558011=4559818-4561637:+	30.54	3.44	11.53	4.94	18.56	3.13	BS
ENSDARG00000061952	si:dkey-245p14.7	chr1:18883731-18883815	85	chr1:18883816-18883921=18883683-18883730:-	23.18	1.17	4.91	38.61	34.94	4.76	BS
ENSDARG00000075639	si:ch211-89o9.6	chr1:40785704-40785798	95	chr1:40785604-40785703=40785799-40786981:+	40.74	40.25	5.26	37.96	24.68	37.77	BS
ENSDARG00000036774	rgs12b	chr1:40517168-40517350	183	chr1:40517351-40517424=40517041-40517167:-	22.79	3.41	3.93	2.19	22.66	2.99	BS
ENSDARG00000069377	si:dkey-242g16.2	chr10:18030689-18031010	322	chr10:18031011-18031077=18029854-18030688:-	34.84	4.63	9.43	36.07	17.95	1.57	BS
ENSDARG00000073753	tacc1	chr10:20505902-20506497	596	chr10:20506498-20506574=20505858-20505901:-	18.18	1.1	5.12	0.21	15.92	1.5	BS
ENSDARG00000078691	gigyf1	chr10:22559736-22559812	77	chr10:22559560-22559735=22559813-22559857:+	18.83	39.22	12.87	38.39	20.37	37.13	BS
ENSDARG00000025076	marveld2a	chr10:2942657-2944158	1502	chr10:2944159-2944236=2942602-2942656:-	26.15	4.97	10.53	3.89	22.22	4.72	BS
ENSDARG00000079542	stard13a	chr10:34455957-34458557	2601	chr10:34455780-34455956=34458558-34458675:+	19	1.67	-0.09	0.83	18.97	0.96	BS
ENSDARG00000057708	PHTF1	chr11:18656127-18656206	80	chr11:18656207-18656298=18656070-18656126:-	36.7	1.2	5.27	-0.94	34.34	0.64	BS
ENSDARG00000077826	efcc1	chr11:26382052-26384136	2085	chr11:26384137-26384206=26381517-26382051:-	24.84	1.02	9.23	1.28	41.87	2.35	BS
ENSDARG00000044827	wnt7aa	chr11:27252047-27253212	1166	chr11:27253213-27253864=27251820-27252046:-	15.61	1.18	6.23	1.26	17.49	0.96	BS
ENSDARG00000098623	HYLS1	chr11:11331186-11331260	75	chr11:11331025-11331185=11331261-11331306:+	19.63	39.59	14.5	-0.93	28.08	41.58	BS
[truncated: 2,845 more rows]

## Sheet: legends
GENE	gene name
COORD	intron coordinates
LENGTH	intron length
FullCO	intron coordinates including strand (+/-)
dPIR_B	(PIR) bud13 mutant - (PIR) bud13 sibling
Fold_B	increase in read density in the intron body for bud13 mutant
dPIR_R	(PIR) rbmx2 mutant - (PIR) rbmx2 sibling
Fold_R	increase in read density in the intron body for rbmx2 mutant
dPIR_S	(PIR) snip1 mutant - (PIR) snip1 sibling
Fold_S	increase in read density in the intron body for bud13 mutant
CHANGE	dPIR > 15 and at least a 1.5-fold increase in read density in the intron body in bud13 (B), rbmx2 (R) and/or snip1 (S)
