# Supplementary material for: RES complex is associated with intron definition and required for zebrafish early embryogenesis
Source: PLoS Genet. 2018 Jul 3;14(7):e1007473. doi: 10.1371/journal.pgen.1007473 (PMC6047831; doi:10.1371/journal.pgen.1007473)
Supplement: S4 Table — (XLSX) [file pgen.1007473.s004.xlsx]

## Sheet: Sheet1
	name	sequence	use
rbmx2 oligonucleotides
	rbmx2-CR1	TAATACGACTCACTATAGGCCTGGGTCTTCATCGGTGGTTTTAGAGCTAGAA	sgRNA primer
	rbmx2-CR2	TAATACGACTCACTATAGGTGGTCCACACGTATGGTCGTTTTAGAGCTAGAA	sgRNA primer
	Fw-rbmx2-Geno1	GCTGATCAATGAACTGAATGAAA	genotyping
	Rv-rbmx2-Geno1	CGAAGTGCTGTGACAGATTGA	genotyping
	Fw-rbmx2-Geno2	TCATCATGTCATTGCCTTATGT	genotyping
	Rv-rbmx2-Geno2	TTAGGAGCACATCCCTCCTC	genotyping
	Fw-rbmx2 as	GACCACCGAAGGACACTGAT	In situ. Antisense probe
	Rv-rbmx2 as	GATCTAATACGACTCACTATAGGGTGTCCCCCTCTCTCTCTCCT	In situ. Antisense probe
	Fw-rbmx2 s	GACTATTTAGGTGACACTATAGGACCACCGAAGGACACTGAT	In situ. Sense probe
	Rv-rbmx2 s	GTCCCCCTCTCTCTCTCCT	In situ. Sense probe
	Fw-NcoI-rbmx2-pT3TS	GGATCCATGGGCAATCCACTGACCAAAGTGAAG	gene expression
	Rv-SacII-rbmx2-pT3TS	TTTTCCGCGGTCAGTTTCGCCTGTGTTCTCT	gene expression
snip1 oligonucleotides
	snip1-CR1	TAATACGACTCACTATAGGGCTCGCGGAGGCCGCGCGGTTTTAGAGCTAGAA	sgRNA primer
	snip1-CR2	TAATACGACTCACTATAGGTGCGGGCTTCTGCTCCTCGTTTTAGAGCTAGAA	sgRNA primer
	Fw-snip1-Geno1	CCGGGATGTAAAGACGAAAA	genotyping
	Rv-snip1-Geno1	CAGGCTGACCTGCTGTCTC	genotyping
	Fw-snip1-Geno2	CGGTGAGGAGAAAGGACAGA	genotyping
	Rv-snip1-Geno2	GCTATCTCAGTTCACAGTTTCAGG	genotyping
	Fw-snip1 as	GAATCGCCTCAGACAGGAAG	In situ. Antisense probe
	Rv-snip1 as	GATCTAATACGACTCACTATAGGGGGTAGGTGCCGTTACCAGAA	In situ. Antisense probe
	Fw-snip1 s	GACTATTTAGGTGACACTATAGGAATCGCCTCAGACAGGAAG	In situ. Sense probe
	Rv-snip1 s	GGTAGGTGCCGTTACCAGAA	In situ. Sense probe
	Fw-NcoI-snip1-pT3TS	GGATCCATGGACAACAGGAGACGACAC	gene expression
	Rv sacII- snip1-pT3TS	TTTTCCGCGGCTACTCATCCAGCCCTTCATC	gene expression
bud13 oligonucleotides
	bud13-CR1	TAATACGACTCACTATAGGAAGATCTTCAGGAAAACGGTTTTAGAGCTAGAA	sgRNA primer
	bud13-CR2	TAATACGACTCACTATAGGTCTTTGAGGTGAGAGGTCGTTTTAGAGCTAGAA	sgRNA primer
	bud13-CR3	TAATACGACTCACTATAGGAGAGCGTGTCCTCCGTGGGTTTTAGAGCTAGAA	sgRNA primer
	Fw-bud13-Geno1-2	TGATGGCCATATGCAATCTCA	genotyping
	Rv-bud13-Geno1-2	AGCCTTTGCCCGTCCGGTCTC	genotyping
	Fw-bud13-Geno3	CCGATCTATCTCCACCCAG	genotyping
	Rv-bud13-Geno3	GGTGAATGGAAATGTAGCTAGTGA	genotyping
	Fw-NotI-bud13-pSP46T	CCAAGCGGCCGCATGGCTGCTTCCACTGGCATTAG	gene expression
	Rv-EcoRI-bud13-pSP64T	CCAAGAATTCCTACATGTCTTCAACACTCCACT	gene expression
	morpholino-bud13	GCTAATGCCAGTGGAAGCAGCCATC	morfolino
	Fw-bud13 as	CCGATCTATCTCCACCCAGA	In situ. Antisense probe
	Rv-bud13 as	GACTTAATACGACTCACTATAGGGCATTCTGCTCCTGCATTTCA	In situ. Antisense probe
	Fw-bud13 s	GACTATTTAGGTGACACTATAGCCGATCTATCTCCACCCAGA	In situ. Sense probe
	Rv-bud13 s	CATTCTGCTCCTGCATTTCAC	In situ. Sense probe
other oligonucleotides
	Fw-p53-zf-qPCR	ATTTAGGCTCAGGTTCCCGC	qPCR
	Rv-p53-zf-qPCR	CACCATTTGAACGGGGCAAG	qPCR
	Fw-dsred	GAAGGGCGAGATCCACAAG	qPCR
	Rv-dsred	GGACTTGAACTCCACCAGGTA	qPCR
	Fw-gfp	GAAGTTCGAGGGCGACAC	qPCR
	Rv-gfp	CCGTCCTCCTTGAAGTCG	qPCR
	Fw-ptch2	TGTTCGCTGTTGGGACTGT	IR validation
	Rv-ptch2	GATCGGGTCTCTGTGAAGGA	IR validation
	Fw-wdr26a	CGGACACAACGAGGACTTC	IR validation
	Rv-wdr26a	GTGTGTCCCGTCAACTCCAC	IR validation
	Fw-rrp8	GGGGGAAGAGGATTCTGAAG	IR validation
	Rv-rrp8	GCTCTGACTGCGTTGTCATC	IR validation
	Fw-znf644b	GGCCAAAAAGGAAGGTGTTTTCATC	IR validation
	Rv-znf644b	GCCTCTGCAAGTGCTTGATCC	IR validation
	Fw-arf6a	GCTGAAGGTCCGCACCTTTTC	IR validation
	Rv-arf6a	TTTCCGGCCGCTGTACATTCC	IR validation
	Fw-pde4ba	CATCCGGATGGACCAAGTCAG	IR validation
	Rv-pde4ba	AAGAGAGCGTGGCATGGAAAT	IR validation
	Fw-rpp38	GTCACTCCAGCCAATGTTGTACG	IR validation
	Rv-rpp38	CTTAGTACACGCTGTAGATGTTGAGC	IR validation
	Fw-C8H17orf59	CAGAGATTCTGTGGATAGTTTGGGAG	IR validation
	Rv-C8H17orf59	GGTTGCATGGAGCGATCCAG	IR validation
	Fw-rpl9	GATCTCCACCAGAGAGCCAGAC	IR validation
	Rv-rpl9	GTGGGGTAACAGAAAGGAGTTGGC	IR validation
	Fw-gapdh	CTTGACAAAGTGATCGTTGAGAGCA	IR validation
	Rv-gapdh	AAAGTCGTCAAGGCTGCAGC	IR validation
	Fw-tubb4b	CATAGTACCAGGCTCCAGATCCAC	IR validation
	Rv-tubb4b	GGAGACAGCGACCTTCAACTC	IR validation
	Fw-naca	GTTCCTGACCTGGAGGAGGG	IR validation
	Rv-naca	TGCTTTGCTAACAGGTTCCTCATC	IR validation
	Fw-krt5	AATAGCATCCATGTCCAGGTTGC	IR validation
	Rv-krt5	GGCCAAGGTTGACTCCCTTC	IR validation
	Fw-vivo-ptch2	GCATACGCATGCGTGACCATG	in vivo IR validation
	Fw-vivo-wdr26a	GCGGACACAACGAGGACTTC	in vivo IR validation
	Fw-vivo-col1a2	CTGGCTTCCCTGGTGCTCC	in vivo IR validation
	Fw-vivo-serpinb1l3	ACGTTTCTGTCGGACACGC	in vivo IR validation
	Rv-vivo-Glob	CGGGTGTTCTTGAGGCTGG	in vivo IR validation
	Fw-vecor-IR	TGTCACTGATACCAGGTACCCAGCTGAAGAAGTGACGCG	to do in-fusion and build the vector for RES IRV
	Rv-vector-IR	ACCCCGTAATTGATGGTACCGGGCCCTGCAGGGGGGGGGGGGGGTTTTTTTTTTTTTTTTTTTTTTTTTTTTTAGAATGTGAAGAAACTTTCTTTTTATTAGGAGCAG	to do in-fusion and build the vector for RES IRV
	gBlock-fragment	CAGCTGAAGAAGTGACGCGGCTGCCTGCTGTGTTTTGATTGGTCGAATTCACTGGAGGCTTCCAGAACAGTGTAGAGTCTGAACGGGTGCGCGCTCTGCTGTATTTAAAGGGCGAAAGAGAGACCGCAGAGAAACTCAACCGAAGAGAAGCGACTTGACAAAGAAGAAAAGAGCAGCCTGACAGGACTTTTTCCCCGACGAGGTGTTTATTCGCTCTATTTAAGAATCTACTGTAAGGTAAGTCTCAATATATTGTACTCTATTGGCTAATCAGAATTATATAGAGATTATATGTACTTAATGTCAAAAAATCAACTTTGTATATGTAATCTTTTTACATGTGGACTGCCTATGTTCATCTTATTTTAGGTCTACTAGAAAATTATATTTCCCGTTTTC…	DNA fragment with HSP, MCS, 5'UTR globin and 3'UTR globin
	ptch2 cassette	CTCGAGGCCACCatgCTGGCATACGCATGCGTGACCATGCTGCGCTGGGACTGCGCGAAGTCTCAGGGTGCTGTAGGGCTGGCAGGAGTACTGCTAGTTGCTCTATCTGTGGCTGCAGGACTTGGACTGTGTTCGCTGTTGGGACTGTCCTTTAATGCCGCCACCACGCAGGTAAAAACACACCTAAACCTCTTAAATTCACACCCACCCTCAGGGCTTGGCTGTAACTCAGAAATTTGTGTTTCTCCACAGGTGCTACCATTTCTAGCCTTGGGGATTGGAGTTGACGACATGTTCTTGTTGGCTCATTCCTTCACAGAGACCCGATCCAACATCCCATTCAAGtgaCCGCGG	to clone in vector backbone
	wdr26a cassette	CTCGAGGCCACCatgGGCGTTCATCTCTGGGACCTGCAGGACCGTGTGTTGGTCAGGAAGTATCAGGGTGTGACGCAGGGTTTCTACACCATTCACTCCTGCTTCGGCGGACACAACGAGGACTTCATTGCCAGCGGGAGTGAAGGTACTTTCAATTCAGTCCTTGTTCTCTCTCTCAGGAGTGTTTCTCAGTCTTGTTCTCTCTCTCTCTCTCAGATCATAAGGTATATATTTGGCACAAGCGCAGCGAGCTGCCGATCGTGGAGTTGACGGGACACACGCGCACAGTGAACTGCGTCAGCTGGAACCCATGTATTCCCAGTCTCATGGCCAGCGCTTCCGACGACGGCACAGTCCGCATCTGGGGACCCGCACCTTTCTTGGACGCACAAGAGCTGG…	to clone in vector backbone
	col1a2 cassette	CTCGAGGCCACCatgGGTCTGACTGGCTTCCCTGGTGCTCCTGGTAGAGTTGGACCTCCTGGTCCTGCTGTAAGTAAACTCAGATTATTCTAAATTTACTTGTTCAAATCTAAAGTTTTAAAACAATTGCTTAATTTTAGAATGTAATGATTTTTGGTCATACATGTAAAATGTTTCTCTTCACATCAATTAGGGTATTGTTGGACCTGCTGGTCTCACTGGTCCCGCTGGAAAGGATGGCCCACGTGGTCCTCGTGGTGATGTTGGCCCTGCTGGTCCCCCAGGAGAGAATGGAATGATTGGACCTCTTGGTCTGGCTGGTGAGAAGGGACCCCCTGGAGAGGCTGGTGCACCTtgaCCGCGG	to clone in vector backbone
	serpin-xho-Fw	tttaCTCGAGGCCACCatgACGTTTCTGTCGGACACGC	to clon serpinb1l3 IRV cassette
	serpin-sac2-R	tttCCGCGGTCATCTGCTGGTCCGGAACTGC	to clon serpinb1l3 IRV cassette
