# Supplementary material for: RES complex is associated with intron definition and required for zebrafish early embryogenesis
Source: PLoS Genet. 2018 Jul 3;14(7):e1007473. doi: 10.1371/journal.pgen.1007473 (PMC6047831; doi:10.1371/journal.pgen.1007473)
Supplement: S5 Table — (TXT) [file pgen.1007473.s005.txt]

ENSDARG00000000001	ENSDART00000000004
ENSDARG00000000002	ENSDART00000000005
ENSDARG00000000018	ENSDART00000138183
ENSDARG00000000019	ENSDART00000124452
ENSDARG00000000068	ENSDART00000000069
ENSDARG00000000069	ENSDART00000000070
ENSDARG00000000086	ENSDART00000132378
ENSDARG00000000103	ENSDART00000151114
ENSDARG00000000142	ENSDART00000135082
ENSDARG00000000151	ENSDART00000000160
ENSDARG00000000161	ENSDART00000153266
ENSDARG00000000175	ENSDART00000146636
ENSDARG00000000183	ENSDART00000125423
ENSDARG00000000189	ENSDART00000135723
ENSDARG00000000212	ENSDART00000105808
ENSDARG00000000229	ENSDART00000037069
ENSDARG00000000241	ENSDART00000000250
ENSDARG00000000324	ENSDART00000139564
ENSDARG00000000349	ENSDART00000151109
ENSDARG00000000369	ENSDART00000135209
ENSDARG00000000370	ENSDART00000153785
ENSDARG00000000380	ENSDART00000000392
ENSDARG00000000394	ENSDART00000144168
ENSDARG00000000423	ENSDART00000138914
ENSDARG00000000442	ENSDART00000121972
ENSDARG00000000460	ENSDART00000060383
ENSDARG00000000472	ENSDART00000000486
ENSDARG00000000474	ENSDART00000000488
ENSDARG00000000476	ENSDART00000002053
ENSDARG00000000489	ENSDART00000010019
ENSDARG00000000503	ENSDART00000081951
ENSDARG00000000516	ENSDART00000100342
ENSDARG00000000529	ENSDART00000000552
ENSDARG00000000540	ENSDART00000131681
ENSDARG00000000542	ENSDART00000138386
ENSDARG00000000551	ENSDART00000043004
ENSDARG00000000563	ENSDART00000125953
ENSDARG00000000567	ENSDART00000155518
ENSDARG00000000568	ENSDART00000032770
ENSDARG00000000588	ENSDART00000103343
ENSDARG00000000606	ENSDART00000141317
ENSDARG00000000631	ENSDART00000078823
ENSDARG00000000638	ENSDART00000000678
ENSDARG00000000651	ENSDART00000000693
ENSDARG00000000656	ENSDART00000000698
ENSDARG00000000666	ENSDART00000142726
ENSDARG00000000690	ENSDART00000000744
ENSDARG00000000729	ENSDART00000122815
ENSDARG00000000730	ENSDART00000132484
ENSDARG00000000747	ENSDART00000112415
ENSDARG00000000760	ENSDART00000000831
ENSDARG00000000767	ENSDART00000036729
ENSDARG00000000779	ENSDART00000134735
ENSDARG00000000796	ENSDART00000000876
ENSDARG00000000804	ENSDART00000000887
ENSDARG00000000830	ENSDART00000131975
ENSDARG00000000837	ENSDART00000104476
ENSDARG00000000853	ENSDART00000067637
ENSDARG00000000857	ENSDART00000040362
ENSDARG00000000861	ENSDART00000021013
ENSDARG00000000887	ENSDART00000000992
ENSDARG00000000906	ENSDART00000052660
ENSDARG00000000935	ENSDART00000131300
ENSDARG00000000943	ENSDART00000049695
ENSDARG00000000966	ENSDART00000001092
ENSDARG00000001014	ENSDART00000137105
ENSDARG00000001015	ENSDART00000167640
ENSDARG00000001057	ENSDART00000001201
ENSDARG00000001127	ENSDART00000003494
ENSDARG00000001129	ENSDART00000045881
ENSDARG00000001154	ENSDART00000136269
ENSDARG00000001162	ENSDART00000135004
ENSDARG00000001169	ENSDART00000001331
ENSDARG00000001210	ENSDART00000001376
ENSDARG00000001220	ENSDART00000039157
ENSDARG00000001234	ENSDART00000009367
ENSDARG00000001241	ENSDART00000038487
ENSDARG00000001244	ENSDART00000149241
ENSDARG00000001249	ENSDART00000001424
ENSDARG00000001259	ENSDART00000034313
ENSDARG00000001303	ENSDART00000104838
ENSDARG00000001313	ENSDART00000001444
ENSDARG00000001354	ENSDART00000143577
ENSDARG00000001414	ENSDART00000136489
ENSDARG00000001431	ENSDART00000001649
ENSDARG00000001437	ENSDART00000025414
ENSDARG00000001442	ENSDART00000105745
ENSDARG00000001447	ENSDART00000142545
ENSDARG00000001452	ENSDART00000001678
ENSDARG00000001463	ENSDART00000001691
ENSDARG00000001470	ENSDART00000101143
ENSDARG00000001498	ENSDART00000153030
ENSDARG00000001549	ENSDART00000001795
ENSDARG00000001557	ENSDART00000001803
ENSDARG00000001558	ENSDART00000160482
ENSDARG00000001559	ENSDART00000132471
ENSDARG00000001572	ENSDART00000145003
ENSDARG00000001578	ENSDART00000001830
ENSDARG00000001621	ENSDART00000003493
ENSDARG00000001634	ENSDART00000142924
ENSDARG00000001656	ENSDART00000001930
ENSDARG00000001676	ENSDART00000085693
ENSDARG00000001686	ENSDART00000030885
ENSDARG00000001710	ENSDART00000139122
ENSDARG00000001712	ENSDART00000052698
ENSDARG00000001721	ENSDART00000098303
ENSDARG00000001729	ENSDART00000126967
ENSDARG00000001733	ENSDART00000002027
ENSDARG00000001734	ENSDART00000002029
ENSDARG00000001754	ENSDART00000122945
ENSDARG00000001760	ENSDART00000014439
ENSDARG00000001767	ENSDART00000131646
ENSDARG00000001769	ENSDART00000026903
ENSDARG00000001771	ENSDART00000132859
ENSDARG00000001776	ENSDART00000012089
ENSDARG00000001777	ENSDART00000137285
ENSDARG00000001781	ENSDART00000138661
ENSDARG00000001782	ENSDART00000011183
ENSDARG00000001785	ENSDART00000016303
ENSDARG00000001788	ENSDART00000005879
ENSDARG00000001803	ENSDART00000134201
ENSDARG00000001804	ENSDART00000014103
ENSDARG00000001807	ENSDART00000037855
ENSDARG00000001817	ENSDART00000016143
ENSDARG00000001818	ENSDART00000108737
ENSDARG00000001825	ENSDART00000147713
ENSDARG00000001829	ENSDART00000111096
ENSDARG00000001835	ENSDART00000145204
ENSDARG00000001857	ENSDART00000151748
ENSDARG00000001859	ENSDART00000015681
ENSDARG00000001870	ENSDART00000048828
ENSDARG00000001873	ENSDART00000012938
ENSDARG00000001879	ENSDART00000143666
ENSDARG00000001880	ENSDART00000073707
ENSDARG00000001881	ENSDART00000087280
ENSDARG00000001882	ENSDART00000035101
ENSDARG00000001888	ENSDART00000144755
ENSDARG00000001889	ENSDART00000009277
ENSDARG00000001890	ENSDART00000102525
ENSDARG00000001891	ENSDART00000136079
ENSDARG00000001897	ENSDART00000004780
ENSDARG00000001898	ENSDART00000142972
ENSDARG00000001906	ENSDART00000132853
ENSDARG00000001909	ENSDART00000048940
ENSDARG00000001910	ENSDART00000019140
ENSDARG00000001912	ENSDART00000003420
ENSDARG00000001913	ENSDART00000137848
ENSDARG00000001929	ENSDART00000006436
ENSDARG00000001930	ENSDART00000005331
ENSDARG00000001933	ENSDART00000142649
ENSDARG00000001937	ENSDART00000019804
ENSDARG00000001939	ENSDART00000149966
ENSDARG00000001940	ENSDART00000079518
ENSDARG00000001950	ENSDART00000013404
ENSDARG00000001953	ENSDART00000041402
ENSDARG00000001968	ENSDART00000135834
ENSDARG00000001969	ENSDART00000104143
ENSDARG00000001971	ENSDART00000147072
ENSDARG00000001975	ENSDART00000141211
ENSDARG00000001976	ENSDART00000007856
ENSDARG00000001993	ENSDART00000156295
ENSDARG00000001994	ENSDART00000015629
ENSDARG00000001999	ENSDART00000004120
ENSDARG00000002002	ENSDART00000157127
ENSDARG00000002006	ENSDART00000021596
ENSDARG00000002013	ENSDART00000140665
ENSDARG00000002016	ENSDART00000051663
ENSDARG00000002020	ENSDART00000142961
ENSDARG00000002021	ENSDART00000022830
ENSDARG00000002026	ENSDART00000139958
ENSDARG00000002031	ENSDART00000056544
ENSDARG00000002037	ENSDART00000156276
ENSDARG00000002060	ENSDART00000141190
ENSDARG00000002071	ENSDART00000018155
ENSDARG00000002077	ENSDART00000006648
ENSDARG00000002082	ENSDART00000008297
ENSDARG00000002084	ENSDART00000147326
ENSDARG00000002097	ENSDART00000149308
ENSDARG00000002127	ENSDART00000141170
ENSDARG00000002128	ENSDART00000026509
ENSDARG00000002131	ENSDART00000132615
ENSDARG00000002165	ENSDART00000005105
ENSDARG00000002167	ENSDART00000111707
ENSDARG00000002168	ENSDART00000021266
ENSDARG00000002172	ENSDART00000074125
ENSDARG00000002174	ENSDART00000013313
ENSDARG00000002184	ENSDART00000006899
ENSDARG00000002190	ENSDART00000018472
ENSDARG00000002192	ENSDART00000064798
ENSDARG00000002193	ENSDART00000027000
ENSDARG00000002194	ENSDART00000020663
ENSDARG00000002196	ENSDART00000047541
ENSDARG00000002197	ENSDART00000149011
ENSDARG00000002204	ENSDART00000026430
ENSDARG00000002210	ENSDART00000127418
ENSDARG00000002213	ENSDART00000015688
ENSDARG00000002215	ENSDART00000021666
ENSDARG00000002216	ENSDART00000006380
ENSDARG00000002217	ENSDART00000021736
ENSDARG00000002219	ENSDART00000132828
ENSDARG00000002220	ENSDART00000015076
ENSDARG00000002230	ENSDART00000088240
ENSDARG00000002231	ENSDART00000006216
ENSDARG00000002235	ENSDART00000005884
ENSDARG00000002240	ENSDART00000024082
ENSDARG00000002241	ENSDART00000027398
ENSDARG00000002249	ENSDART00000144246
ENSDARG00000002255	ENSDART00000169009
ENSDARG00000002259	ENSDART00000112433
ENSDARG00000002264	ENSDART00000012268
ENSDARG00000002267	ENSDART00000015139
ENSDARG00000002271	ENSDART00000024450
ENSDARG00000002285	ENSDART00000146101
ENSDARG00000002293	ENSDART00000105455
ENSDARG00000002295	ENSDART00000134775
ENSDARG00000002298	ENSDART00000028003
ENSDARG00000002299	ENSDART00000032992
ENSDARG00000002300	ENSDART00000019461
ENSDARG00000002304	ENSDART00000033746
ENSDARG00000002305	ENSDART00000012385
ENSDARG00000002311	ENSDART00000012718
ENSDARG00000002330	ENSDART00000019078
ENSDARG00000002332	ENSDART00000138104
ENSDARG00000002333	ENSDART00000020183
ENSDARG00000002336	ENSDART00000018514
ENSDARG00000002339	ENSDART00000007726
ENSDARG00000002344	ENSDART00000041279
ENSDARG00000002347	ENSDART00000024866
ENSDARG00000002353	ENSDART00000147557
ENSDARG00000002355	ENSDART00000020044
ENSDARG00000002362	ENSDART00000112768
ENSDARG00000002365	ENSDART00000011076
ENSDARG00000002369	ENSDART00000035235
ENSDARG00000002377	ENSDART00000103626
ENSDARG00000002385	ENSDART00000152725
ENSDARG00000002391	ENSDART00000027848
ENSDARG00000002394	ENSDART00000140308
ENSDARG00000002396	ENSDART00000139329
ENSDARG00000002401	ENSDART00000135569
ENSDARG00000002402	ENSDART00000013066
ENSDARG00000002403	ENSDART00000003314
ENSDARG00000002405	ENSDART00000147639
ENSDARG00000002406	ENSDART00000017413
ENSDARG00000002411	ENSDART00000104292
ENSDARG00000002445	ENSDART00000017445
ENSDARG00000002463	ENSDART00000106039
ENSDARG00000002467	ENSDART00000025330
ENSDARG00000002479	ENSDART00000015401
ENSDARG00000002483	ENSDART00000081821
ENSDARG00000002487	ENSDART00000028043
ENSDARG00000002494	ENSDART00000065933
ENSDARG00000002506	ENSDART00000018972
ENSDARG00000002507	ENSDART00000139859
ENSDARG00000002508	ENSDART00000023686
ENSDARG00000002509	ENSDART00000075299
ENSDARG00000002510	ENSDART00000026693
ENSDARG00000002523	ENSDART00000155742
ENSDARG00000002533	ENSDART00000144469
ENSDARG00000002536	ENSDART00000006765
ENSDARG00000002538	ENSDART00000098346
ENSDARG00000002546	ENSDART00000137081
ENSDARG00000002549	ENSDART00000136295
ENSDARG00000002552	ENSDART00000027532
ENSDARG00000002564	ENSDART00000003939
ENSDARG00000002571	ENSDART00000012164
ENSDARG00000002576	ENSDART00000144067
ENSDARG00000002582	ENSDART00000004333
ENSDARG00000002587	ENSDART00000065097
ENSDARG00000002589	ENSDART00000003847
ENSDARG00000002591	ENSDART00000011931
ENSDARG00000002593	ENSDART00000030887
ENSDARG00000002597	ENSDART00000134161
ENSDARG00000002600	ENSDART00000147473
ENSDARG00000002601	ENSDART00000011627
ENSDARG00000002607	ENSDART00000103507
ENSDARG00000002609	ENSDART00000004550
ENSDARG00000002613	ENSDART00000018553
ENSDARG00000002632	ENSDART00000149089
ENSDARG00000002634	ENSDART00000166429
ENSDARG00000002635	ENSDART00000005313
ENSDARG00000002642	ENSDART00000100491
ENSDARG00000002644	ENSDART00000127612
ENSDARG00000002656	ENSDART00000142806
ENSDARG00000002659	ENSDART00000004474
ENSDARG00000002663	ENSDART00000014036
ENSDARG00000002666	ENSDART00000019267
ENSDARG00000002670	ENSDART00000018683
ENSDARG00000002682	ENSDART00000135770
ENSDARG00000002685	ENSDART00000012483
ENSDARG00000002690	ENSDART00000115356
ENSDARG00000002696	ENSDART00000005547
ENSDARG00000002701	ENSDART00000018801
ENSDARG00000002707	ENSDART00000026907
ENSDARG00000002710	ENSDART00000124698
ENSDARG00000002720	ENSDART00000127397
ENSDARG00000002722	ENSDART00000074829
ENSDARG00000002728	ENSDART00000124647
ENSDARG00000002731	ENSDART00000141437
ENSDARG00000002732	ENSDART00000054590
ENSDARG00000002745	ENSDART00000025509
ENSDARG00000002748	ENSDART00000136361
ENSDARG00000002750	ENSDART00000123263
ENSDARG00000002754	ENSDART00000003346
ENSDARG00000002758	ENSDART00000139760
ENSDARG00000002760	ENSDART00000149343
ENSDARG00000002764	ENSDART00000140752
ENSDARG00000002768	ENSDART00000010144
ENSDARG00000002771	ENSDART00000138140
ENSDARG00000002773	ENSDART00000040449
ENSDARG00000002779	ENSDART00000014696
ENSDARG00000002787	ENSDART00000045679
ENSDARG00000002790	ENSDART00000046587
ENSDARG00000002791	ENSDART00000081047
ENSDARG00000002792	ENSDART00000014666
ENSDARG00000002794	ENSDART00000042580
ENSDARG00000002795	ENSDART00000155128
ENSDARG00000002797	ENSDART00000056021
ENSDARG00000002798	ENSDART00000013150
ENSDARG00000002816	ENSDART00000083350
ENSDARG00000002826	ENSDART00000048537
ENSDARG00000002830	ENSDART00000046384
ENSDARG00000002831	ENSDART00000154476
ENSDARG00000002840	ENSDART00000133210
ENSDARG00000002847	ENSDART00000014163
ENSDARG00000002872	ENSDART00000138018
ENSDARG00000002877	ENSDART00000132132
ENSDARG00000002880	ENSDART00000146468
ENSDARG00000002894	ENSDART00000019759
ENSDARG00000002897	ENSDART00000008133
ENSDARG00000002909	ENSDART00000012336
ENSDARG00000002912	ENSDART00000131976
ENSDARG00000002916	ENSDART00000153126
ENSDARG00000002917	ENSDART00000147580
ENSDARG00000002933	ENSDART00000015333
ENSDARG00000002937	ENSDART00000028018
ENSDARG00000002945	ENSDART00000049836
ENSDARG00000002947	ENSDART00000005643
ENSDARG00000002949	ENSDART00000007458
ENSDARG00000002952	ENSDART00000005985
ENSDARG00000002956	ENSDART00000025912
ENSDARG00000002959	ENSDART00000024795
ENSDARG00000002967	ENSDART00000018626
ENSDARG00000002968	ENSDART00000152292
ENSDARG00000002970	ENSDART00000011919
ENSDARG00000002971	ENSDART00000058496
ENSDARG00000002986	ENSDART00000014013
ENSDARG00000002988	ENSDART00000139235
ENSDARG00000002991	ENSDART00000033436
ENSDARG00000002994	ENSDART00000148346
ENSDARG00000003008	ENSDART00000105608
ENSDARG00000003017	ENSDART00000008490
ENSDARG00000003020	ENSDART00000007520
ENSDARG00000003021	ENSDART00000136047
ENSDARG00000003022	ENSDART00000148513
ENSDARG00000003027	ENSDART00000004284
ENSDARG00000003032	ENSDART00000011878
ENSDARG00000003035	ENSDART00000012438
ENSDARG00000003041	ENSDART00000020834
ENSDARG00000003046	ENSDART00000138475
ENSDARG00000003054	ENSDART00000003278
ENSDARG00000003058	ENSDART00000010494
ENSDARG00000003061	ENSDART00000150013
ENSDARG00000003068	ENSDART00000024619
ENSDARG00000003069	ENSDART00000149024
ENSDARG00000003077	ENSDART00000152850
ENSDARG00000003081	ENSDART00000164232
ENSDARG00000003084	ENSDART00000012287
ENSDARG00000003085	ENSDART00000152478
ENSDARG00000003087	ENSDART00000017755
ENSDARG00000003090	ENSDART00000143003
ENSDARG00000003091	ENSDART00000134432
ENSDARG00000003098	ENSDART00000149173
ENSDARG00000003109	ENSDART00000020638
ENSDARG00000003113	ENSDART00000019519
ENSDARG00000003127	ENSDART00000133099
ENSDARG00000003132	ENSDART00000007487
ENSDARG00000003142	ENSDART00000018827
ENSDARG00000003144	ENSDART00000026516
ENSDARG00000003145	ENSDART00000009857
ENSDARG00000003146	ENSDART00000145438
ENSDARG00000003151	ENSDART00000008454
ENSDARG00000003153	ENSDART00000023721
ENSDARG00000003157	ENSDART00000059017
ENSDARG00000003165	ENSDART00000027666
ENSDARG00000003167	ENSDART00000148326
ENSDARG00000003169	ENSDART00000103969
ENSDARG00000003175	ENSDART00000146315
ENSDARG00000003181	ENSDART00000030557
ENSDARG00000003189	ENSDART00000144100
ENSDARG00000003193	ENSDART00000025451
ENSDARG00000003197	ENSDART00000024088
ENSDARG00000003200	ENSDART00000008898
ENSDARG00000003203	ENSDART00000053521
ENSDARG00000003205	ENSDART00000019206
ENSDARG00000003206	ENSDART00000143933
ENSDARG00000003207	ENSDART00000006338
ENSDARG00000003208	ENSDART00000122695
ENSDARG00000003209	ENSDART00000159495
ENSDARG00000003210	ENSDART00000141493
ENSDARG00000003213	ENSDART00000124417
ENSDARG00000003216	ENSDART00000011967
ENSDARG00000003217	ENSDART00000138747
ENSDARG00000003219	ENSDART00000025196
ENSDARG00000003229	ENSDART00000019296
ENSDARG00000003235	ENSDART00000023123
ENSDARG00000003244	ENSDART00000143885
ENSDARG00000003250	ENSDART00000006120
ENSDARG00000003251	ENSDART00000110366
ENSDARG00000003257	ENSDART00000006256
ENSDARG00000003259	ENSDART00000125407
ENSDARG00000003269	ENSDART00000049311
ENSDARG00000003270	ENSDART00000074068
ENSDARG00000003281	ENSDART00000134697
ENSDARG00000003287	ENSDART00000012903
ENSDARG00000003290	ENSDART00000013794
ENSDARG00000003293	ENSDART00000005676
ENSDARG00000003303	ENSDART00000025008
ENSDARG00000003307	ENSDART00000154738
ENSDARG00000003308	ENSDART00000023238
ENSDARG00000003311	ENSDART00000133041
ENSDARG00000003313	ENSDART00000154135
ENSDARG00000003320	ENSDART00000019459
ENSDARG00000003326	ENSDART00000151099
ENSDARG00000003328	ENSDART00000136689
ENSDARG00000003344	ENSDART00000050172
ENSDARG00000003373	ENSDART00000012212
ENSDARG00000003375	ENSDART00000149584
ENSDARG00000003380	ENSDART00000012457
ENSDARG00000003381	ENSDART00000052439
ENSDARG00000003382	ENSDART00000100924
ENSDARG00000003383	ENSDART00000013797
ENSDARG00000003395	ENSDART00000156697
ENSDARG00000003398	ENSDART00000005067
ENSDARG00000003399	ENSDART00000025583
ENSDARG00000003403	ENSDART00000144198
ENSDARG00000003411	ENSDART00000014296
ENSDARG00000003414	ENSDART00000133190
ENSDARG00000003420	ENSDART00000021372
ENSDARG00000003421	ENSDART00000102419
ENSDARG00000003429	ENSDART00000020631
ENSDARG00000003444	ENSDART00000005670
ENSDARG00000003446	ENSDART00000131217
ENSDARG00000003449	ENSDART00000144312
ENSDARG00000003462	ENSDART00000148540
ENSDARG00000003469	ENSDART00000145072
ENSDARG00000003475	ENSDART00000046933
ENSDARG00000003486	ENSDART00000025046
ENSDARG00000003487	ENSDART00000025782
ENSDARG00000003495	ENSDART00000047208
ENSDARG00000003512	ENSDART00000133509
ENSDARG00000003517	ENSDART00000010683
ENSDARG00000003519	ENSDART00000148514
ENSDARG00000003520	ENSDART00000133420
ENSDARG00000003523	ENSDART00000165193
ENSDARG00000003526	ENSDART00000020655
ENSDARG00000003527	ENSDART00000113837
ENSDARG00000003531	ENSDART00000101861
ENSDARG00000003533	ENSDART00000019846
ENSDARG00000003544	ENSDART00000145616
ENSDARG00000003553	ENSDART00000006795
ENSDARG00000003564	ENSDART00000018515
ENSDARG00000003570	ENSDART00000004879
ENSDARG00000003573	ENSDART00000010944
ENSDARG00000003576	ENSDART00000017562
ENSDARG00000003584	ENSDART00000016090
ENSDARG00000003592	ENSDART00000011337
ENSDARG00000003599	ENSDART00000011251
ENSDARG00000003607	ENSDART00000022379
ENSDARG00000003615	ENSDART00000138662
ENSDARG00000003616	ENSDART00000019581
ENSDARG00000003631	ENSDART00000133959
ENSDARG00000003632	ENSDART00000023323
ENSDARG00000003635	ENSDART00000015136
ENSDARG00000003641	ENSDART00000013591
ENSDARG00000003642	ENSDART00000013093
ENSDARG00000003655	ENSDART00000027345
ENSDARG00000003675	ENSDART00000062656
ENSDARG00000003680	ENSDART00000147226
ENSDARG00000003681	ENSDART00000019476
ENSDARG00000003684	ENSDART00000137136
ENSDARG00000003693	ENSDART00000141471
ENSDARG00000003695	ENSDART00000134044
ENSDARG00000003697	ENSDART00000032982
ENSDARG00000003699	ENSDART00000054977
ENSDARG00000003701	ENSDART00000015547
ENSDARG00000003705	ENSDART00000154348
ENSDARG00000003706	ENSDART00000165606
ENSDARG00000003732	ENSDART00000056457
ENSDARG00000003749	ENSDART00000002764
ENSDARG00000003750	ENSDART00000012581
ENSDARG00000003751	ENSDART00000027119
ENSDARG00000003754	ENSDART00000041942
ENSDARG00000003757	ENSDART00000020792
ENSDARG00000003769	ENSDART00000004365
ENSDARG00000003776	ENSDART00000014787
ENSDARG00000003779	ENSDART00000090292
ENSDARG00000003789	ENSDART00000140510
ENSDARG00000003795	ENSDART00000163226
ENSDARG00000003797	ENSDART00000148361
ENSDARG00000003803	ENSDART00000171230
ENSDARG00000003808	ENSDART00000009182
ENSDARG00000003811	ENSDART00000143773
ENSDARG00000003818	ENSDART00000022179
ENSDARG00000003820	ENSDART00000128167
ENSDARG00000003822	ENSDART00000037600
ENSDARG00000003827	ENSDART00000003888
ENSDARG00000003829	ENSDART00000136217
ENSDARG00000003835	ENSDART00000005750
ENSDARG00000003841	ENSDART00000007029
ENSDARG00000003845	ENSDART00000005479
ENSDARG00000003846	ENSDART00000127725
ENSDARG00000003854	ENSDART00000130801
ENSDARG00000003860	ENSDART00000012352
ENSDARG00000003865	ENSDART00000016901
ENSDARG00000003866	ENSDART00000019743
ENSDARG00000003867	ENSDART00000140098
ENSDARG00000003869	ENSDART00000139069
ENSDARG00000003872	ENSDART00000135322
ENSDARG00000003877	ENSDART00000045971
ENSDARG00000003899	ENSDART00000010126
ENSDARG00000003900	ENSDART00000155174
ENSDARG00000003902	ENSDART00000017756
ENSDARG00000003903	ENSDART00000087149
ENSDARG00000003904	ENSDART00000011876
ENSDARG00000003909	ENSDART00000100524
ENSDARG00000003910	ENSDART00000152355
ENSDARG00000003920	ENSDART00000023834
ENSDARG00000003925	ENSDART00000012889
ENSDARG00000003927	ENSDART00000025877
ENSDARG00000003931	ENSDART00000143457
ENSDARG00000003934	ENSDART00000016103
ENSDARG00000003938	ENSDART00000032880
ENSDARG00000003940	ENSDART00000007271
ENSDARG00000003941	ENSDART00000125190
ENSDARG00000003944	ENSDART00000017787
ENSDARG00000003952	ENSDART00000104687
ENSDARG00000003961	ENSDART00000022949
ENSDARG00000003963	ENSDART00000016024
ENSDARG00000003965	ENSDART00000006393
ENSDARG00000003968	ENSDART00000004483
ENSDARG00000003970	ENSDART00000154365
ENSDARG00000003971	ENSDART00000012862
ENSDARG00000003973	ENSDART00000041249
ENSDARG00000003974	ENSDART00000109418
ENSDARG00000003977	ENSDART00000018519
ENSDARG00000003984	ENSDART00000135890
ENSDARG00000003989	ENSDART00000156527
ENSDARG00000003991	ENSDART00000124132
ENSDARG00000003994	ENSDART00000018685
ENSDARG00000003998	ENSDART00000006676
ENSDARG00000004015	ENSDART00000012070
ENSDARG00000004017	ENSDART00000130537
ENSDARG00000004018	ENSDART00000013449
ENSDARG00000004023	ENSDART00000010896
ENSDARG00000004034	ENSDART00000019004
ENSDARG00000004037	ENSDART00000026189
ENSDARG00000004046	ENSDART00000006463
ENSDARG00000004049	ENSDART00000123096
ENSDARG00000004051	ENSDART00000012822
ENSDARG00000004055	ENSDART00000135330
ENSDARG00000004059	ENSDART00000012600
ENSDARG00000004060	ENSDART00000026017
ENSDARG00000004074	ENSDART00000131857
ENSDARG00000004078	ENSDART00000006489
ENSDARG00000004082	ENSDART00000013745
ENSDARG00000004094	ENSDART00000124809
ENSDARG00000004105	ENSDART00000003701
ENSDARG00000004109	ENSDART00000067781
ENSDARG00000004111	ENSDART00000087844
ENSDARG00000004114	ENSDART00000022498
ENSDARG00000004115	ENSDART00000001159
ENSDARG00000004130	ENSDART00000006673
ENSDARG00000004131	ENSDART00000142473
ENSDARG00000004132	ENSDART00000147778
ENSDARG00000004141	ENSDART00000127436
ENSDARG00000004150	ENSDART00000154304
ENSDARG00000004151	ENSDART00000019983
ENSDARG00000004154	ENSDART00000009227
ENSDARG00000004158	ENSDART00000156260
ENSDARG00000004160	ENSDART00000021628
ENSDARG00000004161	ENSDART00000012396
ENSDARG00000004167	ENSDART00000012119
ENSDARG00000004169	ENSDART00000007906
ENSDARG00000004171	ENSDART00000036891
ENSDARG00000004173	ENSDART00000048277
ENSDARG00000004174	ENSDART00000125459
ENSDARG00000004176	ENSDART00000143540
ENSDARG00000004177	ENSDART00000122015
ENSDARG00000004184	ENSDART00000131897
ENSDARG00000004187	ENSDART00000102559
ENSDARG00000004189	ENSDART00000143088
ENSDARG00000004196	ENSDART00000101447
ENSDARG00000004199	ENSDART00000130678
ENSDARG00000004204	ENSDART00000008737
ENSDARG00000004211	ENSDART00000011936
ENSDARG00000004218	ENSDART00000018654
ENSDARG00000004219	ENSDART00000171215
ENSDARG00000004227	ENSDART00000133843
ENSDARG00000004232	ENSDART00000019259
ENSDARG00000004243	ENSDART00000104716
ENSDARG00000004246	ENSDART00000007531
ENSDARG00000004251	ENSDART00000010041
ENSDARG00000004256	ENSDART00000013590
ENSDARG00000004260	ENSDART00000130179
ENSDARG00000004261	ENSDART00000020582
ENSDARG00000004262	ENSDART00000057699
ENSDARG00000004270	ENSDART00000023054
ENSDARG00000004274	ENSDART00000066583
ENSDARG00000004280	ENSDART00000013865
ENSDARG00000004282	ENSDART00000005923
ENSDARG00000004291	ENSDART00000142835
ENSDARG00000004296	ENSDART00000027026
ENSDARG00000004297	ENSDART00000015418
ENSDARG00000004301	ENSDART00000022562
ENSDARG00000004302	ENSDART00000134560
ENSDARG00000004305	ENSDART00000036926
ENSDARG00000004306	ENSDART00000022909
ENSDARG00000004307	ENSDART00000020884
ENSDARG00000004308	ENSDART00000021533
ENSDARG00000004311	ENSDART00000021396
ENSDARG00000004318	ENSDART00000012132
ENSDARG00000004322	ENSDART00000023265
ENSDARG00000004325	ENSDART00000047020
ENSDARG00000004328	ENSDART00000006212
ENSDARG00000004336	ENSDART00000021384
ENSDARG00000004343	ENSDART00000148877
ENSDARG00000004358	ENSDART00000012673
ENSDARG00000004363	ENSDART00000019416
ENSDARG00000004372	ENSDART00000144554
ENSDARG00000004377	ENSDART00000037371
ENSDARG00000004378	ENSDART00000148287
ENSDARG00000004386	ENSDART00000004604
ENSDARG00000004392	ENSDART00000121886
ENSDARG00000004396	ENSDART00000136074
ENSDARG00000004402	ENSDART00000105602
ENSDARG00000004405	ENSDART00000022803
ENSDARG00000004406	ENSDART00000007827
ENSDARG00000004415	ENSDART00000153068
ENSDARG00000004427	ENSDART00000024743
ENSDARG00000004433	ENSDART00000148737
ENSDARG00000004436	ENSDART00000114714
ENSDARG00000004445	ENSDART00000042767
ENSDARG00000004447	ENSDART00000167209
ENSDARG00000004451	ENSDART00000124871
ENSDARG00000004452	ENSDART00000126681
ENSDARG00000004455	ENSDART00000014404
ENSDARG00000004459	ENSDART00000151639
ENSDARG00000004460	ENSDART00000034935
ENSDARG00000004470	ENSDART00000023814
ENSDARG00000004472	ENSDART00000049368
ENSDARG00000004473	ENSDART00000013980
ENSDARG00000004492	ENSDART00000027772
ENSDARG00000004497	ENSDART00000002770
ENSDARG00000004498	ENSDART00000104033
ENSDARG00000004502	ENSDART00000143792
ENSDARG00000004517	ENSDART00000078385
ENSDARG00000004525	ENSDART00000020463
ENSDARG00000004527	ENSDART00000026846
ENSDARG00000004529	ENSDART00000151641
ENSDARG00000004532	ENSDART00000132721
ENSDARG00000004537	ENSDART00000148840
ENSDARG00000004539	ENSDART00000006870
ENSDARG00000004561	ENSDART00000142610
ENSDARG00000004574	ENSDART00000020969
ENSDARG00000004576	ENSDART00000043866
ENSDARG00000004577	ENSDART00000026401
ENSDARG00000004580	ENSDART00000003550
ENSDARG00000004581	ENSDART00000012816
ENSDARG00000004586	ENSDART00000128068
ENSDARG00000004587	ENSDART00000142420
ENSDARG00000004588	ENSDART00000026992
ENSDARG00000004592	ENSDART00000128807
ENSDARG00000004594	ENSDART00000153839
ENSDARG00000004597	ENSDART00000150958
ENSDARG00000004598	ENSDART00000017810
ENSDARG00000004616	ENSDART00000020004
ENSDARG00000004618	ENSDART00000026737
ENSDARG00000004621	ENSDART00000128794
ENSDARG00000004627	ENSDART00000146116
ENSDARG00000004632	ENSDART00000024296
ENSDARG00000004633	ENSDART00000152440
ENSDARG00000004634	ENSDART00000141530
ENSDARG00000004635	ENSDART00000102788
ENSDARG00000004636	ENSDART00000027563
ENSDARG00000004643	ENSDART00000110005
ENSDARG00000004647	ENSDART00000012653
ENSDARG00000004648	ENSDART00000014411
ENSDARG00000004658	ENSDART00000012637
ENSDARG00000004672	ENSDART00000042716
ENSDARG00000004680	ENSDART00000019417
ENSDARG00000004687	ENSDART00000007997
ENSDARG00000004692	ENSDART00000135356
ENSDARG00000004695	ENSDART00000135381
ENSDARG00000004696	ENSDART00000007783
ENSDARG00000004697	ENSDART00000002554
ENSDARG00000004702	ENSDART00000136991
ENSDARG00000004706	ENSDART00000099950
ENSDARG00000004712	ENSDART00000006612
ENSDARG00000004713	ENSDART00000028017
ENSDARG00000004714	ENSDART00000131282
ENSDARG00000004721	ENSDART00000028084
ENSDARG00000004724	ENSDART00000006061
ENSDARG00000004726	ENSDART00000054809
ENSDARG00000004727	ENSDART00000020743
ENSDARG00000004735	ENSDART00000122696
ENSDARG00000004745	ENSDART00000027224
ENSDARG00000004748	ENSDART00000135192
ENSDARG00000004753	ENSDART00000027684
ENSDARG00000004754	ENSDART00000148630
ENSDARG00000004757	ENSDART00000024320
ENSDARG00000004763	ENSDART00000006284
ENSDARG00000004771	ENSDART00000102562
ENSDARG00000004774	ENSDART00000014049
ENSDARG00000004782	ENSDART00000125883
ENSDARG00000004785	ENSDART00000006124
ENSDARG00000004789	ENSDART00000133385
ENSDARG00000004794	ENSDART00000017947
ENSDARG00000004796	ENSDART00000008988
ENSDARG00000004803	ENSDART00000013629
ENSDARG00000004806	ENSDART00000121998
ENSDARG00000004823	ENSDART00000005145
ENSDARG00000004830	ENSDART00000161586
ENSDARG00000004836	ENSDART00000148423
ENSDARG00000004840	ENSDART00000142265
ENSDARG00000004843	ENSDART00000104985
ENSDARG00000004851	ENSDART00000124487
ENSDARG00000004861	ENSDART00000009104
ENSDARG00000004864	ENSDART00000019561
ENSDARG00000004866	ENSDART00000147491
ENSDARG00000004869	ENSDART00000142013
ENSDARG00000004870	ENSDART00000149864
ENSDARG00000004871	ENSDART00000014018
ENSDARG00000004874	ENSDART00000008421
ENSDARG00000004875	ENSDART00000167828
ENSDARG00000004877	ENSDART00000166573
ENSDARG00000004880	ENSDART00000041806
ENSDARG00000004889	ENSDART00000016728
ENSDARG00000004891	ENSDART00000045016
ENSDARG00000004898	ENSDART00000065475
ENSDARG00000004904	ENSDART00000014007
ENSDARG00000004906	ENSDART00000112488
ENSDARG00000004925	ENSDART00000141481
ENSDARG00000004930	ENSDART00000009920
ENSDARG00000004931	ENSDART00000100204
ENSDARG00000004932	ENSDART00000144318
ENSDARG00000004937	ENSDART00000101751
ENSDARG00000004939	ENSDART00000015170
ENSDARG00000004948	ENSDART00000016635
ENSDARG00000004952	ENSDART00000019617
ENSDARG00000004953	ENSDART00000110696
ENSDARG00000004954	ENSDART00000147732
ENSDARG00000004956	ENSDART00000007412
ENSDARG00000004964	ENSDART00000131949
ENSDARG00000004979	ENSDART00000006990
ENSDARG00000004988	ENSDART00000144331
ENSDARG00000005002	ENSDART00000035827
ENSDARG00000005004	ENSDART00000156782
ENSDARG00000005010	ENSDART00000131673
ENSDARG00000005015	ENSDART00000007482
ENSDARG00000005023	ENSDART00000004392
ENSDARG00000005026	ENSDART00000122002
ENSDARG00000005034	ENSDART00000003192
ENSDARG00000005049	ENSDART00000138527
ENSDARG00000005050	ENSDART00000103433
ENSDARG00000005057	ENSDART00000140531
ENSDARG00000005058	ENSDART00000113351
ENSDARG00000005078	ENSDART00000013768
ENSDARG00000005085	ENSDART00000014098
ENSDARG00000005092	ENSDART00000138669
ENSDARG00000005095	ENSDART00000014274
ENSDARG00000005098	ENSDART00000135472
ENSDARG00000005104	ENSDART00000093185
ENSDARG00000005108	ENSDART00000002622
ENSDARG00000005112	ENSDART00000042895
ENSDARG00000005115	ENSDART00000005405
ENSDARG00000005122	ENSDART00000047201
ENSDARG00000005126	ENSDART00000023917
ENSDARG00000005128	ENSDART00000015377
ENSDARG00000005134	ENSDART00000016283
ENSDARG00000005139	ENSDART00000131677
ENSDARG00000005141	ENSDART00000125766
ENSDARG00000005150	ENSDART00000017185
ENSDARG00000005154	ENSDART00000148381
ENSDARG00000005159	ENSDART00000156553
ENSDARG00000005162	ENSDART00000027598
ENSDARG00000005163	ENSDART00000036979
ENSDARG00000005172	ENSDART00000020174
ENSDARG00000005176	ENSDART00000134177
ENSDARG00000005179	ENSDART00000062067
ENSDARG00000005185	ENSDART00000124439
ENSDARG00000005186	ENSDART00000097528
ENSDARG00000005191	ENSDART00000018523
ENSDARG00000005210	ENSDART00000011645
ENSDARG00000005216	ENSDART00000066737
ENSDARG00000005218	ENSDART00000004848
ENSDARG00000005220	ENSDART00000015517
ENSDARG00000005221	ENSDART00000065356
ENSDARG00000005230	ENSDART00000149169
ENSDARG00000005232	ENSDART00000104999
ENSDARG00000005236	ENSDART00000153426
ENSDARG00000005246	ENSDART00000021298
ENSDARG00000005251	ENSDART00000021218
ENSDARG00000005254	ENSDART00000027630
ENSDARG00000005257	ENSDART00000137063
ENSDARG00000005271	ENSDART00000149295
ENSDARG00000005274	ENSDART00000017488
ENSDARG00000005284	ENSDART00000124455
ENSDARG00000005314	ENSDART00000132171
ENSDARG00000005315	ENSDART00000134570
ENSDARG00000005318	ENSDART00000022574
ENSDARG00000005320	ENSDART00000026749
ENSDARG00000005327	ENSDART00000156530
ENSDARG00000005332	ENSDART00000145092
ENSDARG00000005335	ENSDART00000024342
ENSDARG00000005343	ENSDART00000141126
ENSDARG00000005350	ENSDART00000019521
ENSDARG00000005355	ENSDART00000140897
ENSDARG00000005356	ENSDART00000140391
ENSDARG00000005359	ENSDART00000018503
ENSDARG00000005364	ENSDART00000058111
ENSDARG00000005368	ENSDART00000020425
ENSDARG00000005371	ENSDART00000008880
ENSDARG00000005372	ENSDART00000130891
ENSDARG00000005374	ENSDART00000009649
ENSDARG00000005382	ENSDART00000027321
ENSDARG00000005392	ENSDART00000114699
ENSDARG00000005394	ENSDART00000100320
ENSDARG00000005397	ENSDART00000136472
ENSDARG00000005414	ENSDART00000055171
ENSDARG00000005416	ENSDART00000152495
ENSDARG00000005423	ENSDART00000008287
ENSDARG00000005425	ENSDART00000154672
ENSDARG00000005448	ENSDART00000053814
ENSDARG00000005451	ENSDART00000008584
ENSDARG00000005453	ENSDART00000060861
ENSDARG00000005454	ENSDART00000002750
ENSDARG00000005456	ENSDART00000014632
ENSDARG00000005458	ENSDART00000056921
ENSDARG00000005462	ENSDART00000026178
ENSDARG00000005463	ENSDART00000007744
ENSDARG00000005464	ENSDART00000104425
ENSDARG00000005468	ENSDART00000018163
ENSDARG00000005476	ENSDART00000005847
ENSDARG00000005479	ENSDART00000137676
ENSDARG00000005481	ENSDART00000130107
ENSDARG00000005482	ENSDART00000003826
ENSDARG00000005485	ENSDART00000171904
ENSDARG00000005500	ENSDART00000026747
ENSDARG00000005510	ENSDART00000151090
ENSDARG00000005513	ENSDART00000014723
ENSDARG00000005518	ENSDART00000024433
ENSDARG00000005522	ENSDART00000138544
ENSDARG00000005525	ENSDART00000004233
ENSDARG00000005526	ENSDART00000153509
ENSDARG00000005536	ENSDART00000024595
ENSDARG00000005540	ENSDART00000145264
ENSDARG00000005541	ENSDART00000016382
ENSDARG00000005544	ENSDART00000014970
ENSDARG00000005547	ENSDART00000045639
ENSDARG00000005549	ENSDART00000002892
ENSDARG00000005551	ENSDART00000015636
ENSDARG00000005559	ENSDART00000025031
ENSDARG00000005560	ENSDART00000020122
ENSDARG00000005561	ENSDART00000016314
ENSDARG00000005565	ENSDART00000011245
ENSDARG00000005574	ENSDART00000030448
ENSDARG00000005576	ENSDART00000080404
ENSDARG00000005578	ENSDART00000010449
ENSDARG00000005586	ENSDART00000013605
ENSDARG00000005590	ENSDART00000122709
ENSDARG00000005595	ENSDART00000021575
ENSDARG00000005606	ENSDART00000144672
ENSDARG00000005612	ENSDART00000008096
ENSDARG00000005616	ENSDART00000003508
ENSDARG00000005619	ENSDART00000003248
ENSDARG00000005625	ENSDART00000009149
ENSDARG00000005626	ENSDART00000003097
ENSDARG00000005627	ENSDART00000002562
ENSDARG00000005629	ENSDART00000028062
ENSDARG00000005640	ENSDART00000008275
ENSDARG00000005643	ENSDART00000007398
ENSDARG00000005645	ENSDART00000024778
ENSDARG00000005648	ENSDART00000084439
ENSDARG00000005651	ENSDART00000015040
ENSDARG00000005652	ENSDART00000146052
ENSDARG00000005670	ENSDART00000016815
ENSDARG00000005673	ENSDART00000027171
ENSDARG00000005675	ENSDART00000049425
ENSDARG00000005679	ENSDART00000040855
ENSDARG00000005690	ENSDART00000152666
ENSDARG00000005699	ENSDART00000009788
ENSDARG00000005704	ENSDART00000137242
ENSDARG00000005713	ENSDART00000043403
ENSDARG00000005716	ENSDART00000147068
ENSDARG00000005738	ENSDART00000143436
ENSDARG00000005739	ENSDART00000019770
ENSDARG00000005749	ENSDART00000022445
ENSDARG00000005754	ENSDART00000083314
ENSDARG00000005762	ENSDART00000134087
ENSDARG00000005772	ENSDART00000025214
ENSDARG00000005774	ENSDART00000102148
ENSDARG00000005775	ENSDART00000022042
ENSDARG00000005776	ENSDART00000022959
ENSDARG00000005780	ENSDART00000015833
ENSDARG00000005783	ENSDART00000141563
ENSDARG00000005786	ENSDART00000051666
ENSDARG00000005789	ENSDART00000127350
ENSDARG00000005791	ENSDART00000012055
ENSDARG00000005799	ENSDART00000008201
ENSDARG00000005800	ENSDART00000149680
ENSDARG00000005814	ENSDART00000015923
ENSDARG00000005821	ENSDART00000099138
ENSDARG00000005823	ENSDART00000037025
ENSDARG00000005827	ENSDART00000006058
ENSDARG00000005828	ENSDART00000019053
ENSDARG00000005834	ENSDART00000033362
ENSDARG00000005840	ENSDART00000007767
ENSDARG00000005841	ENSDART00000149439
ENSDARG00000005842	ENSDART00000019571
ENSDARG00000005846	ENSDART00000019630
ENSDARG00000005853	ENSDART00000026378
ENSDARG00000005861	ENSDART00000156031
ENSDARG00000005865	ENSDART00000139966
ENSDARG00000005867	ENSDART00000088023
ENSDARG00000005870	ENSDART00000012478
ENSDARG00000005883	ENSDART00000012335
ENSDARG00000005891	ENSDART00000014153
ENSDARG00000005894	ENSDART00000100479
ENSDARG00000005897	ENSDART00000024312
ENSDARG00000005908	ENSDART00000139890
ENSDARG00000005913	ENSDART00000041912
ENSDARG00000005915	ENSDART00000149235
ENSDARG00000005916	ENSDART00000151314
ENSDARG00000005924	ENSDART00000010293
ENSDARG00000005926	ENSDART00000003167
ENSDARG00000005927	ENSDART00000017422
ENSDARG00000005941	ENSDART00000027090
ENSDARG00000005942	ENSDART00000126115
ENSDARG00000005943	ENSDART00000050542
ENSDARG00000005945	ENSDART00000012855
ENSDARG00000005948	ENSDART00000003674
ENSDARG00000005972	ENSDART00000019818
ENSDARG00000005980	ENSDART00000143113
ENSDARG00000005989	ENSDART00000138881
ENSDARG00000005993	ENSDART00000134941
ENSDARG00000006003	ENSDART00000147522
ENSDARG00000006008	ENSDART00000145138
ENSDARG00000006010	ENSDART00000129554
ENSDARG00000006011	ENSDART00000007030
ENSDARG00000006019	ENSDART00000005021
ENSDARG00000006025	ENSDART00000140781
ENSDARG00000006029	ENSDART00000028171
ENSDARG00000006031	ENSDART00000151404
ENSDARG00000006038	ENSDART00000019518
ENSDARG00000006040	ENSDART00000019325
ENSDARG00000006044	ENSDART00000007735
ENSDARG00000006052	ENSDART00000008424
ENSDARG00000006060	ENSDART00000149162
ENSDARG00000006062	ENSDART00000138988
ENSDARG00000006065	ENSDART00000140526
ENSDARG00000006074	ENSDART00000002186
ENSDARG00000006079	ENSDART00000149712
ENSDARG00000006092	ENSDART00000005927
ENSDARG00000006093	ENSDART00000081129
ENSDARG00000006094	ENSDART00000061101
ENSDARG00000006109	ENSDART00000144825
ENSDARG00000006110	ENSDART00000148525
ENSDARG00000006112	ENSDART00000144283
ENSDARG00000006120	ENSDART00000122101
ENSDARG00000006124	ENSDART00000127053
ENSDARG00000006125	ENSDART00000021491
ENSDARG00000006128	ENSDART00000135989
ENSDARG00000006137	ENSDART00000016225
ENSDARG00000006151	ENSDART00000133403
ENSDARG00000006169	ENSDART00000148718
ENSDARG00000006174	ENSDART00000004871
ENSDARG00000006181	ENSDART00000147222
ENSDARG00000006192	ENSDART00000033103
ENSDARG00000006196	ENSDART00000012357
ENSDARG00000006200	ENSDART00000087120
ENSDARG00000006202	ENSDART00000148908
ENSDARG00000006206	ENSDART00000149175
ENSDARG00000006207	ENSDART00000015277
ENSDARG00000006215	ENSDART00000018261
ENSDARG00000006219	ENSDART00000122953
ENSDARG00000006220	ENSDART00000125852
ENSDARG00000006225	ENSDART00000014727
ENSDARG00000006235	ENSDART00000003418
ENSDARG00000006240	ENSDART00000018908
ENSDARG00000006242	ENSDART00000026814
ENSDARG00000006251	ENSDART00000102408
ENSDARG00000006253	ENSDART00000123754
ENSDARG00000006257	ENSDART00000139047
ENSDARG00000006260	ENSDART00000039443
ENSDARG00000006266	ENSDART00000005720
ENSDARG00000006272	ENSDART00000136167
ENSDARG00000006279	ENSDART00000027667
ENSDARG00000006283	ENSDART00000028016
ENSDARG00000006288	ENSDART00000127443
ENSDARG00000006290	ENSDART00000012167
ENSDARG00000006292	ENSDART00000143101
ENSDARG00000006299	ENSDART00000141408
ENSDARG00000006300	ENSDART00000012918
ENSDARG00000006301	ENSDART00000146597
ENSDARG00000006307	ENSDART00000006038
ENSDARG00000006308	ENSDART00000132158
ENSDARG00000006314	ENSDART00000044314
ENSDARG00000006316	ENSDART00000003001
ENSDARG00000006332	ENSDART00000142361
ENSDARG00000006341	ENSDART00000021369
ENSDARG00000006345	ENSDART00000008504
ENSDARG00000006350	ENSDART00000085846
ENSDARG00000006353	ENSDART00000018301
ENSDARG00000006356	ENSDART00000026765
ENSDARG00000006368	ENSDART00000007321
ENSDARG00000006370	ENSDART00000019029
ENSDARG00000006372	ENSDART00000087647
ENSDARG00000006383	ENSDART00000017292
ENSDARG00000006385	ENSDART00000031823
ENSDARG00000006389	ENSDART00000121892
ENSDARG00000006392	ENSDART00000002886
ENSDARG00000006395	ENSDART00000027836
ENSDARG00000006396	ENSDART00000122041
ENSDARG00000006397	ENSDART00000004601
ENSDARG00000006399	ENSDART00000032306
ENSDARG00000006408	ENSDART00000024750
ENSDARG00000006409	ENSDART00000027304
ENSDARG00000006413	ENSDART00000021069
ENSDARG00000006420	ENSDART00000042514
ENSDARG00000006422	ENSDART00000027443
ENSDARG00000006427	ENSDART00000027973
ENSDARG00000006434	ENSDART00000054574
ENSDARG00000006447	ENSDART00000059204
ENSDARG00000006456	ENSDART00000007022
ENSDARG00000006467	ENSDART00000126314
ENSDARG00000006468	ENSDART00000020381
ENSDARG00000006474	ENSDART00000053860
ENSDARG00000006477	ENSDART00000017859
ENSDARG00000006487	ENSDART00000008785
ENSDARG00000006491	ENSDART00000046440
ENSDARG00000006494	ENSDART00000006343
ENSDARG00000006497	ENSDART00000126860
ENSDARG00000006501	ENSDART00000052054
ENSDARG00000006508	ENSDART00000008215
ENSDARG00000006514	ENSDART00000023613
ENSDARG00000006522	ENSDART00000154408
ENSDARG00000006524	ENSDART00000028007
ENSDARG00000006526	ENSDART00000160791
ENSDARG00000006527	ENSDART00000135239
ENSDARG00000006544	ENSDART00000008398
ENSDARG00000006545	ENSDART00000048921
ENSDARG00000006546	ENSDART00000145715
ENSDARG00000006553	ENSDART00000025496
ENSDARG00000006560	ENSDART00000019733
ENSDARG00000006566	ENSDART00000109790
ENSDARG00000006567	ENSDART00000130623
ENSDARG00000006568	ENSDART00000007068
ENSDARG00000006577	ENSDART00000131514
ENSDARG00000006580	ENSDART00000021620
ENSDARG00000006584	ENSDART00000026314
ENSDARG00000006585	ENSDART00000027060
ENSDARG00000006588	ENSDART00000034549
ENSDARG00000006598	ENSDART00000008152
ENSDARG00000006600	ENSDART00000023453
ENSDARG00000006601	ENSDART00000144115
ENSDARG00000006602	ENSDART00000033947
ENSDARG00000006603	ENSDART00000019455
ENSDARG00000006604	ENSDART00000147593
ENSDARG00000006607	ENSDART00000006435
ENSDARG00000006609	ENSDART00000010048
ENSDARG00000006615	ENSDART00000144138
ENSDARG00000006617	ENSDART00000063151
ENSDARG00000006621	ENSDART00000160524
ENSDARG00000006624	ENSDART00000138334
ENSDARG00000006636	ENSDART00000005738
ENSDARG00000006639	ENSDART00000133893
ENSDARG00000006640	ENSDART00000007206
ENSDARG00000006642	ENSDART00000025285
ENSDARG00000006666	ENSDART00000065544
ENSDARG00000006672	ENSDART00000002773
ENSDARG00000006677	ENSDART00000024967
ENSDARG00000006678	ENSDART00000014047
ENSDARG00000006683	ENSDART00000148550
ENSDARG00000006691	ENSDART00000008807
ENSDARG00000006712	ENSDART00000011025
ENSDARG00000006719	ENSDART00000014046
ENSDARG00000006747	ENSDART00000036779
ENSDARG00000006754	ENSDART00000113593
ENSDARG00000006757	ENSDART00000013588
ENSDARG00000006758	ENSDART00000089646
ENSDARG00000006760	ENSDART00000146227
ENSDARG00000006766	ENSDART00000040405
ENSDARG00000006773	ENSDART00000012053
ENSDARG00000006775	ENSDART00000023823
ENSDARG00000006782	ENSDART00000024309
ENSDARG00000006786	ENSDART00000138270
ENSDARG00000006791	ENSDART00000023959
ENSDARG00000006797	ENSDART00000138585
ENSDARG00000006811	ENSDART00000010068
ENSDARG00000006812	ENSDART00000029894
ENSDARG00000006816	ENSDART00000006514
ENSDARG00000006818	ENSDART00000014568
ENSDARG00000006832	ENSDART00000144501
ENSDARG00000006837	ENSDART00000024104
ENSDARG00000006838	ENSDART00000010119
ENSDARG00000006840	ENSDART00000024379
ENSDARG00000006848	ENSDART00000027212
ENSDARG00000006849	ENSDART00000137038
ENSDARG00000006859	ENSDART00000015632
ENSDARG00000006862	ENSDART00000026800
ENSDARG00000006863	ENSDART00000145853
ENSDARG00000006865	ENSDART00000146445
ENSDARG00000006868	ENSDART00000018054
ENSDARG00000006869	ENSDART00000132329
ENSDARG00000006877	ENSDART00000004043
ENSDARG00000006878	ENSDART00000037361
ENSDARG00000006889	ENSDART00000002449
ENSDARG00000006891	ENSDART00000016535
ENSDARG00000006892	ENSDART00000141492
ENSDARG00000006894	ENSDART00000009326
ENSDARG00000006896	ENSDART00000021100
ENSDARG00000006899	ENSDART00000146350
ENSDARG00000006900	ENSDART00000009178
ENSDARG00000006901	ENSDART00000132115
ENSDARG00000006911	ENSDART00000049624
ENSDARG00000006915	ENSDART00000014552
ENSDARG00000006916	ENSDART00000016475
ENSDARG00000006921	ENSDART00000121724
ENSDARG00000006923	ENSDART00000159997
ENSDARG00000006924	ENSDART00000020625
ENSDARG00000006925	ENSDART00000133908
ENSDARG00000006939	ENSDART00000142855
ENSDARG00000006944	ENSDART00000041082
ENSDARG00000006963	ENSDART00000013203
ENSDARG00000006978	ENSDART00000102823
ENSDARG00000006981	ENSDART00000008989
ENSDARG00000006983	ENSDART00000148426
ENSDARG00000006990	ENSDART00000020569
ENSDARG00000007009	ENSDART00000006043
ENSDARG00000007018	ENSDART00000075602
ENSDARG00000007024	ENSDART00000146940
ENSDARG00000007025	ENSDART00000025749
ENSDARG00000007034	ENSDART00000133156
ENSDARG00000007040	ENSDART00000024407
ENSDARG00000007045	ENSDART00000140182
ENSDARG00000007065	ENSDART00000023074
ENSDARG00000007067	ENSDART00000009590
ENSDARG00000007077	ENSDART00000121751
ENSDARG00000007080	ENSDART00000004727
ENSDARG00000007081	ENSDART00000105520
ENSDARG00000007086	ENSDART00000124718
ENSDARG00000007092	ENSDART00000011780
ENSDARG00000007097	ENSDART00000109394
ENSDARG00000007098	ENSDART00000028008
ENSDARG00000007099	ENSDART00000009790
ENSDARG00000007108	ENSDART00000023838
ENSDARG00000007125	ENSDART00000014915
ENSDARG00000007127	ENSDART00000006778
ENSDARG00000007129	ENSDART00000132869
ENSDARG00000007130	ENSDART00000002556
ENSDARG00000007135	ENSDART00000137699
ENSDARG00000007136	ENSDART00000141203
ENSDARG00000007141	ENSDART00000007913
ENSDARG00000007149	ENSDART00000020296
ENSDARG00000007151	ENSDART00000046438
ENSDARG00000007169	ENSDART00000005784
ENSDARG00000007171	ENSDART00000138539
ENSDARG00000007172	ENSDART00000044000
ENSDARG00000007175	ENSDART00000021610
ENSDARG00000007179	ENSDART00000046841
ENSDARG00000007180	ENSDART00000007797
ENSDARG00000007181	ENSDART00000140468
ENSDARG00000007184	ENSDART00000134103
ENSDARG00000007186	ENSDART00000003164
ENSDARG00000007195	ENSDART00000163330
ENSDARG00000007196	ENSDART00000020333
ENSDARG00000007198	ENSDART00000045583
ENSDARG00000007199	ENSDART00000073484
ENSDARG00000007204	ENSDART00000064993
ENSDARG00000007207	ENSDART00000056065
ENSDARG00000007216	ENSDART00000015777
ENSDARG00000007217	ENSDART00000003962
ENSDARG00000007219	ENSDART00000140243
ENSDARG00000007220	ENSDART00000142010
ENSDARG00000007221	ENSDART00000021788
ENSDARG00000007231	ENSDART00000079397
ENSDARG00000007241	ENSDART00000005143
ENSDARG00000007244	ENSDART00000022634
ENSDARG00000007245	ENSDART00000002393
ENSDARG00000007247	ENSDART00000044738
ENSDARG00000007250	ENSDART00000006927
ENSDARG00000007257	ENSDART00000015694
ENSDARG00000007264	ENSDART00000155682
ENSDARG00000007271	ENSDART00000003884
ENSDARG00000007275	ENSDART00000139096
ENSDARG00000007276	ENSDART00000009028
ENSDARG00000007277	ENSDART00000127664
ENSDARG00000007278	ENSDART00000081827
ENSDARG00000007279	ENSDART00000008593
ENSDARG00000007285	ENSDART00000016608
ENSDARG00000007289	ENSDART00000152229
ENSDARG00000007294	ENSDART00000149180
ENSDARG00000007302	ENSDART00000006512
ENSDARG00000007315	ENSDART00000125762
ENSDARG00000007320	ENSDART00000019149
ENSDARG00000007323	ENSDART00000015193
ENSDARG00000007329	ENSDART00000007090
ENSDARG00000007344	ENSDART00000007293
ENSDARG00000007347	ENSDART00000013007
ENSDARG00000007349	ENSDART00000124637
ENSDARG00000007356	ENSDART00000013024
ENSDARG00000007358	ENSDART00000145754
ENSDARG00000007359	ENSDART00000013870
ENSDARG00000007362	ENSDART00000108935
ENSDARG00000007366	ENSDART00000021947
ENSDARG00000007369	ENSDART00000142969
ENSDARG00000007370	ENSDART00000135415
ENSDARG00000007371	ENSDART00000146141
ENSDARG00000007377	ENSDART00000149039
ENSDARG00000007382	ENSDART00000026692
ENSDARG00000007383	ENSDART00000021192
ENSDARG00000007385	ENSDART00000006802
ENSDARG00000007387	ENSDART00000130270
ENSDARG00000007396	ENSDART00000022392
ENSDARG00000007398	ENSDART00000127974
ENSDARG00000007405	ENSDART00000124627
ENSDARG00000007406	ENSDART00000002384
ENSDARG00000007407	ENSDART00000023889
ENSDARG00000007409	ENSDART00000010052
ENSDARG00000007412	ENSDART00000137458
ENSDARG00000007413	ENSDART00000019144
ENSDARG00000007418	ENSDART00000003195
ENSDARG00000007421	ENSDART00000044683
ENSDARG00000007425	ENSDART00000098547
ENSDARG00000007429	ENSDART00000033545
ENSDARG00000007430	ENSDART00000022348
ENSDARG00000007436	ENSDART00000140216
ENSDARG00000007438	ENSDART00000022999
ENSDARG00000007443	ENSDART00000103644
ENSDARG00000007444	ENSDART00000004288
ENSDARG00000007449	ENSDART00000014021
ENSDARG00000007461	ENSDART00000140403
ENSDARG00000007465	ENSDART00000152981
ENSDARG00000007467	ENSDART00000152678
ENSDARG00000007477	ENSDART00000015323
ENSDARG00000007480	ENSDART00000004533
ENSDARG00000007485	ENSDART00000021672
ENSDARG00000007490	ENSDART00000020769
ENSDARG00000007494	ENSDART00000154349
ENSDARG00000007496	ENSDART00000009196
ENSDARG00000007523	ENSDART00000123369
ENSDARG00000007526	ENSDART00000108787
ENSDARG00000007531	ENSDART00000015872
ENSDARG00000007534	ENSDART00000121868
ENSDARG00000007553	ENSDART00000018501
ENSDARG00000007560	ENSDART00000046863
ENSDARG00000007561	ENSDART00000016602
ENSDARG00000007566	ENSDART00000002824
ENSDARG00000007576	ENSDART00000123832
ENSDARG00000007582	ENSDART00000022725
ENSDARG00000007597	ENSDART00000136187
ENSDARG00000007601	ENSDART00000171183
ENSDARG00000007603	ENSDART00000031234
ENSDARG00000007614	ENSDART00000150178
ENSDARG00000007624	ENSDART00000022051
ENSDARG00000007630	ENSDART00000019997
ENSDARG00000007639	ENSDART00000022646
ENSDARG00000007641	ENSDART00000002232
ENSDARG00000007654	ENSDART00000103043
ENSDARG00000007655	ENSDART00000100293
ENSDARG00000007657	ENSDART00000145665
ENSDARG00000007663	ENSDART00000027689
ENSDARG00000007671	ENSDART00000135940
ENSDARG00000007678	ENSDART00000033361
ENSDARG00000007682	ENSDART00000032996
ENSDARG00000007691	ENSDART00000134947
ENSDARG00000007693	ENSDART00000016597
ENSDARG00000007697	ENSDART00000026180
ENSDARG00000007708	ENSDART00000021976
ENSDARG00000007709	ENSDART00000098300
ENSDARG00000007711	ENSDART00000167130
ENSDARG00000007715	ENSDART00000020256
ENSDARG00000007720	ENSDART00000011229
ENSDARG00000007722	ENSDART00000155472
ENSDARG00000007723	ENSDART00000011399
ENSDARG00000007727	ENSDART00000004052
ENSDARG00000007734	ENSDART00000027624
ENSDARG00000007737	ENSDART00000104112
ENSDARG00000007739	ENSDART00000006449
ENSDARG00000007743	ENSDART00000011030
ENSDARG00000007744	ENSDART00000052645
ENSDARG00000007745	ENSDART00000006868
ENSDARG00000007751	ENSDART00000023944
ENSDARG00000007753	ENSDART00000021213
ENSDARG00000007755	ENSDART00000153496
ENSDARG00000007760	ENSDART00000148957
ENSDARG00000007764	ENSDART00000002401
ENSDARG00000007769	ENSDART00000138714
ENSDARG00000007774	ENSDART00000153190
ENSDARG00000007783	ENSDART00000138028
ENSDARG00000007786	ENSDART00000009858
ENSDARG00000007787	ENSDART00000156144
ENSDARG00000007788	ENSDART00000104353
ENSDARG00000007791	ENSDART00000135344
ENSDARG00000007795	ENSDART00000065435
ENSDARG00000007804	ENSDART00000010092
ENSDARG00000007807	ENSDART00000020628
ENSDARG00000007808	ENSDART00000134630
ENSDARG00000007812	ENSDART00000151484
ENSDARG00000007813	ENSDART00000024615
ENSDARG00000007818	ENSDART00000129895
ENSDARG00000007823	ENSDART00000022060
ENSDARG00000007824	ENSDART00000157659
ENSDARG00000007825	ENSDART00000025107
ENSDARG00000007836	ENSDART00000122288
ENSDARG00000007842	ENSDART00000003997
ENSDARG00000007856	ENSDART00000015279
ENSDARG00000007863	ENSDART00000008595
ENSDARG00000007864	ENSDART00000170638
ENSDARG00000007867	ENSDART00000024695
ENSDARG00000007869	ENSDART00000022694
ENSDARG00000007885	ENSDART00000020946
ENSDARG00000007886	ENSDART00000023064
ENSDARG00000007891	ENSDART00000105661
ENSDARG00000007892	ENSDART00000022682
ENSDARG00000007901	ENSDART00000112689
ENSDARG00000007906	ENSDART00000152550
ENSDARG00000007912	ENSDART00000155097
ENSDARG00000007916	ENSDART00000050245
ENSDARG00000007918	ENSDART00000151999
ENSDARG00000007923	ENSDART00000007718
ENSDARG00000007941	ENSDART00000027463
ENSDARG00000007943	ENSDART00000003544
ENSDARG00000007944	ENSDART00000021159
ENSDARG00000007950	ENSDART00000153537
ENSDARG00000007955	ENSDART00000004423
ENSDARG00000007959	ENSDART00000006429
ENSDARG00000007960	ENSDART00000148447
ENSDARG00000007971	ENSDART00000026276
ENSDARG00000007975	ENSDART00000029580
ENSDARG00000007976	ENSDART00000144562
ENSDARG00000007982	ENSDART00000010177
ENSDARG00000007988	ENSDART00000132179
ENSDARG00000007989	ENSDART00000018580
ENSDARG00000007990	ENSDART00000146543
ENSDARG00000007996	ENSDART00000146480
ENSDARG00000008010	ENSDART00000020616
ENSDARG00000008014	ENSDART00000017966
ENSDARG00000008019	ENSDART00000104340
ENSDARG00000008020	ENSDART00000124416
ENSDARG00000008022	ENSDART00000023568
ENSDARG00000008026	ENSDART00000016628
ENSDARG00000008029	ENSDART00000141675
ENSDARG00000008030	ENSDART00000113505
ENSDARG00000008032	ENSDART00000008402
ENSDARG00000008034	ENSDART00000103549
ENSDARG00000008035	ENSDART00000008968
ENSDARG00000008049	ENSDART00000013933
ENSDARG00000008060	ENSDART00000146683
ENSDARG00000008068	ENSDART00000005733
ENSDARG00000008075	ENSDART00000102904
ENSDARG00000008095	ENSDART00000028134
ENSDARG00000008097	ENSDART00000002985
ENSDARG00000008098	ENSDART00000152814
ENSDARG00000008100	ENSDART00000075782
ENSDARG00000008105	ENSDART00000007857
ENSDARG00000008107	ENSDART00000102843
ENSDARG00000008119	ENSDART00000131219
ENSDARG00000008127	ENSDART00000106391
ENSDARG00000008131	ENSDART00000010894
ENSDARG00000008133	ENSDART00000018764
ENSDARG00000008140	ENSDART00000131478
ENSDARG00000008141	ENSDART00000073865
ENSDARG00000008142	ENSDART00000044776
ENSDARG00000008153	ENSDART00000097194
ENSDARG00000008155	ENSDART00000114081
ENSDARG00000008164	ENSDART00000066816
ENSDARG00000008165	ENSDART00000034544
ENSDARG00000008170	ENSDART00000025691
ENSDARG00000008174	ENSDART00000110682
ENSDARG00000008182	ENSDART00000149470
ENSDARG00000008184	ENSDART00000041476
ENSDARG00000008186	ENSDART00000164558
ENSDARG00000008188	ENSDART00000126037
ENSDARG00000008191	ENSDART00000056441
ENSDARG00000008192	ENSDART00000146787
ENSDARG00000008200	ENSDART00000139963
ENSDARG00000008203	ENSDART00000020156
ENSDARG00000008209	ENSDART00000153150
ENSDARG00000008212	ENSDART00000017930
ENSDARG00000008218	ENSDART00000147542
ENSDARG00000008219	ENSDART00000122957
ENSDARG00000008224	ENSDART00000016105
ENSDARG00000008235	ENSDART00000021953
ENSDARG00000008237	ENSDART00000003296
ENSDARG00000008238	ENSDART00000079310
ENSDARG00000008239	ENSDART00000009528
ENSDARG00000008243	ENSDART00000009477
ENSDARG00000008247	ENSDART00000132162
ENSDARG00000008249	ENSDART00000146055
ENSDARG00000008255	ENSDART00000031028
ENSDARG00000008263	ENSDART00000010270
ENSDARG00000008275	ENSDART00000132235
ENSDARG00000008278	ENSDART00000002961
ENSDARG00000008279	ENSDART00000148086
ENSDARG00000008287	ENSDART00000082063
ENSDARG00000008292	ENSDART00000023833
ENSDARG00000008305	ENSDART00000020409
ENSDARG00000008306	ENSDART00000128590
ENSDARG00000008310	ENSDART00000002501
ENSDARG00000008322	ENSDART00000098033
ENSDARG00000008329	ENSDART00000004588
ENSDARG00000008333	ENSDART00000004071
ENSDARG00000008336	ENSDART00000048850
ENSDARG00000008363	ENSDART00000149520
ENSDARG00000008370	ENSDART00000025326
ENSDARG00000008372	ENSDART00000045292
ENSDARG00000008377	ENSDART00000156038
ENSDARG00000008380	ENSDART00000143300
ENSDARG00000008383	ENSDART00000014729
ENSDARG00000008384	ENSDART00000148993
ENSDARG00000008388	ENSDART00000044264
ENSDARG00000008395	ENSDART00000012820
ENSDARG00000008396	ENSDART00000056306
ENSDARG00000008398	ENSDART00000132909
ENSDARG00000008403	ENSDART00000055834
ENSDARG00000008407	ENSDART00000002691
ENSDARG00000008413	ENSDART00000145117
ENSDARG00000008414	ENSDART00000017138
ENSDARG00000008433	ENSDART00000002164
ENSDARG00000008434	ENSDART00000012507
ENSDARG00000008439	ENSDART00000145747
ENSDARG00000008447	ENSDART00000024576
ENSDARG00000008450	ENSDART00000040111
ENSDARG00000008454	ENSDART00000098904
ENSDARG00000008457	ENSDART00000037553
ENSDARG00000008461	ENSDART00000026592
ENSDARG00000008472	ENSDART00000021514
ENSDARG00000008480	ENSDART00000003517
ENSDARG00000008485	ENSDART00000016265
ENSDARG00000008487	ENSDART00000102903
ENSDARG00000008490	ENSDART00000010543
ENSDARG00000008491	ENSDART00000168775
ENSDARG00000008494	ENSDART00000077662
ENSDARG00000008502	ENSDART00000010261
ENSDARG00000008503	ENSDART00000036854
ENSDARG00000008540	ENSDART00000003310
ENSDARG00000008541	ENSDART00000012540
ENSDARG00000008542	ENSDART00000023388
ENSDARG00000008548	ENSDART00000142804
ENSDARG00000008551	ENSDART00000007512
ENSDARG00000008553	ENSDART00000155323
ENSDARG00000008560	ENSDART00000109148
ENSDARG00000008568	ENSDART00000033325
ENSDARG00000008573	ENSDART00000013453
ENSDARG00000008575	ENSDART00000136165
ENSDARG00000008592	ENSDART00000002938
ENSDARG00000008593	ENSDART00000047834
ENSDARG00000008623	ENSDART00000018752
ENSDARG00000008637	ENSDART00000079930
ENSDARG00000008639	ENSDART00000005609
ENSDARG00000008660	ENSDART00000021559
ENSDARG00000008662	ENSDART00000023105
ENSDARG00000008674	ENSDART00000142524
ENSDARG00000008678	ENSDART00000018640
ENSDARG00000008697	ENSDART00000149198
ENSDARG00000008703	ENSDART00000098031
ENSDARG00000008706	ENSDART00000010211
ENSDARG00000008720	ENSDART00000003583
ENSDARG00000008723	ENSDART00000006211
ENSDARG00000008727	ENSDART00000139882
ENSDARG00000008732	ENSDART00000011970
ENSDARG00000008735	ENSDART00000125561
ENSDARG00000008740	ENSDART00000146612
ENSDARG00000008748	ENSDART00000014188
ENSDARG00000008757	ENSDART00000035432
ENSDARG00000008765	ENSDART00000002463
ENSDARG00000008767	ENSDART00000149635
ENSDARG00000008772	ENSDART00000006843
ENSDARG00000008784	ENSDART00000098834
ENSDARG00000008785	ENSDART00000006709
ENSDARG00000008788	ENSDART00000017902
ENSDARG00000008790	ENSDART00000045150
ENSDARG00000008796	ENSDART00000145336
ENSDARG00000008803	ENSDART00000002932
ENSDARG00000008805	ENSDART00000047857
ENSDARG00000008807	ENSDART00000144890
ENSDARG00000008808	ENSDART00000155154
ENSDARG00000008811	ENSDART00000005033
ENSDARG00000008816	ENSDART00000016946
ENSDARG00000008818	ENSDART00000082353
ENSDARG00000008829	ENSDART00000016014
ENSDARG00000008832	ENSDART00000002464
ENSDARG00000008835	ENSDART00000021286
ENSDARG00000008840	ENSDART00000013431
ENSDARG00000008849	ENSDART00000143740
ENSDARG00000008852	ENSDART00000002498
ENSDARG00000008858	ENSDART00000008268
ENSDARG00000008859	ENSDART00000013497
ENSDARG00000008861	ENSDART00000025931
ENSDARG00000008866	ENSDART00000137021
ENSDARG00000008867	ENSDART00000132081
ENSDARG00000008880	ENSDART00000147896
ENSDARG00000008884	ENSDART00000124499
ENSDARG00000008886	ENSDART00000008468
ENSDARG00000008890	ENSDART00000002459
ENSDARG00000008904	ENSDART00000041412
ENSDARG00000008906	ENSDART00000137477
ENSDARG00000008912	ENSDART00000145182
ENSDARG00000008920	ENSDART00000005255
ENSDARG00000008931	ENSDART00000139567
ENSDARG00000008936	ENSDART00000008013
ENSDARG00000008946	ENSDART00000026634
ENSDARG00000008947	ENSDART00000130127
ENSDARG00000008948	ENSDART00000003242
ENSDARG00000008953	ENSDART00000018512
ENSDARG00000008966	ENSDART00000146360
ENSDARG00000008969	ENSDART00000011701
ENSDARG00000008976	ENSDART00000143005
ENSDARG00000008979	ENSDART00000098578
ENSDARG00000008982	ENSDART00000013918
ENSDARG00000008983	ENSDART00000155092
ENSDARG00000008986	ENSDART00000140760
ENSDARG00000009001	ENSDART00000020252
ENSDARG00000009014	ENSDART00000049589
ENSDARG00000009018	ENSDART00000058870
ENSDARG00000009020	ENSDART00000011283
ENSDARG00000009021	ENSDART00000020261
ENSDARG00000009023	ENSDART00000146436
ENSDARG00000009026	ENSDART00000021693
ENSDARG00000009031	ENSDART00000017384
ENSDARG00000009040	ENSDART00000013540
ENSDARG00000009046	ENSDART00000063716
ENSDARG00000009074	ENSDART00000016913
ENSDARG00000009087	ENSDART00000026021
ENSDARG00000009094	ENSDART00000144479
ENSDARG00000009106	ENSDART00000017553
ENSDARG00000009113	ENSDART00000010550
ENSDARG00000009121	ENSDART00000020646
ENSDARG00000009123	ENSDART00000136834
ENSDARG00000009131	ENSDART00000022887
ENSDARG00000009133	ENSDART00000044971
ENSDARG00000009134	ENSDART00000131806
ENSDARG00000009136	ENSDART00000006892
ENSDARG00000009142	ENSDART00000047662
ENSDARG00000009153	ENSDART00000009323
ENSDARG00000009160	ENSDART00000003706
ENSDARG00000009161	ENSDART00000019843
ENSDARG00000009169	ENSDART00000097615
ENSDARG00000009170	ENSDART00000021317
ENSDARG00000009178	ENSDART00000009473
ENSDARG00000009194	ENSDART00000136775
ENSDARG00000009196	ENSDART00000004286
ENSDARG00000009208	ENSDART00000033819
ENSDARG00000009209	ENSDART00000026195
ENSDARG00000009212	ENSDART00000025620
ENSDARG00000009214	ENSDART00000004769
ENSDARG00000009215	ENSDART00000002128
ENSDARG00000009217	ENSDART00000152748
ENSDARG00000009218	ENSDART00000024604
ENSDARG00000009242	ENSDART00000128629
ENSDARG00000009250	ENSDART00000010081
ENSDARG00000009252	ENSDART00000130687
ENSDARG00000009253	ENSDART00000154229
ENSDARG00000009262	ENSDART00000150490
ENSDARG00000009266	ENSDART00000048507
ENSDARG00000009267	ENSDART00000019289
ENSDARG00000009273	ENSDART00000023842
ENSDARG00000009280	ENSDART00000149412
ENSDARG00000009281	ENSDART00000134261
ENSDARG00000009285	ENSDART00000141397
ENSDARG00000009299	ENSDART00000024633
ENSDARG00000009311	ENSDART00000132387
ENSDARG00000009313	ENSDART00000025724
ENSDARG00000009315	ENSDART00000101671
ENSDARG00000009336	ENSDART00000009500
ENSDARG00000009341	ENSDART00000124920
ENSDARG00000009342	ENSDART00000145815
ENSDARG00000009346	ENSDART00000101018
ENSDARG00000009350	ENSDART00000041304
ENSDARG00000009351	ENSDART00000016591
ENSDARG00000009361	ENSDART00000097196
ENSDARG00000009372	ENSDART00000137967
ENSDARG00000009386	ENSDART00000147246
ENSDARG00000009387	ENSDART00000145562
ENSDARG00000009390	ENSDART00000011258
ENSDARG00000009401	ENSDART00000012522
ENSDARG00000009402	ENSDART00000153687
ENSDARG00000009418	ENSDART00000135911
ENSDARG00000009430	ENSDART00000012447
ENSDARG00000009436	ENSDART00000017852
ENSDARG00000009438	ENSDART00000014062
ENSDARG00000009443	ENSDART00000024558
ENSDARG00000009447	ENSDART00000005903
ENSDARG00000009459	ENSDART00000139661
ENSDARG00000009466	ENSDART00000012692
ENSDARG00000009470	ENSDART00000018862
ENSDARG00000009471	ENSDART00000134097
ENSDARG00000009472	ENSDART00000137980
ENSDARG00000009473	ENSDART00000132584
ENSDARG00000009477	ENSDART00000143698
ENSDARG00000009480	ENSDART00000153959
ENSDARG00000009482	ENSDART00000162035
ENSDARG00000009484	ENSDART00000109319
ENSDARG00000009488	ENSDART00000003465
ENSDARG00000009493	ENSDART00000140771
ENSDARG00000009494	ENSDART00000020033
ENSDARG00000009499	ENSDART00000139350
ENSDARG00000009505	ENSDART00000008243
ENSDARG00000009511	ENSDART00000025847
ENSDARG00000009524	ENSDART00000024313
ENSDARG00000009525	ENSDART00000022799
ENSDARG00000009534	ENSDART00000016369
ENSDARG00000009544	ENSDART00000021664
ENSDARG00000009549	ENSDART00000033970
ENSDARG00000009550	ENSDART00000024440
ENSDARG00000009553	ENSDART00000004109
ENSDARG00000009557	ENSDART00000122458
ENSDARG00000009567	ENSDART00000138473
ENSDARG00000009568	ENSDART00000055264
ENSDARG00000009585	ENSDART00000053858
ENSDARG00000009594	ENSDART00000127353
ENSDARG00000009607	ENSDART00000021753
ENSDARG00000009610	ENSDART00000040534
ENSDARG00000009612	ENSDART00000067817
ENSDARG00000009624	ENSDART00000066290
ENSDARG00000009626	ENSDART00000128943
ENSDARG00000009629	ENSDART00000019907
ENSDARG00000009637	ENSDART00000128721
ENSDARG00000009640	ENSDART00000007231
ENSDARG00000009653	ENSDART00000151613
ENSDARG00000009657	ENSDART00000021139
ENSDARG00000009673	ENSDART00000105460
ENSDARG00000009677	ENSDART00000028406
ENSDARG00000009681	ENSDART00000005140
ENSDARG00000009685	ENSDART00000160183
ENSDARG00000009689	ENSDART00000004984
ENSDARG00000009693	ENSDART00000146121
ENSDARG00000009702	ENSDART00000126991
ENSDARG00000009724	ENSDART00000010684
ENSDARG00000009727	ENSDART00000005999
ENSDARG00000009733	ENSDART00000093108
ENSDARG00000009735	ENSDART00000056277
ENSDARG00000009738	ENSDART00000123749
ENSDARG00000009740	ENSDART00000022356
ENSDARG00000009743	ENSDART00000023058
ENSDARG00000009745	ENSDART00000023977
ENSDARG00000009748	ENSDART00000005989
ENSDARG00000009753	ENSDART00000017485
ENSDARG00000009754	ENSDART00000128309
ENSDARG00000009764	ENSDART00000134937
ENSDARG00000009771	ENSDART00000016219
ENSDARG00000009779	ENSDART00000114284
ENSDARG00000009782	ENSDART00000041142
ENSDARG00000009783	ENSDART00000016370
ENSDARG00000009796	ENSDART00000137061
ENSDARG00000009806	ENSDART00000003435
ENSDARG00000009822	ENSDART00000079265
ENSDARG00000009823	ENSDART00000013148
ENSDARG00000009825	ENSDART00000024068
ENSDARG00000009830	ENSDART00000011863
ENSDARG00000009837	ENSDART00000006109
ENSDARG00000009839	ENSDART00000141005
ENSDARG00000009844	ENSDART00000004842
ENSDARG00000009851	ENSDART00000121813
ENSDARG00000009862	ENSDART00000016464
ENSDARG00000009864	ENSDART00000005168
ENSDARG00000009868	ENSDART00000002992
ENSDARG00000009870	ENSDART00000022471
ENSDARG00000009871	ENSDART00000017230
ENSDARG00000009874	ENSDART00000143522
ENSDARG00000009881	ENSDART00000014330
ENSDARG00000009885	ENSDART00000132083
ENSDARG00000009886	ENSDART00000019667
ENSDARG00000009899	ENSDART00000139537
ENSDARG00000009901	ENSDART00000133983
ENSDARG00000009922	ENSDART00000128535
ENSDARG00000009930	ENSDART00000135475
ENSDARG00000009939	ENSDART00000097677
ENSDARG00000009941	ENSDART00000149142
ENSDARG00000009942	ENSDART00000011657
ENSDARG00000009949	ENSDART00000019905
ENSDARG00000009950	ENSDART00000015940
ENSDARG00000009953	ENSDART00000146314
ENSDARG00000009958	ENSDART00000006085
ENSDARG00000009961	ENSDART00000014140
ENSDARG00000009978	ENSDART00000004679
ENSDARG00000009982	ENSDART00000003879
ENSDARG00000010002	ENSDART00000136795
ENSDARG00000010008	ENSDART00000003745
ENSDARG00000010010	ENSDART00000023210
ENSDARG00000010018	ENSDART00000027034
ENSDARG00000010021	ENSDART00000016803
ENSDARG00000010023	ENSDART00000081926
ENSDARG00000010029	ENSDART00000016983
ENSDARG00000010031	ENSDART00000142919
ENSDARG00000010032	ENSDART00000029492
ENSDARG00000010035	ENSDART00000002568
ENSDARG00000010042	ENSDART00000147972
ENSDARG00000010047	ENSDART00000003518
ENSDARG00000010051	ENSDART00000034968
ENSDARG00000010052	ENSDART00000144965
ENSDARG00000010059	ENSDART00000136303
ENSDARG00000010070	ENSDART00000132297
ENSDARG00000010075	ENSDART00000020982
ENSDARG00000010078	ENSDART00000020680
ENSDARG00000010083	ENSDART00000162681
ENSDARG00000010085	ENSDART00000122352
ENSDARG00000010096	ENSDART00000012789
ENSDARG00000010097	ENSDART00000017179
ENSDARG00000010098	ENSDART00000020824
ENSDARG00000010108	ENSDART00000014434
ENSDARG00000010113	ENSDART00000105176
ENSDARG00000010124	ENSDART00000024283
ENSDARG00000010130	ENSDART00000148593
ENSDARG00000010132	ENSDART00000023038
ENSDARG00000010137	ENSDART00000015773
ENSDARG00000010144	ENSDART00000024662
ENSDARG00000010145	ENSDART00000007577
ENSDARG00000010146	ENSDART00000011397
ENSDARG00000010149	ENSDART00000024199
ENSDARG00000010154	ENSDART00000057469
ENSDARG00000010155	ENSDART00000131768
ENSDARG00000010160	ENSDART00000128613
ENSDARG00000010169	ENSDART00000011143
ENSDARG00000010181	ENSDART00000026152
ENSDARG00000010183	ENSDART00000154131
ENSDARG00000010186	ENSDART00000136041
ENSDARG00000010192	ENSDART00000038828
ENSDARG00000010194	ENSDART00000021520
ENSDARG00000010207	ENSDART00000043455
ENSDARG00000010231	ENSDART00000012039
ENSDARG00000010238	ENSDART00000003983
ENSDARG00000010244	ENSDART00000079984
ENSDARG00000010246	ENSDART00000012630
ENSDARG00000010248	ENSDART00000026020
ENSDARG00000010250	ENSDART00000004964
ENSDARG00000010252	ENSDART00000049469
ENSDARG00000010255	ENSDART00000019939
ENSDARG00000010266	ENSDART00000010140
ENSDARG00000010267	ENSDART00000100133
ENSDARG00000010270	ENSDART00000010325
ENSDARG00000010276	ENSDART00000010028
ENSDARG00000010279	ENSDART00000053405
ENSDARG00000010280	ENSDART00000137955
ENSDARG00000010281	ENSDART00000138554
ENSDARG00000010294	ENSDART00000141516
ENSDARG00000010296	ENSDART00000152526
ENSDARG00000010300	ENSDART00000007189
ENSDARG00000010301	ENSDART00000147451
ENSDARG00000010312	ENSDART00000010537
ENSDARG00000010316	ENSDART00000060919
ENSDARG00000010317	ENSDART00000003193
ENSDARG00000010318	ENSDART00000026551
ENSDARG00000010331	ENSDART00000131885
ENSDARG00000010332	ENSDART00000024185
ENSDARG00000010347	ENSDART00000136911
ENSDARG00000010350	ENSDART00000016879
ENSDARG00000010373	ENSDART00000004008
ENSDARG00000010376	ENSDART00000008332
ENSDARG00000010381	ENSDART00000017034
ENSDARG00000010384	ENSDART00000035338
ENSDARG00000010385	ENSDART00000006971
ENSDARG00000010400	ENSDART00000099738
ENSDARG00000010407	ENSDART00000141486
ENSDARG00000010408	ENSDART00000126808
ENSDARG00000010411	ENSDART00000124544
ENSDARG00000010415	ENSDART00000017968
ENSDARG00000010420	ENSDART00000049420
ENSDARG00000010423	ENSDART00000109463
ENSDARG00000010425	ENSDART00000152373
ENSDARG00000010432	ENSDART00000021060
ENSDARG00000010434	ENSDART00000127173
ENSDARG00000010437	ENSDART00000139174
ENSDARG00000010442	ENSDART00000018817
ENSDARG00000010445	ENSDART00000008035
ENSDARG00000010454	ENSDART00000023588
ENSDARG00000010472	ENSDART00000011188
ENSDARG00000010477	ENSDART00000021417
ENSDARG00000010478	ENSDART00000004756
ENSDARG00000010481	ENSDART00000013575
ENSDARG00000010482	ENSDART00000014785
ENSDARG00000010487	ENSDART00000011447
ENSDARG00000010514	ENSDART00000024213
ENSDARG00000010515	ENSDART00000143583
ENSDARG00000010516	ENSDART00000002595
ENSDARG00000010519	ENSDART00000024304
ENSDARG00000010524	ENSDART00000024720
ENSDARG00000010531	ENSDART00000129975
ENSDARG00000010553	ENSDART00000016592
ENSDARG00000010555	ENSDART00000018420
ENSDARG00000010556	ENSDART00000081382
ENSDARG00000010563	ENSDART00000011922
ENSDARG00000010565	ENSDART00000011287
ENSDARG00000010571	ENSDART00000024722
ENSDARG00000010572	ENSDART00000027214
ENSDARG00000010583	ENSDART00000129134
ENSDARG00000010586	ENSDART00000024869
ENSDARG00000010591	ENSDART00000008994
ENSDARG00000010596	ENSDART00000019991
ENSDARG00000010601	ENSDART00000085716
ENSDARG00000010602	ENSDART00000018047
ENSDARG00000010603	ENSDART00000005496
ENSDARG00000010610	ENSDART00000004200
ENSDARG00000010619	ENSDART00000002928
ENSDARG00000010625	ENSDART00000019396
ENSDARG00000010630	ENSDART00000024256
ENSDARG00000010641	ENSDART00000039969
ENSDARG00000010654	ENSDART00000019245
ENSDARG00000010655	ENSDART00000148285
ENSDARG00000010658	ENSDART00000013785
ENSDARG00000010662	ENSDART00000036928
ENSDARG00000010673	ENSDART00000008009
ENSDARG00000010680	ENSDART00000142884
ENSDARG00000010681	ENSDART00000132354
ENSDARG00000010700	ENSDART00000018251
ENSDARG00000010701	ENSDART00000009591
ENSDARG00000010710	ENSDART00000097427
ENSDARG00000010712	ENSDART00000128275
ENSDARG00000010717	ENSDART00000024858
ENSDARG00000010721	ENSDART00000137997
ENSDARG00000010727	ENSDART00000008607
ENSDARG00000010728	ENSDART00000046609
ENSDARG00000010729	ENSDART00000016102
ENSDARG00000010732	ENSDART00000024644
ENSDARG00000010738	ENSDART00000011570
ENSDARG00000010745	ENSDART00000018735
ENSDARG00000010752	ENSDART00000002453
ENSDARG00000010756	ENSDART00000148805
ENSDARG00000010758	ENSDART00000098972
ENSDARG00000010764	ENSDART00000011737
ENSDARG00000010767	ENSDART00000004338
ENSDARG00000010770	ENSDART00000114113
ENSDARG00000010773	ENSDART00000140890
ENSDARG00000010779	ENSDART00000141937
ENSDARG00000010782	ENSDART00000156515
ENSDARG00000010784	ENSDART00000132923
ENSDARG00000010785	ENSDART00000140350
ENSDARG00000010789	ENSDART00000125563
ENSDARG00000010791	ENSDART00000012104
ENSDARG00000010792	ENSDART00000020576
ENSDARG00000010794	ENSDART00000006580
ENSDARG00000010816	ENSDART00000137746
ENSDARG00000010823	ENSDART00000016793
ENSDARG00000010831	ENSDART00000005590
ENSDARG00000010841	ENSDART00000122040
ENSDARG00000010844	ENSDART00000009126
ENSDARG00000010862	ENSDART00000087151
ENSDARG00000010873	ENSDART00000129202
ENSDARG00000010878	ENSDART00000006378
ENSDARG00000010905	ENSDART00000021394
ENSDARG00000010918	ENSDART00000038575
ENSDARG00000010925	ENSDART00000023770
ENSDARG00000010933	ENSDART00000142712
ENSDARG00000010934	ENSDART00000140164
ENSDARG00000010936	ENSDART00000148456
ENSDARG00000010940	ENSDART00000044425
ENSDARG00000010941	ENSDART00000139432
ENSDARG00000010945	ENSDART00000063714
ENSDARG00000010946	ENSDART00000121665
ENSDARG00000010948	ENSDART00000024194
ENSDARG00000010953	ENSDART00000022495
ENSDARG00000010956	ENSDART00000045933
ENSDARG00000010957	ENSDART00000126428
ENSDARG00000010958	ENSDART00000014661
ENSDARG00000010962	ENSDART00000136728
ENSDARG00000010965	ENSDART00000015479
ENSDARG00000010977	ENSDART00000141382
ENSDARG00000010978	ENSDART00000129393
ENSDARG00000010981	ENSDART00000017017
ENSDARG00000011000	ENSDART00000006443
ENSDARG00000011020	ENSDART00000018131
ENSDARG00000011023	ENSDART00000018238
ENSDARG00000011026	ENSDART00000010512
ENSDARG00000011027	ENSDART00000147742
ENSDARG00000011034	ENSDART00000057845
ENSDARG00000011042	ENSDART00000028285
ENSDARG00000011049	ENSDART00000002714
ENSDARG00000011055	ENSDART00000102767
ENSDARG00000011065	ENSDART00000133461
ENSDARG00000011066	ENSDART00000009777
ENSDARG00000011072	ENSDART00000009217
ENSDARG00000011076	ENSDART00000147056
ENSDARG00000011079	ENSDART00000003648
ENSDARG00000011083	ENSDART00000156874
ENSDARG00000011088	ENSDART00000145482
ENSDARG00000011091	ENSDART00000016418
ENSDARG00000011094	ENSDART00000031498
ENSDARG00000011113	ENSDART00000152531
ENSDARG00000011122	ENSDART00000015214
ENSDARG00000011125	ENSDART00000011663
ENSDARG00000011141	ENSDART00000145236
ENSDARG00000011146	ENSDART00000005191
ENSDARG00000011152	ENSDART00000005869
ENSDARG00000011157	ENSDART00000025841
ENSDARG00000011163	ENSDART00000046498
ENSDARG00000011166	ENSDART00000013411
ENSDARG00000011170	ENSDART00000141369
ENSDARG00000011171	ENSDART00000135591
ENSDARG00000011175	ENSDART00000023488
ENSDARG00000011188	ENSDART00000129522
ENSDARG00000011190	ENSDART00000075269
ENSDARG00000011196	ENSDART00000016096
ENSDARG00000011201	ENSDART00000013690
ENSDARG00000011208	ENSDART00000015081
ENSDARG00000011219	ENSDART00000026767
ENSDARG00000011222	ENSDART00000135200
ENSDARG00000011233	ENSDART00000018524
ENSDARG00000011235	ENSDART00000126097
ENSDARG00000011239	ENSDART00000018117
ENSDARG00000011240	ENSDART00000088605
ENSDARG00000011245	ENSDART00000103431
ENSDARG00000011246	ENSDART00000125815
ENSDARG00000011247	ENSDART00000017427
ENSDARG00000011257	ENSDART00000047920
ENSDARG00000011259	ENSDART00000140938
ENSDARG00000011262	ENSDART00000017393
ENSDARG00000011272	ENSDART00000004075
ENSDARG00000011273	ENSDART00000012116
ENSDARG00000011283	ENSDART00000014831
ENSDARG00000011298	ENSDART00000013563
ENSDARG00000011299	ENSDART00000108579
ENSDARG00000011301	ENSDART00000019270
ENSDARG00000011312	ENSDART00000008698
ENSDARG00000011317	ENSDART00000013641
ENSDARG00000011326	ENSDART00000002094
ENSDARG00000011333	ENSDART00000154697
ENSDARG00000011334	ENSDART00000122192
ENSDARG00000011360	ENSDART00000011320
ENSDARG00000011370	ENSDART00000150232
ENSDARG00000011371	ENSDART00000143537
ENSDARG00000011373	ENSDART00000027782
ENSDARG00000011376	ENSDART00000019854
ENSDARG00000011400	ENSDART00000023537
ENSDARG00000011404	ENSDART00000024224
ENSDARG00000011405	ENSDART00000131661
ENSDARG00000011407	ENSDART00000159169
ENSDARG00000011410	ENSDART00000019527
ENSDARG00000011418	ENSDART00000026383
ENSDARG00000011422	ENSDART00000137089
ENSDARG00000011434	ENSDART00000010507
ENSDARG00000011445	ENSDART00000142611
ENSDARG00000011449	ENSDART00000149938
ENSDARG00000011459	ENSDART00000020048
ENSDARG00000011462	ENSDART00000005853
ENSDARG00000011463	ENSDART00000020921
ENSDARG00000011466	ENSDART00000156637
ENSDARG00000011468	ENSDART00000018348
ENSDARG00000011473	ENSDART00000144353
ENSDARG00000011487	ENSDART00000013229
ENSDARG00000011488	ENSDART00000013278
ENSDARG00000011490	ENSDART00000102879
ENSDARG00000011493	ENSDART00000132939
ENSDARG00000011496	ENSDART00000011662
ENSDARG00000011498	ENSDART00000147797
ENSDARG00000011506	ENSDART00000150932
ENSDARG00000011510	ENSDART00000010647
ENSDARG00000011515	ENSDART00000018401
ENSDARG00000011519	ENSDART00000017750
ENSDARG00000011521	ENSDART00000005345
ENSDARG00000011533	ENSDART00000123661
ENSDARG00000011537	ENSDART00000014649
ENSDARG00000011545	ENSDART00000026295
ENSDARG00000011549	ENSDART00000140448
ENSDARG00000011553	ENSDART00000131616
ENSDARG00000011555	ENSDART00000165052
ENSDARG00000011564	ENSDART00000017359
ENSDARG00000011570	ENSDART00000130338
ENSDARG00000011571	ENSDART00000151618
ENSDARG00000011573	ENSDART00000139631
ENSDARG00000011579	ENSDART00000111227
ENSDARG00000011581	ENSDART00000156377
ENSDARG00000011582	ENSDART00000134595
ENSDARG00000011583	ENSDART00000168639
ENSDARG00000011594	ENSDART00000145454
ENSDARG00000011597	ENSDART00000133168
ENSDARG00000011600	ENSDART00000164036
ENSDARG00000011602	ENSDART00000146711
ENSDARG00000011605	ENSDART00000024647
ENSDARG00000011609	ENSDART00000018159
ENSDARG00000011611	ENSDART00000010420
ENSDARG00000011613	ENSDART00000017973
ENSDARG00000011615	ENSDART00000139899
ENSDARG00000011618	ENSDART00000148652
ENSDARG00000011635	ENSDART00000011858
ENSDARG00000011640	ENSDART00000013117
ENSDARG00000011648	ENSDART00000013217
ENSDARG00000011652	ENSDART00000135619
ENSDARG00000011661	ENSDART00000015134
ENSDARG00000011662	ENSDART00000027428
ENSDARG00000011665	ENSDART00000020741
ENSDARG00000011671	ENSDART00000135816
ENSDARG00000011672	ENSDART00000027301
ENSDARG00000011673	ENSDART00000133365
ENSDARG00000011683	ENSDART00000013454
ENSDARG00000011693	ENSDART00000024768
ENSDARG00000011696	ENSDART00000100336
ENSDARG00000011701	ENSDART00000144226
ENSDARG00000011703	ENSDART00000152636
ENSDARG00000011723	ENSDART00000020367
[truncated: 23,935 more rows]
