# Supplementary material for: RES complex is associated with intron definition and required for zebrafish early embryogenesis
Source: PLoS Genet. 2018 Jul 3;14(7):e1007473. doi: 10.1371/journal.pgen.1007473 (PMC6047831; doi:10.1371/journal.pgen.1007473)
Supplement: S1 Summary Statistics — (XLSX) [file pgen.1007473.s007.xlsx]

## Sheet: means_and_medians.tab
	NUM_DATA_POINTS_all	NUM_NA_all	MEAN_all	MEDIAN_all	NUM_DATA_POINTS_b3	NUM_NA_b3	MEAN_b3	MEDIAN_b3	NUM_DATA_POINTS_f2new	NUM_NA_f2new	MEAN_f2new	MEDIAN_f2new	NUM_DATA_POINTS_f4	NUM_NA_f4	MEAN_f4	MEDIAN_f4	NUM_DATA_POINTS_f5	NUM_NA_f5	MEAN_f5	MEDIAN_f5	Pval_Mann_Whitney_U_test_all_vs_b3	PvalStarCode_Mann_Whitney_U_test_all_vs_b3	Pval_Mann_Whitney_U_test_all_vs_f2new	PvalStarCode_Mann_Whitney_U_test_all_vs_f2new	Pval_Mann_Whitney_U_test_all_vs_f4	PvalStarCode_Mann_Whitney_U_test_all_vs_f4	Pval_Mann_Whitney_U_test_all_vs_f5	PvalStarCode_Mann_Whitney_U_test_all_vs_f5	Pval_Mann_Whitney_U_test_b3_vs_f2new	PvalStarCode_Mann_Whitney_U_test_b3_vs_f2new	Pval_Mann_Whitney_U_test_b3_vs_f4	PvalStarCode_Mann_Whitney_U_test_b3_vs_f4	Pval_Mann_Whitney_U_test_b3_vs_f5	PvalStarCode_Mann_Whitney_U_test_b3_vs_f5	Pval_Mann_Whitney_U_test_f2new_vs_f4	PvalStarCode_Mann_Whitney_U_test_f2new_vs_f4	Pval_Mann_Whitney_U_test_f2new_vs_f5	PvalStarCode_Mann_Whitney_U_test_f2new_vs_f5	Pval_Mann_Whitney_U_test_f4_vs_f5	PvalStarCode_Mann_Whitney_U_test_f4_vs_f5
INTRON_LENGTH	72926	0	220292224995201	862	5574	0	275731539289559	749.5	1413	0	119816985138004	281	577	0	906636048526863	125	569	0	141337434094903	572	0.471664393141588		1.56321e-38	***	2.39708e-33	***	7.8444e+06	***	7.90122e-34	***	4.43451e-33	***	2.6183e+06	***	0.00017650271093881	***	0.000393660972118145	***	83649.4	***
UPEXON_MEDIANLENGTH	72926	6	157768630005485	125	5574	0	145706045927521	124	1413	0	246865180467091	125	577	0	198192374350087	117	569	0	282428822495606	131	0.25035837651462		0.00453533800707226	**	0.0926510875145028		8.42108e+09	***	0.00183150143648031	**	0.204826691919229		3.064e+08	***	0.0076834689222786	**	0.10658469937567		0.000361379592337441	***
DOEXON_MEDIANLENGTH	72926	6	23065447065277	129	5574	0	150742644420524	124	1413	0	510646850672328	155	577	0	181875216637782	122	569	0	993422671353251	615	2.61075	***	2.14036e-19	***	0.000106190369024636	***	1.54503e-100	***	6.187e-32	***	0.145627012573071		4.6586e-116	***	3.54647e-07	***	1.67193e-21	***	4.15035e-57	***
RATIO_UPEXON_INTRON_LENGTH	72926	6	0.552707433579257	0.163203439838803	5574	0	0.506343987133151	0.177133806608322	1413	0	121906828990883	0.551724137931034	577	0	122830784741639	0.657894736842105	569	0	112294181800355	0.390977443609023	0.6799570788033		2.95846e-41	***	4.07497e-22	***	6.88737	***	1.24746e-33	***	8.98123e-20	***	15.6913	***	0.0476135641059247	*	0.0270245008048431	*	0.000395741914949608	***
RATIO_DOEXON_INTRON_LENGTH	72926	6	0.758455114745227	0.2	5574	0	0.673426055652405	0.1769125264565	1413	0	23025020101537	0.756336405529954	577	0	124100824297643	0.69	569	0	403735935646483	0.973579920739762	7.78664e+06	***	3.71297e-82	***	1.7274e-10	***	1.18956e-68	***	3.31453e-85	***	1.82635e-16	***	4.78954e-74	***	0.00367962714088164	**	5.38206e+06	***	190.121	***
INTRON_GCC	72926	0	0.341769053092266	0.34127177489183	5574	0	0.333824265294845	0.335661625196509	1413	0	0.354181537807656	0.351351351351351	577	0	0.354892283607478	0.352941176470588	569	0	0.352728988682683	0.349925980754996	2.73677e-09	***	48.8733	***	5.2923e+07	***	9.14452e+09	***	1.02048e-13	***	1.04941	***	1354.78	***	0.717049171545046		0.532543791478801		0.405738389574548
UPEXON_GCC	72926	6	0.495350070362712	0.495513388264133	5574	0	0.498093613453499	0.5	1413	0	0.486819089483399	0.485714285714286	577	0	0.484662424466395	0.48125	569	0	0.485958407708001	0.485714285714286	0.00101946708986482	**	2.14609e+07	***	1.24892e+09	***	0.000399167834226936	***	38762.6	***	1.339e+07	***	8.34391e+08	***	0.383601854397548		0.855502057034672		0.564516107061177
DOEXON_GCC	72926	6	0.488641867444845	0.491525423728814	5574	0	0.498815024244079	0.5	1413	0	0.472735265935403	0.473118279569892	577	0	0.485203830843814	0.485915492957746	569	0	0.445734546469142	0.441660433807031	1.89682e-12	***	1.75925e-06	***	0.0718831909087708		2.9489e-39	***	2.29516e-27	***	1.50187e+07	***	8.71945e-59	***	0.000191397706198088	***	0.0937986	***	1.47938e-09	***
RATIO_UPEXON_INTRON_GCC	72926	6	148551602484518	144793664166194	5574	0	153762458558743	148640794646806	1413	0	140666906920066	138037087290819	577	0	139737140470365	136415360595688	569	0	141075497801895	13869356187291	9.0789e-16	***	1.46466e-11	***	3.80759	***	76709.5	***	3.28007e-33	***	2.34356e-12	***	2.14996e-06	***	0.478251333194579		0.708721577020957		0.369328653578765
RATIO_DOEXON_INTRON_GCC	72926	6	146593129438192	143420939765781	5574	0	15405658733976	149043773440998	1413	0	136622385746245	13372173049187	577	0	139942602673359	136585365853659	569	0	129437203762565	125565682132481	5.27704e-51	***	7.52574e-24	***	8.42832e+06	***	6.91139e-33	***	9.03036e-68	***	4.63979e-12	***	1.56293e-61	***	0.00640176331790947	**	195810	***	18.1897	***
HUMANSF1_HIGHESTSCORE_3SS	72926	1	-605453905213919	-607813973272914	5574	1	-601151930397221	-605147148564698	1413	0	-625418785274746	-628728162010118	577	0	-637553164182572	-630037722563568	569	0	-613845800649968	-612132935558306	0.00169491128807345	**	2342.41	***	1168.18	***	0.184742331362419		66.2592	***	4.75158	***	0.0272885968847069	*	0.0286074271886813	*	0.0273114527297198	*	0.000222960321440298	***
INTRON_5SS_20INT10EX_GCC	72926	0	0.414462834471473	0.4	5574	0	0.41169118526492	0.4	1413	0	0.407053550365652	0.4	577	0	0.405141536683998	0.4	569	0	0.406502636203866	0.4	0.0732779623142683		0.000925106917895338	***	0.00467233808319557	**	0.0358776237888904	*	0.0310853884614826	*	0.0328472823346019	*	0.146740554963762		0.586519600173749		0.968867504650644		0.681292176375043
INTRON_3SS_20INT10EX_GCC	72926	0	0.409689274058635	0.4	5574	0	0.406811386197823	0.4	1413	0	0.410898796886058	0.4	577	0	0.407221259387637	0.4	569	0	0.411364967779731	0.4	0.0164194354290114	*	0.905651700214327		0.303811338336878		0.692897000706968		0.228788304656267		0.801971820343433		0.263580907991652		0.353693565657473		0.789778792315072		0.322630770152489
MAXENTSCORE_BURGEHUMANMODEL_5SS	72926	0	753190467048789	8.02	5574	0	764023681377826	8.14	1413	0	770622080679406	8.35	577	0	741029462738302	7.97	569	0	804572934973638	8.54	8.08013e+09	***	3.08605e+09	***	0.954140622094548		4.27905e+07	***	0.0470442630689086	*	0.241645780618167		0.000259227018046838	***	0.0281906893740043	*	0.0447342991447868	*	0.000425455155738117	***
MAXENTSCORE_BURGEHUMANMODEL_3SS	72926	0	838709486328607	8.57	5574	0	832932543954072	8.55	1413	0	824393489030432	8.5	577	0	775882149046794	7.98	569	0	883223198594025	8.95	0.292881660174204		0.370095057696169		8.06588e+07	***	1.75855e+09	***	0.730345648232956		8.0554e+08	***	7.13735e+08	***	0.000417332999175765	***	7.28246e+09	***	39133	***
DIST_FROM_MAXBP_TO_3SS	72926	101	510886096807415	34	5574	9	505437556154537	34	1413	4	466373314407381	32	577	3	479233449477352	33	569	0	466063268892794	32	0.721649570907503		1.80533e+08	***	0.0072070405259461	**	0.0127797558262432	*	2.96698e+09	***	0.0133096361066281	*	0.0223247212133999	*	0.781992096830207		0.601333182935974		0.850629763806784
SCORE_FOR_MAXBP_SEQ	72926	101	0.950774400377696	0.97700602743	5574	9	0.977667866825302	100034732631	1413	4	0.779258963219938	0.741542252947	577	3	0.746254194194662	0.741837632597	569	0	0.845861140540244	0.83930924355	0.120080851536093		5.17862e+07	***	9.35047e+09	***	0.0697881081310633		1.27445e+07	***	2.06477e+09	***	0.0251541886619245	*	0.554842636824133		0.226204237357993		0.133312957716729
PYRIMIDINECONT_MAXBP	72926	101	0.682730865719137	0.673469387755	5574	9	0.684717357179415	0.68	1413	4	0.689763961424571	0.6875	577	3	0.674247553367639	0.666666666667	569	0	0.70796432057029	0.705882352941	0.117467945695989		0.0266496094735224	*	0.119021450342513		8.99387e+07	***	0.18788942385197		0.0484973462893128	*	1.90953e+09	***	0.0123749385301045	*	0.00333200950436477	**	5.64849e+07	***
POLYPYRITRAC_OFFSET_MAXBP	72926	101	417315482320632	2	5574	9	406253369272237	2	1413	4	48069552874379	3	577	3	542160278745645	3	569	0	425483304042179	2	0.465091614825917		0.000153366132725657	***	1.41223e+07	***	0.820977920109346		0.000165753348353978	***	1.2808e+07	***	0.992652014112265		0.0193771170514876	*	0.0278664368950331	*	0.000144709328215222	***
POLYPYRITRAC_LEN_MAXBP	72926	101	154668863714384	13	5574	9	152469002695418	14	1413	4	155322924059617	13	577	3	152491289198606	13	569	0	157557117750439	14	0.201259547544764		0.115066365997867		0.00150631758520085	**	0.151773558923101		0.043158880373163	*	0.000560277073074692	***	0.330063558710863		0.0660964624315904		0.0370890074891222	*	0.00101835935929534	**
POLYPYRITRAC_SCORE_MAXBP	72926	101	287769309989701	25	5574	9	288141958670261	25	1413	4	287040454222853	25	577	3	28102787456446	23.5	569	0	2997539543058	26	0.0812998275356572		0.206592459590641		0.0116540223964254	*	0.0368516671976723	*	0.0521778883457945		0.00293686323369473	**	0.138487069718765		0.146351314916525		0.0143959876313692	*	0.00103430270857733	**
BPSCORE_MAXBP	72926	101	0.99848076950572	0.99825374	5574	9	101700169621918	10107238	1413	4	0.892798355373598	0.90073329	577	3	0.830356702331672	0.83767713	569	0	0.971546547968401	0.97668048	0.0113986046788413	*	6728.12	***	1993.8	***	0.326231141839479		157.876	***	54.5691	***	0.0842885395124536		0.0321701455810829	*	0.00724007947837269	**	5.5561e+09	***
NUM_PREDICTED_BPS	72926	101	343714383796773	3	5574	9	351123090745732	3	1413	4	289709013484741	3	577	3	267073170731707	2	569	0	318980667838313	3	0.00243829422176835	**	9.95994e-13	***	1.67459e-07	***	0.0011310391361611	**	1.24175e-14	***	6.2713e-10	***	4.55691e+09	***	0.0216900601364419	*	0.00265714013239402	**	1.00073e+09	***
MEDIAN_DIST_FROM_BP_TO_3SS	72926	101	549619361483007	45	5574	9	548035938903863	45	1413	4	50764371894961	40	577	3	506393728222996	40	569	0	519964850615114	41	0.733867411537635		131374	***	6.85144e+09	***	0.00707800576726317	**	1.19132e+06	***	7.33754e+09	***	0.00670154107572252	**	0.941151908036167		0.311312533103541		0.362581608057285
MEDIAN_SCORE_FOR_BPSEQ	72926	101	0.140958897400887	0.133939767337	5574	9	0.15614576685316	0.16485887434	1413	4	-0.0598999181923423	-0.047488595163	577	3	-0.10189269933955	-0.10128324490735	569	0	-0.0131293648286527	0.04639626352	0.34459617832077		39588	***	1.32655e+08	***	0.00361626057876158	**	81860.3	***	6.92188e+07	***	0.00189800755571479	**	0.461403287051464		0.346421942689785		0.16443106525335
MEDIAN_PYRIMIDINECONT	72926	101	0.648976296879022	0.642105263158	5574	9	0.650356316999088	0.642857142857	1413	4	0.654238179351003	0.644444444444	577	3	0.642541273479281	0.636363636364	569	0	0.668015749582523	0.666666666667	0.182217147972038		0.0939256116061541		0.124832733606887		1.97098e+09	***	0.361945944428814		0.0604869015210356		0.000225386677955387	***	0.0315213501408299	*	0.00813535689582785	**	5.72739e+09	***
MEDIAN_POLYPYRITRAC_OFFSET	72926	101	545987641606591	4	5574	9	528760107816712	4	1413	4	652484031227821	5	577	3	724738675958188	5	569	0	56933216168717	4	0.155028834012608		4971.5	***	260.953	***	0.464338128253649		3006.19	***	57.1987	***	0.247362726887001		0.0201281371408587	*	0.00355637010156689	**	1.07857e+09	***
MEDIAN_POLYPYRITRAC_LEN	72926	101	14826687263989	13	5574	9	146313566936208	13	1413	4	15069552874379	13	577	3	151358885017422	12	569	0	149165202108963	13	0.283496768416681		0.109518275327841		0.0507505968002588		0.780802201747387		0.0522628247684625		0.0274178802950466	*	0.947263687059017		0.435893807712975		0.274859222133304		0.118165781185858
MEDIAN_POLYPYRITRAC_SCORE	72926	101	275472159285959	24	5574	9	276174303683738	24	1413	4	277200141944642	23	577	3	277587108013937	23	569	0	280571177504394	25	0.027888517274146	*	0.241628769174172		0.0951937341761253		0.23315280427183		0.0393428120271701	*	0.0221527591778937	*	0.638318508985525		0.442232427130737		0.104268791288293		0.0422323369768511	*
MEDIAN_BPSCORE	72926	101	0.484982403178875	0.52765994	5574	9	0.496963746188271	0.53905063	1413	4	0.346159657850752	0.41140057	577	3	0.294510998805279	0.357727655	569	0	0.416439126138137	0.49927076	0.0696359746643958		0.00130655	***	2.51313	***	0.0116283561737671	*	0.00690238	***	2.58818	***	0.00271888707326034	**	0.0864087515913256		0.0184648289420207	*	0.000633307793016581	***
MEDIAN_TR_LENGTH	72926	6	466088616634668	28563	5574	0	722042632759239	48951	1413	0	276942841472045	15349	577	0	367467279029463	22450	569	0	210101010544815	12057	6.05076e-268	***	6.64223e-84	***	3.74115e+07	***	4.13675e-74	***	8.60411e-222	***	4.24777e-46	***	2.24698e-144	***	0.097781	***	16738.5	***	6.1281e-19	***
MEDIAN_INTRON_NUMBER	72926	6	187667443773999	14.5	5574	0	284242016505203	20	1413	0	123878273177636	10	577	0	179922010398614	15	569	0	821968365553603	6	3.16774e-201	***	3.31213e-65	***	0.089839022607628		1.83556e-95	***	8.7199e-171	***	9.95714e-07	***	2.71691e-149	***	7.41818e-21	***	2.68435e-07	***	3.66205e-57	***
INTRON_MEDIANRELATIVERANK_5BINS	72926	6	327877125617115	3	5574	0	266343738787226	3	1413	0	378910120311394	4	577	0	305372616984402	3	569	0	43286467486819	5	3.5624e-217	***	4.19938e-31	***	5.86551e+08	***	3.29493e-65	***	1.31919e-151	***	0.556501	***	7.23786e-137	***	7.96515e-23	***	6.24247e-10	***	1.37651e-61	***
INTRON_MEDIANRELATIVERANK_10BINS	72926	6	611369994514537	6	5574	0	48372802296376	5	1413	0	721585279547063	8	577	0	563084922010399	6	569	0	848154657293497	10	9.27847e-228	***	9.33496e-38	***	2.70735e+08	***	7.68061e-86	***	3.46967e-163	***	0.0242444	***	4.63485e-151	***	1.93126e-26	***	2.12699e-18	***	3.14142e-71	***
PROP_FIRST_INTRON	72926	6	0.107803071859572	0	5574	0	0.102978112665949	0	1413	0	0.157820240622788	0	577	0	0.0762564991334489	0	569	0	0.23725834797891	0	0.262248774453934		221309	***	0.0148411791159315	*	5.18047e-09	***	696687	***	0.0421213145038696	*	1.31937e-07	***	1.28222e+08	***	3.21416e+09	***	6.24169	***
PROP_LAST_INTRON	72926	6	0.128565551289084	0	5574	0	0.0538213132400431	0	1413	0	0.290870488322718	0	577	0	0.0121317157712305	0	569	0	0.694200351493849	1	3.60771e-46	***	1.94847e-57	***	0.00692906	***	0	***	1.05382e-138	***	1.20143e+09	***	0	***	1.32534e-29	***	2.11553e-47	***	3.52949e-115	***
PROP_INTERNAL_INTRON	72926	6	0.836108063631377	1	5574	0	0.902224614280588	1	1413	0	0.687898089171974	1	577	0	0.967071057192374	1	569	0	0.311072056239016	0	1.15899e-24	***	1.36574e-35	***	2.13561e-06	***	3.49333e-230	***	6.75249e-81	***	2.78202e+07	***	1.95174e-291	***	6.00023e-27	***	2.52809e-39	***	1.78838e-104	***
PROP_INTRON_IN_UTR	72926	6	0.00314042786615469	0	5574	0	0.00233225690706853	0	1413	0	0.00495399858457183	0	577	0	0.00173310225303293	0	569	0	0.0105448154657293	0	0.294185566481957		0.23005678802815		0.546605749356035		0.0018319582901365	**	0.0994752676207278		0.773859958126346		0.00077893030663728	***	0.303172921544153		0.163229618262796		0.0557868910266902
INTRON_COOCCURS_WITH_OTHER_INTRONS	72926	6	0.980992868897422	1	5574	0	0.986185862935056	1	1413	0	0.928520877565464	1	577	0	0.998266897746967	1	569	0	0.847100175746924	1	0.00572682135312791	**	3.03848e-30	***	0.0023863873148315	**	4.46534e-100	***	1.07032e-20	***	0.0135637924436094	*	1.43559e-71	***	1552.7	***	2.205e+06	***	7.59507e-08	***
MEDIAN_INTRON_INTRON_COOCCURRENCE_NUMBER_OVER_ALL_TRS	72926	6	136194596818431	10	5574	0	205897021887334	14	1413	0	880608634111819	6.5	577	0	135450606585789	12	569	0	532161687170475	3	6.93929e-128	***	3.69542e-55	***	0.00816185367740326	**	8.02193e-89	***	4.35014e-129	***	22401.1	***	2.30403e-126	***	3.129e-20	***	6.33477e-07	***	4.42586e-56	***
MAXENTSCORE_BURGEHUMANMODEL_3SS_x_BPSCORE_MAXBP	72926	101	858309847905185	8024516118	5574	9	875585045515288	8182881234	1413	4	76514155127153	6995421126	577	3	669090270960901	59668337875	569	0	884185540469711	81472410526	0.0140910554987901	*	41650.3	***	0.205305	***	0.381814053863327		1194.43	***	0.0039681	***	0.90811101324632		0.00144297814375394	**	7.76374e+09	***	200726	***
GEXP_WT_48	72926	0	377644849370744	147152035343748	5574	0	557998737638788	178639600363407	1413	0	185312342168495	124830602152302	577	0	171668631940411	127704472799087	569	0	216241055128895	125694288941306	1.95564e-21	***	7.8543e-10	***	8.79134e+06	***	2.36589e+06	***	8.93253e-31	***	0.000121707	***	6.84879e-05	***	0.322839772028013		0.603503930647162		0.723481992353419
GEXP_WT_32	72926	0	380504390765348	15170937859081	5574	0	534681854885537	158275	1413	0	202560127268468	137610774353299	577	0	190490249041647	142474711615496	569	0	228204643198656	140534883756082	3.26225e+07	***	98764.4	***	0.00434303334121275	**	0.000365009932788189	***	6.67859	***	2.88017e+09	***	1.53491e+08	***	0.288576360998341		0.779239141785768		0.54507722600576
PIR_WT_48	72926	0	110900056221375	0.18	5574	0	0.864090419806243	0	1413	0	357598018400566	1.9	577	0	332604852686308	1.7	569	0	405340949033392	2165	0	***	0	***	7.90882e-97	***	2.92498e-149	***	0	***	0	***	0	***	0.0458157825644113	*	0.0403462942323828	*	0.000659890235289795	***
PIR_WT_32	72926	0	117006828840194	0	5574	0	0.881844277000359	0	1413	0	386811040339703	2.21	577	0	359578856152513	1.91	569	0	440254833040422	2.56	0	***	0	***	2.78402e-95	***	8.85685e-154	***	0	***	0	***	0	***	0.0278554562292032	*	0.00695891365662355	**	5.18952e+09	***
